# Supplementary material for: Study of Gene Expression Profiles of Breast Cancers in Indian Women
Source: Sci Rep. 2019 Jul 10;9:10018. doi: 10.1038/s41598-019-46261-1 (PMC6620270; doi:10.1038/s41598-019-46261-1)
Supplement: Supplementary file 2 — Final revised supplementary tables sheet [file 41598_2019_46261_MOESM2_ESM.xlsx]

## Sheet: Supplementary Table S1
Patient-ID	Microarray-ID	Sample used for microarray (M) and or qPCR	Age	TNM	Stage	Diagnosis	ER status	PR status	HER2/neu status	Chemotherapy received status
ET-36		qPCR	25	T4N1M1	IV	IDC	N	P	N	No
ET-23	III ET-2	M, qPCR	28	T4bN1M0	IIIB	IDC	N	N	P	No
ET-50	III ET-11	M, qPCR	30	T2N0M0	IIA	IDC	N	N	N	No
ET-25	III ET-8	M, qPCR	30	T2N1M0	IIB	IDC	N	N	P	No
ET-43	III ET-6	M	30	T3N1M0	IIIA	IDC	N	P	P	No
ET-19	III ET-3	M, qPCR	32	T2N1M0	IIB	IDC	P	P	P	No
ET-51	III ET-4	M, qPCR	32	T3N1M0	IIIA	IDC	N	N	N	No
ET-42	III ET-9	M	32	T3N1M0	IIIA	IDC	N	N	N	No
ET-20	III ET-7	M, qPCR	33	T1N1M0	IIA	IDC	N	N	P	No
ET-30		qPCR	34	NA	NA	IDC	P	N	N	No
ET-41		qPCR	35	T2N1M0	IIB	IDC	P	P	N	No
ET-18		qPCR	35	T2N1M0	IIB	IDC	P	N	P	No
ET-46		qPCR	35	T3N1M0	IIIA	IDC	N	N	P	No
ET-53		qPCR	35	T3N1M0	IIIA	IDC	P	P	P	No
ET-52	III ET-10	M, qPCR	35	T4bN1M0	IIIB	IDC	N	N	N	No
ET-38	III ET-5	M, qPCR	35	T4N2M0	IIIB	IDC	P	N	N	No
ET-33	III ET-1	M, qPCR	35	T4bNxM1	IV	IDC	P	P	N	No
ET-59		qPCR	36	T4bN1M0	IIIB	IDC	N	N	N	No
ET-58		qPCR	36	T4bN2M0	IIIB	IDC	N	N	N	No
ET-27		qPCR	37	T2N0M0	IIA	IDC	N	N	P	No
ET-54		qPCR	37	T3N1M0	IIIA	IDC	N	N	P	No
ET-22		qPCR	39	T3N1M0	IIIA	IDC	P	P	P	No
ET-28		qPCR	40	T2N0M0	IIA	IDC	P	N	P	No
ET-60	I ET-1	M, qPCR	40	T2N1M0	IIB	IDC	N	N	N	No
ET-47		qPCR	40	T2N1M0	IIB	IDC	N	P	N	No
ET-37		qPCR	40	T2N1M0	IIB	IDC	N	P	N	No
ET-55		qPCR	40	T2N1M0	IIB	IDC	P	P	N	No
ET-16		qPCR	40	T3N0M0	IIB	IDC	P	P	N	No
ET-29		qPCR	40	T3N1M0	IIIA	IDC	N	N	N	No
ET-24		qPCR	40	T3N1M0	IIIA	IDC	N	N	P	No
ET-57		qPCR	40	T3N1M0	IIIA	IDC	P	N	P	No
ET-32		qPCR	40	T4N1M0	IIIB	IDC	P	P	N	No
ET-61		qPCR	40	T4bN1M0	IIIB	IDC	N	N	P	No
ET-26		qPCR	40	T3N1M0	IIIA	IDC	N	N	P	No
ET-34		qPCR	40	T4bN1M0	IIIB	IDC	P	P	N	No
I LT-4	I LT-4	M	55	NA	NA	IDC	N	N	N	No
I LT-3	I LT-3	M	55	T4aN2M0	IIIB	IDC	P	P	N	No
LT-46	III LT-7	M, qPCR	55	T2N1M0	IIB	IDC	NA	NA	NA	No
LT-35	III LT-11	M, qPCR	55	T4bN1M0	IIIB	IDC	N	N	P	No
LT-26		qPCR	56	T2N1M0	IIB	IDC	P	P	P	No
LT-52		qPCR	56	T3N1M0	IIIA	IDC	N	N	P	No
LT-18		qPCR	57	T2N1M0	IIB	IDC	N	N	N	No
LT-61		qPCR	57	T2N1M0	IIB	IDC	N	N	P	No
LT-55		qPCR	57	T3N1M0	IIIA	IDC	P	P	N	No
LT-51	III LT-2	M	58	T2N0M0	IIA	IDC	P	P	P	No
LT-50	III LT-1	M	58	T2N0M0	IIA	IDC	P	P	P	No
LT-49		qPCR	58	T2N1M0	IIB	IDC	P	P	P	No
LT-57		qPCR	58	T3N1M0	IIIA	IDC	NA	NA	NA	No
LT-63		qPCR	58	T4bN2M0	IIIB	IDC	P	P	P	No
LT-33	III LT-3	M, qPCR	59	T2N1M0	IIB	IDC	P	N	P	No
LT-34	III LT-4	M, qPCR	60	T3N0M0	IIB	IDC	P	P	P	No
I LT-2	I LT-2	M	60	T3N1M0	IIIA	IDC	P	P	N	No
LT-32		qPCR	60	T3N1M0	IIIA	IDC	N	N	P	No
LT-23	III LT-13	M, qPCR	60	T4bN1M0	IIIB	IDC	N	N	P	No
LT-44	III LT-8	M	60	T4bN1M0	IIIB	IDC	NA	NA	NA	No
LT-59		qPCR	61	T2N1M0	IIB	IDC	P	N	P	No
LT-64		qPCR	62	T3N1M0	IIIA	IDC	N	N	P	No
LT-36		qPCR	62	T4N1M0	IIIB	IDC	N	N	P	No
LT-47		qPCR	63	T1N1M0	IB	IDC	P	P	P	No
LT-24	III LT-12	M, qPCR	65	T2N0M0	IIA	IDC	P	P	N	No
LT-22		qPCR	65	T2N0M0	IIA	IDC	P	P	N	No
LT-53		qPCR	65	T2N1M0	IIB	IDC	N	N	N	No
LT-39		qPCR	65	T2N1M0	IIB	IDC	N	N	P	No
LT-25		qPCR	65	T4bN1M0	IIIB	IDC	N	N	N	No
LT-66		qPCR	65	T4bN1M0	IIIB	IDC	P	N	N	No
LT-38	III LT-9	M, qPCR	69	T4bN1M0	IIIB	IDC	N	N	P	No
LT-40		qPCR	70	T1N0M0	I	IDC	P	N	N	No
LT-62		qPCR	70	T2N0M0	IIA	IDC	N	P	N	No
LT-29	III LT-10	M, qPCR	70	T2N0M0	IIA	IDC	P	P	N	No
LT-41	III LT-6	M, qPCR	70	T2N1M0	IIB	IDC	N	N	P	No
LT-19		qPCR	70	T3N1M0	IIIA	IDC	N	N	P	No
I LT-1	I LT-1	M	70	NA	NA	IDC	P	P	N	No
LT-31		qPCR	71	T2N0M0	IIA	IDC	P	P	P	No
LT-56		qPCR	75	T3N1M0	IIIA	IDC	N	N	P	No
LT-54		qPCR	80	T2N1M0	IIB	IDC	N	N	N	No
LT-17	III LT-5	M	80	T4bN1M0	IIIB	IDC	N	N	P	No
LT-45		qPCR	80	T4bN2M1	IV	IDC	NA	NA	NA	No
Supplementary Table S1: Clinicopathological details of patient samples used in microarray and or quantitative PCR, [microarray (M), quantitative PCR (qPCR), invasive ductal carcinoma (IDC), negative (N), positive (P), details not available (NA)]

## Sheet: Supplementary Table S4
GENE	(FC)_Total breast tumours	Adjusted.p-value	Accession
COL10A1	23.2815	5.96e-06	NM_000493.2
MMP11	15.4549	6.55e-06	NM_005940.3
GJB2	13.6895	8.27e-06	NM_004004.3
CST1	11.9489	0.00491188	NM_001898.2
KIAA1199	9.50954	0.000351197	NM_018689.1
MMP1	9.09633	0.00895335	NM_002421.2
MMP13	7.29757	0.00220315	NM_002427.2
CEACAM6	7.0142	0.0426171	NM_002483.3
BUB1	6.79597	9.11e-05	NM_004336.2
ASPM	6.50016	2.39e-05	NM_018136.2
FAM83D	6.45469	0.000157929	NM_030919.1
EPYC	6.26574	0.0195232	NM_004950.3
CKAP2L	6.26445	9.48e-05	NM_152515.2
PITX1	6.11743	0.0140462	NM_002653.3
TUBB3	6.04489	0.000459988	NM_006086.2
CEP55	5.93868	6.02e-05	NM_018131.3
HSD17B6	5.64996	5.07e-05	NM_003725.2
KIF20A	5.52925	0.000160588	NM_005733.1
CCNB2	5.48809	5.52e-05	NM_004701.2
MELK	5.47034	0.000249648	NM_014791.2
NEK2	5.4314	0.000208553	NM_002497.2
ANLN	5.32426	0.00027908	NM_018685.2
CENPA	5.31194	5.86e-05	NM_001809.2
TOP2A	5.271	0.000800348	NM_001067.2
RRM2	5.23728	0.000296355	NM_001034.1
AURKB	5.17631	0.000252971	NM_004217.1
TPX2	5.17146	7e-05	NM_012112.4
COL11A1	5.12263	1.18e-06	NM_080629.2
KIFC1	5.10508	4.54e-05	NM_002263.2
PBK	5.05416	0.000837816	NM_018492.2
SPP1	5.02021	0.00731088	NM_000582.2
DLGAP5	4.92301	0.000160588	NM_014750.3
CDCA3	4.9047	0.000885654	NM_031299.3
CDC45L	4.83295	0.0011787	NM_003504.3
MMP3	4.82262	0.0164339	NM_002422.3
CDT1	4.78768	0.000636052	NM_030928.2
KIF4A	4.78583	0.00030938	NM_012310.2
TDO2	4.78278	0.0106478	NM_005651.1
CENPF	4.76778	8.85e-05	NM_016343.3
CCNA2	4.75057	0.000100615	NM_001237.2
C6ORF126	4.72276	0.0282141	NM_207409.1
CDCA5	4.67223	0.00027211	NM_080668.2
UBE2T	4.62564	0.000103699	NM_014176.1
PPAPDC1A	4.61404	0.000137176	NM_001030059.1
FNDC1	4.57343	0.00521969	NM_032532.1
NCAPG	4.54085	0.000219828	NM_022346.3
NUSAP1	4.52126	1.77e-05	NM_018454.5
TTK	4.50672	9.11e-05	NM_003318.3
CDC20	4.46299	0.00424332	NM_001255.1
LRRC15	4.42692	0.000390857	NM_130830.2
KLK4	4.40423	0.0209023	NM_004917.2
CDC2	4.34037	0.000163659	NM_033379.2
AURKA	4.32791	0.000167223	NM_198434.1
DTL	4.27655	5.49e-05	NM_016448.1
TK1	4.23699	1.9e-05	NM_003258.1
PTTG3P	4.21075	0.000407224	NR_002734.1
MMP10	4.13919	0.0196018	NM_002425.1
HIST2H2AA3	4.12847	0.000234902	NM_003516.2
ASF1B	4.12585	0.00243303	NM_018154.2
OLR1	4.10527	9.01e-05	NM_002543.2
HMMR	4.04642	4.33e-05	NM_012485.1
C1ORF135	4.0144	0.00129982	NM_024037.1
HIST1H2BJ	4.0012	0.00153242	NM_021058.3
HIST1H2BG	3.97562	0.00542915	NM_003518.3
KIF15	3.97296	5.95e-05	NM_020242.1
LMNB1	3.95729	1.54e-05	NM_005573.2
CENPM	3.91191	7.59e-05	NM_024053.3
LOC653610	3.90173	0.00191921	XM_928387.1
KIF2C	3.88722	0.00185289	NM_006845.2
HMGB3	3.87493	0.00102594	NM_005342.2
KIF11	3.87003	4.12e-05	NM_004523.2
POSTN	3.8612	0.000867192	NM_006475.1
HJURP	3.83465	0.00100445	NM_018410.2
C16ORF59	3.82942	6.8e-05	NM_025108.1
TMEM90B	3.7804	0.0220667	NM_024893.1
CDCA8	3.77632	0.00129029	NM_018101.2
CCNB1	3.7734	0.00012381	NM_031966.2
COL1A1	3.7654	7.15e-05	NM_000088.2
TRIP13	3.75721	0.00118528	NM_004237.2
ATAD2	3.72297	6.01e-05	NM_014109.2
PKMYT1	3.69402	9.04e-05	NM_182687.1
ESM1	3.68885	0.0100083	NM_007036.2
C5ORF46	3.61189	0.0220845	NM_206966.1
HIST1H4H	3.60851	0.0144225	NM_003543.3
CORIN	3.58493	0.00977606	NM_006587.2
SFXN1	3.58331	4.02e-05	NM_022754.4
TROAP	3.56766	0.000284176	NM_005480.2
EGFL6	3.56744	0.0310356	NM_015507.2
CDKN3	3.55505	0.00329989	NM_005192.2
CENPE	3.54925	5.49e-05	NM_001813.2
BAPX1	3.54824	0.0402963	NM_001189.2
MCM10	3.5354	0.00057729	NM_018518.3
PTTG1	3.52331	0.000256811	NM_004219.2
MYB	3.48241	0.0480021	NM_005375.2
LOC651816	3.46972	4.32e-05	XM_941060.1
CKS2	3.46892	2.71e-05	NM_001827.1
TRIB3	3.4636	0.00237252	NM_021158.3
SQLE	3.45259	2.34e-05	NM_003129.3
PRR11	3.45254	0.000500827	NM_018304.1
SULF1	3.43959	0.00140679	NM_015170.1
ADM2	3.4203	0.000327807	NM_024866.3
EPN3	3.41905	0.0027464	NM_017957.1
UHMK1	3.40628	0.00035847	NM_175866.2
SGOL1	3.40413	0.000949135	NM_001012413.1
POLQ	3.3974	0.000482848	NM_199420.2
KIF14	3.36632	0.00113422	NM_014875.1
WNT2	3.35707	0.00226841	NM_003391.1
DEPDC1B	3.35444	5.73e-05	NM_018369.1
PRC1	3.35244	0.0003276	NM_003981.2
CHEK1	3.34023	0.00210501	NM_001274.2
IGSF9	3.32979	0.00639333	NM_020789.2
EZH2	3.31507	0.000118364	NM_152998.1
KCNK12	3.31112	0.0154519	NM_022055.1
RAD51AP1	3.30999	0.000108586	NM_006479.2
FAM72D	3.30636	0.00748591	XM_001128582.1
FOXM1	3.30424	0.00804499	NM_202002.1
OIP5	3.27126	0.000387688	NM_007280.1
F12	3.26831	0.00860508	NM_000505.2
C20ORF103	3.26196	0.0205909	NM_012261.2
BIRC5	3.24821	0.00290411	NM_001012271.1
CTXN1	3.24178	0.0144237	NM_206833.1
TNFSF4	3.22931	0.00158756	NM_003326.2
SALL4	3.22753	0.0127771	NM_020436.2
SPOCD1	3.22364	0.0188675	NM_144569.3
ECT2	3.21946	3.48e-05	NM_018098.4
MND1	3.20703	0.00183157	NM_032117.2
HIST2H2AC	3.20139	0.00192947	NM_003517.2
HIST1H3D	3.18876	0.00112079	NM_003530.3
TLCD1	3.18668	0.00153453	NM_138463.2
SDS	3.16806	0.00424908	NM_006843.2
MCM4	3.14501	0.000483872	NM_005914.2
CENPL	3.12644	1.14e-05	NM_033319.1
CLEC5A	3.12087	0.00407289	NM_013252.2
LOC649362	3.10277	0.00129047	XM_943669.1
SLC16A6	3.09635	0.0220896	NM_004694.2
HIST2H2AB	3.09372	0.00380317	NM_175065.2
WDR51A	3.09226	0.000147377	NM_015426.2
SLC16A3	3.07623	0.000925961	NM_004207.2
E2F2	3.07497	0.00465846	NM_004091.2
GINS2	3.06681	0.0455505	NM_016095.1
SPAG5	3.06671	0.00126327	NM_006461.3
COL5A2	3.06657	0.000487843	NM_000393.2
HIST2H4A	3.05792	0.00173793	NM_003548.2
FANCI	3.05556	0.0014146	NM_018193.1
HIST1H2BC	3.04672	0.00191921	NM_003526.2
HIST1H3H	3.03159	0.00740597	NM_003536.2
HS3ST3A1	3.02396	0.00268979	NM_006042.1
B3GALNT2	3.02173	1.85e-05	NM_152490.1
CDCA2	2.9997	0.00402183	NM_152562.2
HIST1H2AM	2.99268	0.00393542	NM_003514.2
UBE2C	2.97402	0.000778725	NM_181800.1
PRLR	2.96377	0.0018734	NM_000949.2
CENPN	2.93133	0.000887795	NM_018455.3
NDC80	2.91925	0.00320886	NM_006101.1
CTHRC1	2.91235	0.000734862	NM_138455.2
RBM35A	2.88316	0.000681282	NM_017697.2
GPSM2	2.86691	0.000364341	NM_013296.3
MTL5	2.8614	0.0224457	NM_001039656.1
PPEF1	2.84976	0.0172772	NM_006240.2
GRHL2	2.84726	0.0270115	NM_024915.1
MICALCL	2.83594	0.0351829	NM_032867.1
TMEM118	2.83409	0.0020375	NM_032814.1
LOC100008589	2.83078	0.0274796	NM_003671.2
FN1	2.82731	0.000587155	NM_054034.2
BIK	2.82405	0.0350045	NM_001197.3
C15ORF48	2.82026	0.0171158	NM_032413.2
MSI2	2.81316	0.000281106	NM_170721.1
CELSR3	2.81308	0.0228692	NM_001407.1
NPTX2	2.80952	0.0288542	NM_002523.1
ITGA11	2.80526	0.028691	NM_012211.3
CDC25C	2.80108	0.000734862	NM_001790.3
PLK1	2.78898	0.000933808	NM_005030.3
ESPL1	2.76158	0.000370617	NM_012291.3
TYMS	2.75571	0.001739	NM_001071.1
KPNA2	2.75319	0.00745788	XM_930156.1
HIST1H2BH	2.75239	0.0104618	NM_003524.2
SIX4	2.73701	0.000119082	NM_017420.2
PAQR4	2.73639	0.00105843	NM_152341.2
COL5A1	2.7299	0.0027908	NM_000093.2
C18ORF45	2.72533	0.0139481	NM_032933.3
HS.557431	2.72278	0.0167535	Hs.557431
FKBP4	2.72103	0.00299468	NM_002014.2
C13ORF3	2.71655	0.0048018	NM_145061.3
DSP	2.71593	0.00487505	NM_004415.2
MAD2L1	2.70871	0.00351953	NM_002358.2
SLC7A5	2.7081	0.0174564	NM_003486.5
MCM2	2.69329	0.00802793	NM_004526.2
SEC61A2	2.67489	0.00449404	NM_018144.2
KIAA1024	2.66982	0.00365356	NM_015206.1
GINS4	2.66891	0.00812041	NM_032336.1
IFI6	2.66808	0.0113539	NM_002038.2
HS.72010	2.66493	0.0442414	Hs.72010
RECQL4	2.66216	0.00832255	NM_004260.1
ALPK2	2.66155	0.0295693	NM_052947.2
PLK4	2.661	0.000267036	NM_014264.2
FAM64A	2.65918	0.00106173	NM_019013.1
C16ORF75	2.64593	0.00227332	NM_152308.1
ENPP1	2.63237	0.019308	NM_006208.1
EXO1	2.6294	5.52e-05	NM_006027.3
C9ORF140	2.62393	0.0214304	NM_178448.2
TMEM132A	2.62389	0.0183125	NM_178031.2
FAM83H	2.61689	0.0100668	NM_198488.1
EVPL	2.61626	0.00479842	NM_001988.1
LOC441763	2.58993	0.031907	XM_930284.1
METRN	2.58945	0.019308	NM_024042.2
PSPH	2.58903	0.00424684	NM_004577.3
WISP1	2.57563	9.18e-05	NM_003882.2
HIST1H2BE	2.57411	0.00765874	NM_003523.2
PFKFB4	2.5725	0.000180653	NM_004567.2
C11ORF82	2.57101	0.00184599	NM_145018.2
LOC646817	2.571	0.00176031	XM_937132.1
GSDM1	2.56436	0.0100163	NM_178171.2
CCNF	2.55708	0.000130691	NM_001761.1
LEF1	2.55662	0.00228459	NM_016269.2
RAB25	2.55565	0.0496358	NM_020387.1
MICAL2	2.54633	0.000355587	NM_014632.2
PLAUR	2.54117	0.0053869	NM_002659.2
TMEM45A	2.53844	0.0411499	NM_018004.1
ADORA3	2.52886	0.00424332	NM_000677.2
CENPP	2.5214	0.0020619	NM_001012267.1
MMP14	2.51886	0.0061553	NM_004995.2
ECGF1	2.51438	0.000131698	NM_001953.2
ST14	2.51018	0.0157495	NM_021978.2
CD80	2.50272	0.0026906	NM_005191.2
E2F7	2.50129	0.0221957	NM_203394.1
PVRL4	2.49866	0.0325136	NM_030916.1
DPP3	2.49308	6.97e-06	NM_005700.3
GRM8	2.49137	0.00887341	NM_000845.1
VOPP1	2.4877	0.0033211	NM_030796.3
LOC731049	2.47669	0.000631519	NM_014501.1
CRB3	2.47317	0.00388322	NM_174881.2
SKA1	2.47191	0.00450623	NM_145060.1
HIST1H4E	2.47073	0.017991	NM_003545.3
UHRF1	2.47017	0.000445538	NM_013282.3
MKI67	2.46943	0.00144129	NM_002417.2
ERCC6L	2.46811	0.00908104	NM_017669.2
AP1S1	2.45662	0.000571415	NM_057089.1
DBNDD1	2.43759	0.0242258	NM_024043.2
HIST1H4K	2.43179	0.0134806	NM_003541.2
C6ORF129	2.42926	1.95e-05	NM_138493.1
CD300LF	2.42759	0.0240246	NM_139018.2
HIST1H2BD	2.42129	0.0116242	NM_138720.1
BLM	2.42007	0.0145434	NM_000057.1
CENPK	2.41893	0.000296312	NM_022145.2
PKM2	2.41695	0.000103699	NM_002654.3
HSF2BP	2.41601	0.000117266	NM_007031.1
ANKRD33	2.40945	0.00795136	NM_182608.2
PLEK2	2.40578	0.00113422	NM_016445.1
IFI30	2.40572	0.0369337	NM_006332.3
FAM91A1	2.4036	0.000511212	NM_144963.1
TMEM79	2.39384	0.021106	NM_032323.1
PHLDA2	2.39333	0.044203	NM_003311.3
TNFRSF18	2.38223	0.0180692	NM_148902.1
GPRIN1	2.38162	0.0116985	NM_052899.1
PLXNC1	2.37979	0.0105269	NM_005761.1
SMPDL3B	2.37643	0.0105915	NM_001009568.1
NOD2	2.37257	0.0284034	NM_022162.1
MFSD3	2.3677	0.00294479	NM_138431.1
SLC12A8	2.36148	0.001046	NM_024628.4
C15ORF42	2.35717	0.0240258	NM_152259.2
NUP210	2.356	0.00263842	NM_024923.2
FCGR1B	2.35397	0.0263643	NM_001004340.1
STIL	2.35106	0.0136865	NM_003035.2
UNC5B	2.34831	0.00337384	NM_170744.2
HIST1H1C	2.34488	0.0372274	NM_005319.3
SLC2A1	2.34476	0.0254851	NM_006516.1
PTK7	2.34413	0.0141992	NM_152880.2
ELMOD2	2.34172	0.000483872	NM_153702.1
C8ORF51	2.34117	0.00856474	NM_024035.1
DIAPH3	2.3396	0.000904272	Hs.576922
PAFAH1B3	2.32237	0.00320263	NM_002573.2
HIST1H3F	2.3222	0.0441301	NM_021018.2
CSMD2	2.31842	0.0119336	NM_052896.2
SPINT2	2.31791	0.018108	NM_021102.2
ENTPD7	2.31665	0.000195102	NM_020354.2
CCNE1	2.31653	0.00529797	NM_001238.1
HIST1H2BF	2.31458	0.012792	NM_003522.3
ADAM8	2.31032	0.0365928	NM_001109.2
NUF2	2.30871	0.00160479	NM_031423.2
FCGR1A	2.28874	0.0355665	NM_000566.2
MAPK13	2.28792	0.00102506	NM_002754.3
DRD4	2.28047	0.0308348	NM_000797.2
SLC2A6	2.27882	0.0364666	NM_017585.2
DARS2	2.27006	0.000758856	NM_018122.3
PPFIA4	2.26619	0.0141515	NM_015053.1
PBX1	2.26526	0.0091574	NM_002585.1
KDELR3	2.25266	0.0222753	NM_016657.1
CTSD	2.25203	0.0434022	NM_001909.3
C1ORF112	2.24581	0.00280524	NM_018186.2
KIF23	2.24574	0.000641699	NM_004856.4
DEPDC1	2.2433	0.000172524	NM_017779.3
FAP	2.24099	0.0460943	NM_004460.2
PCDH17	2.23366	0.0259763	NM_014459.2
PRIM2	2.23345	0.0245278	NM_000947.2
CHPF	2.23308	0.0240258	NM_024536.4
CDS1	2.23208	0.0236537	NM_001263.2
CILP2	2.22767	0.0057503	NM_153221.1
MAL2	2.22675	0.0415049	NM_052886.1
LOC642678	2.22657	0.0311086	XM_926130.1
HS.36053	2.22629	0.00448535	Hs.36053
FAM111B	2.22289	0.00366182	NM_198947.1
GAS2L3	2.22192	0.0116938	NM_174942.1
SHROOM2	2.22158	0.0142358	NM_001649.2
C1QTNF6	2.21969	0.00279095	NM_031910.3
AVL9	2.21845	0.00234665	NM_015060.1
POLE2	2.21786	0.0043521	NM_002692.2
BUB1B	2.21628	0.0100227	NM_001211.4
BCAS4	2.21628	0.0086436	NM_017843.3
ACP5	2.21557	0.0125932	NM_001611.2
FEN1	2.21257	0.000606296	NM_004111.4
DNAJC3	2.21257	0.00434629	NM_006260.2
APOOL	2.21153	0.001161	NM_198450.1
DCBLD1	2.21104	0.010497	NM_173674.1
TAF13	2.21065	0.0127639	NM_005645.3
NME1	2.20909	8.62e-05	NM_198175.1
CKAP2	2.19881	0.000431856	NM_018204.2
ITPKA	2.1927	0.0277772	NM_002220.1
INTS7	2.19236	0.000528524	NM_015434.1
GSK3B	2.1899	1.53e-05	NM_002093.2
C1ORF58	2.18749	0.0203348	NM_144695.1
KIF26B	2.18573	0.000584329	XM_929208.1
SC65	2.18526	0.00158596	NM_006455.2
RNASEH2A	2.18233	0.00576766	NM_006397.2
GSG2	2.18033	0.00355949	NM_031965.2
UFD1L	2.17728	0.000430792	NM_001035247.1
CDK5R1	2.17509	0.0222452	NM_003885.2
LOC732165	2.17396	0.0284766	XM_934933.1
PHEX	2.17308	0.0310356	NM_000444.2
TTYH3	2.17303	0.0157088	NM_025250.2
LIN9	2.17292	0.011664	NM_173083.2
LOC731314	2.17198	0.0018323	NM_002105.2
MLF1IP	2.16978	0.0164983	NM_024629.2
HOOK1	2.16333	0.0449116	NM_015888.3
ORC1L	2.16298	0.0105269	NM_004153.2
MSR1	2.15775	0.00674181	NM_138716.2
C12ORF48	2.156	0.000939896	NM_017915.1
TMEM48	2.15464	0.0169112	NM_018087.3
UFSP1	2.15289	0.00486106	NM_001015072.1
GNL3L	2.15162	0.0167402	NM_019067.4
CDCP1	2.15007	0.00489799	NM_022842.3
NR2C2	2.14511	0.00263381	NM_003298.2
SLC19A1	2.14235	0.00181801	NM_003056.2
C19ORF28	2.14033	0.00111574	NM_174983.2
BAGE5	2.13882	0.0304435	NM_182484.1
PDIA4	2.13805	0.000837816	NM_004911.3
FAM108C1	2.12775	0.0158432	XM_051862.7
HOXC11	2.12775	0.00815284	NM_014212.2
ATP13A1	2.12695	0.000131698	NM_020410.1
PYCR1	2.11703	0.000467115	NM_006907.2
FLVCR1	2.11696	0.00152955	NM_014053.1
IPO7	2.11693	0.0114637	NM_006391.1
KIAA0101	2.11448	4.66e-05	NM_014736.4
CDCA4	2.11248	0.0019574	NM_017955.2
HNRNPL	2.11098	0.00132898	NM_001005335.1
HELLS	2.11069	0.00890844	NM_018063.3
HS.571151	2.10571	0.036644	Hs.571151
GK	2.10467	0.0323845	NM_000167.3
GTSE1	2.10293	0.0136865	NM_016426.4
SLC39A11	2.09972	0.0201522	NM_139177.2
GPR172A	2.09949	0.00244121	NM_024531.3
NCAPG2	2.09149	0.0016352	NM_017760.5
HOMER3	2.09029	0.00798759	NM_004838.2
GALNT5	2.09014	0.0353522	NM_014568.1
LOC644774	2.08906	0.0494232	XM_927868.1
CXORF39	2.08822	0.00106395	NM_207318.1
TNIK	2.08732	0.0353522	NM_015028.1
RPL29	2.08588	0.0149421	NM_000992.2
SIAE	2.08374	0.0250895	NM_170601.3
GOLM1	2.08005	0.00732411	NM_177937.1
CDK5	2.07644	6.91e-05	NM_004935.2
COL1A2	2.07518	0.00153501	NM_000089.3
RACGAP1	2.07431	0.00337384	NM_013277.2
ALG1	2.07395	0.000289406	NM_019109.3
CERCAM	2.07302	0.0372184	NM_016174.3
DNAH14	2.07162	0.00341407	XM_059166.12
DTX3L	2.06788	0.0213473	NM_138287.2
EFNA4	2.06602	0.0375753	NM_005227.2
SLC6A12	2.06469	0.00901996	NM_003044.2
OAS2	2.06264	0.0234825	NM_002535.2
H2AFX	2.06248	0.00916532	NM_002105.2
OSBP2	2.05713	0.0232446	NM_030758.3
RAD21	2.05573	0.00777785	NM_006265.1
FBXL6	2.05478	0.00462711	NM_012162.1
ZNF296	2.05442	0.0201184	NM_145288.1
CAPG	2.05364	0.0153383	NM_001747.2
PTPRO	2.05147	0.00982721	NM_030671.1
DDX6	2.04977	0.00879461	NM_004397.3
RSPRY1	2.04896	0.00931688	NM_133368.1
CCNE2	2.04729	0.000525842	NM_057735.1
CHAF1A	2.03963	0.00954311	NM_005483.2
MTP18	2.03535	0.000134813	NM_001003704.1
MGAT4A	2.03504	0.00118528	NM_012214.1
IL4I1	2.03197	0.00157608	NM_172374.1
MXD3	2.02922	0.00184693	NM_031300.2
ARPC1B	2.0218	0.0103206	NM_005720.2
BPNT1	2.02165	0.0453694	NM_006085.3
LMNB2	2.0136	0.00521969	NM_032737.2
HS.249957	2.00773	0.002281	Hs.249957
ZBTB41	2.00684	0.00232135	NM_194314.2
SMYD3	2.00654	0.00328079	NM_022743.1
LOC649025	2.00536	0.00417074	XM_938110.1
COL24A1	2.00521	0.00309983	NM_152890.4
LOC643790	2.00145	0.0231271	XM_927071.1
KHSRP	1.99788	3.74e-05	NM_003685.1
HIST1H2BK	1.99755	0.0200953	NM_080593.1
CTPS	1.99583	0.0218964	NM_001905.1
HDGF	1.99522	0.000211503	NM_004494.1
CDCA1	1.99407	0.0213679	NM_145697.1
ERO1L	1.99352	0.0273586	NM_014584.1
SPC25	1.98804	0.00254027	NM_020675.3
HN1	1.98663	0.0391661	NM_016185.2
TIMELESS	1.98489	0.00360838	NM_003920.2
SPC24	1.98356	0.0289168	NM_182513.1
DONSON	1.98141	0.0160397	NM_017613.2
FAM54A	1.97851	0.0158432	NM_138419.2
SLC35F2	1.97742	0.0234667	NM_017515.3
POLA2	1.97108	0.00378263	NM_002689.2
MICB	1.96639	0.0405263	NM_005931.2
FANCB	1.96638	0.00551155	NM_001018113.1
STRBP	1.96621	0.00124146	NM_018387.2
MXRA5	1.96406	0.00572049	NM_015419.1
TOR2A	1.96296	0.0134757	NM_130459.1
WDR34	1.96176	0.0220595	NM_052844.3
REEP4	1.9593	0.00191921	NM_025232.2
SGPL1	1.9586	0.00129982	NM_003901.2
NIPSNAP1	1.95823	0.0276234	NM_003634.1
RAG1AP1	1.9576	0.0395958	NM_018845.1
PPP1R14B	1.95626	0.000329933	NM_138689.2
IDH2	1.95034	0.00173733	NM_002168.2
LOC440731	1.95002	0.0489603	XM_933693.1
ZWINT	1.94781	0.00259163	NM_001005414.1
MTFR1	1.94709	0.00117956	NM_014637.2
FRK	1.94637	0.0284766	NM_002031.2
TMED3	1.94623	0.000758856	NM_007364.2
KIAA1688	1.94585	0.0201363	NM_025251.1
C1ORF218	1.94512	0.0381446	NM_019049.1
TFRC	1.94214	0.0127031	NM_003234.1
KIF20B	1.94203	0.00175254	NM_016195.2
NACC2	1.94098	0.0399832	NM_144653.3
MARCH1	1.94036	0.00840947	NM_017923.2
ZNF281	1.93417	0.000998573	NM_012482.3
HPSE	1.93352	0.0198235	NM_006665.2
MBOAT7	1.93198	0.00983066	NM_024298.2
FHDC1	1.93097	0.0160604	NM_033393.1
RCAN3	1.92971	0.0167408	NM_013441.2
ARFGEF2	1.92918	0.00512842	NM_006420.1
TSTA3	1.92374	0.0128422	NM_003313.2
COPE	1.92177	0.000933808	NM_199444.1
PYCRL	1.92167	0.0432207	NM_023078.1
COL3A1	1.92046	0.00562509	NM_000090.2
RNF187	1.92007	0.00358714	XM_047499.9
LOC642502	1.91915	0.0229685	XM_926594.1
CCDC21	1.9187	0.00733855	NM_022778.2
C5ORF13	1.91511	0.00448228	NM_004772.1
KIAA1598	1.91508	0.00220315	NM_018330.3
HAGHL	1.91147	0.00118528	NM_032304.2
DOCK5	1.91045	0.015089	NM_024940.4
TTC26	1.906	0.000459988	NM_024926.1
AFMID	1.90447	0.010929	NM_001010982.1
TTLL12	1.90341	0.018238	NM_015140.2
MRPL12	1.90323	0.0209197	NM_002949.2
LASS6	1.90064	0.0163549	NM_203463.1
FAM109B	1.90035	0.0051941	NM_001002034.1
GOT2	1.9003	0.0066453	NM_002080.2
XYLB	1.89934	0.0390463	NM_005108.2
ZNF668	1.89829	1.25e-05	NM_024706.3
FIBP	1.89804	8.02e-05	NM_198897.1
UCK2	1.89719	0.00890251	NM_012474.3
LRRC8E	1.89687	0.0206929	NM_025061.3
TMEM54	1.8932	0.00703919	NM_033504.2
C1ORF31	1.89284	0.008234	NM_001012985.1
IER5L	1.89114	0.00624916	NM_203434.1
DCTPP1	1.8877	0.00167497	NM_024096.1
ANTXR1	1.88746	0.0414531	NM_032208.1
LOC285216	1.88722	0.0278604	XM_496652.2
LYPLA1	1.88597	0.0390463	NM_006330.2
C8ORF38	1.88407	0.0154142	NM_152416.1
DHCR7	1.87928	0.0463725	NM_001360.1
USF1	1.87862	0.00982538	NM_007122.3
MRPS17	1.87834	0.0128673	NM_015969.2
ZDHHC20	1.87677	0.00104455	NM_153251.2
LYPD1	1.87657	0.00271611	NM_001077427.2
GBA	1.87647	0.000422871	NM_001005742.1
HS.390407	1.87552	0.0338864	Hs.390407
POLR3K	1.86981	0.000138055	NM_016310.2
C12ORF66	1.86969	0.00179734	NM_152440.3
C15ORF23	1.86764	0.0147176	NM_033286.1
SAMD1	1.86645	0.00360838	NM_138352.1
STXBP2	1.86548	0.0151066	NM_006949.1
PCNXL3	1.86479	0.00606407	XM_941490.1
SSSCA1	1.8646	0.0121103	NM_006396.1
C12ORF59	1.85953	0.00299352	NM_153022.1
ATP8B1	1.85934	0.0214274	NM_005603.2
LOC728229	1.85775	0.014725	XM_943555.1
SRXN1	1.85757	0.011465	NM_080725.1
C11ORF24	1.85646	8.53e-05	NM_022338.2
PRKDC	1.85637	0.0111171	NM_006904.6
SRPRB	1.85457	0.00366182	NM_021203.2
ORC6L	1.85436	0.000922316	NM_014321.2
NCOA6IP	1.85144	0.01781	NM_024831.5
KDM5B	1.85094	0.000943139	NM_006618.3
BRAF	1.84995	0.00640411	NM_004333.2
YDJC	1.84784	0.0220155	NM_001017964.1
ALDH18A1	1.84631	0.000291975	NM_002860.3
ULBP1	1.8459	0.025859	NM_025218.2
RHPN1	1.84565	0.0343237	NM_052924.1
E2F5	1.84246	0.0384839	NM_001951.2
LOC286016	1.84182	0.0309206	NR_002187.1
SDSL	1.8383	0.00705848	NM_138432.2
SUSD4	1.83761	0.0378246	NM_001037175.1
SH3BP5L	1.83559	0.0304667	NM_030645.1
MPDU1	1.83455	0.00078917	NM_004870.2
C2ORF37	1.83422	0.00142941	NM_025000.1
IMPAD1	1.8332	0.0102239	NM_017813.2
SLC25A22	1.83164	0.0270344	NM_024698.4
CCDC137	1.83041	0.0194219	XM_946246.1
PIPSL	1.82851	0.045794	XM_938649.1
RAB31	1.82815	0.0264379	NM_006868.2
LAGE3	1.82808	0.0301106	NM_006014.2
UBFD1	1.8273	0.000739353	NM_019116.1
PLXNA3	1.82654	0.0234589	NM_017514.2
PIK3R2	1.82628	0.00185135	NM_005027.2
MIF	1.82547	3.04e-05	NM_002415.1
RPUSD1	1.82529	0.000643236	NM_058192.2
PARP1	1.82491	5.38e-05	NM_001618.2
SLC25A15	1.82042	0.000678146	NM_014252.1
EBP	1.8195	0.00317466	NM_006579.1
DNASE1	1.81937	0.0372062	NM_005223.3
PPP1CA	1.81934	5.43e-06	NM_002708.3
GRN	1.81804	0.000269818	NM_002087.2
P4HA2	1.81729	0.00365319	NM_001017974.1
RPN2	1.81589	0.00129239	NM_002951.2
LOC650037	1.81525	0.0013464	XM_939126.1
DNASE1L2	1.81349	0.0376979	NM_001374.2
SLC41A2	1.81114	0.0274796	NM_032148.2
LOC81691	1.81052	0.0449338	NM_030941.1
C13ORF34	1.81041	0.00508589	NM_024808.2
AHCY	1.80981	0.0214995	NM_000687.1
DOPEY2	1.80483	0.00507232	NM_005128.2
GMIP	1.80253	0.00481692	NM_016573.1
MIIP	1.80244	0.000743464	NM_001025374.1
BRI3BP	1.8023	0.00118528	XM_941876.1
CDC25A	1.80218	0.0219666	NM_001789.2
PDLIM7	1.80131	0.0127771	NM_005451.3
TRAIP	1.7954	0.00508589	NM_005879.2
LOC644330	1.79506	0.00134516	XM_946163.1
TMEM87B	1.794	0.0107362	NM_032824.1
SRP9	1.79265	0.00724301	NM_003133.2
CCDC134	1.79251	0.00475883	NM_024821.2
YIPF2	1.79221	0.00119579	NM_024029.3
ASPHD2	1.79206	0.0239265	NM_020437.3
STX1A	1.79058	0.0267985	NM_004603.1
CCDC99	1.79027	0.00256045	NM_017785.2
PVRL2	1.78613	0.0142128	NM_001042724.1
IBSP	1.78602	0.024684	NM_004967.2
HYLS1	1.78541	0.00836072	NM_145014.1
ARPC5L	1.78427	0.0139481	NM_030978.1
KIAA1524	1.78409	6.38e-05	NM_020890.1
ENTPD4	1.78321	0.028691	NM_004901.1
SAMD14	1.78247	0.0220845	NM_174920.2
LOC653888	1.78128	0.00830245	XM_936251.1
TIGD5	1.77814	0.00812041	NM_032862.2
SBNO1	1.77703	0.00292779	NM_018183.2
PSRC1	1.77694	0.00751105	NM_001005290.2
MAPKAP1	1.77499	0.00732965	NM_001006618.1
PSENEN	1.77447	0.0251561	NM_172341.1
RFC2	1.77367	0.00842763	NM_002914.3
CASK	1.77356	0.034212	NM_003688.1
MTHFD2	1.77324	0.00021086	NM_006636.2
PMM2	1.77308	0.00115891	NM_000303.1
PANX1	1.77224	0.00182521	NM_015368.3
FBXO5	1.77223	0.02644	NM_012177.2
ACOT8	1.77061	0.0269444	NM_183386.1
GPR137B	1.77036	0.00263842	NM_003272.1
ZNF124	1.767	0.0240222	NM_003431.2
ZNF687	1.7664	0.00313546	NM_020832.1
KDELR2	1.76542	0.0027602	NM_006854.2
SMS	1.76492	0.0017785	NM_004595.2
STX3	1.76448	0.00171442	NM_004177.3
ATL3	1.76435	0.000885654	NM_015459.3
APOA1BP	1.76433	0.00965431	NM_144772.1
SLC11A1	1.76426	0.0414598	NM_001032220.1
SLC25A40	1.76387	0.00228574	NM_018843.2
FIGNL1	1.76051	0.0450323	NM_001042762.1
TIMM17B	1.75997	0.0221159	NM_005834.1
ORMDL2	1.75663	0.0342612	NM_014182.3
BCL2L12	1.75615	0.00612564	NM_052842.2
GPR84	1.75487	0.0333625	NM_020370.1
EME1	1.75425	0.0230765	NM_152463.1
PHKA1	1.75153	0.0489235	NM_002637.1
DPM2	1.7501	0.000334725	NM_003863.2
IDE	1.74982	0.000898851	NM_004969.1
FGFR1OP	1.74674	0.0261074	NM_007045.2
ZWILCH	1.74517	0.00948366	NM_017975.2
LYSMD1	1.74461	0.0350045	NM_212551.2
BOP1	1.74432	0.0480439	NM_015201.3
RALGAPB	1.74408	0.000489979	NM_020336.1
ABHD12	1.74287	0.00991396	NM_001042472.1
KCTD5	1.74268	0.00682617	XR_001518.1
MST4	1.74061	0.0312216	NM_001042453.1
FBXO28	1.74051	0.00433906	NM_015176.1
ECOP	1.73944	0.00992021	NM_030796.2
SMPD2	1.7392	0.00148542	NM_003080.1
LPAR5	1.73843	0.0197705	NM_020400.4
SRPK1	1.73754	0.00240654	NM_003137.3
PTGES2	1.73683	0.00271149	NM_198938.1
LOC168474	1.73675	0.0106355	XR_000552.1
C19ORF61	1.73611	0.0121415	NM_019108.1
TPI1	1.73551	0.000394701	NM_000365.4
CALU	1.73497	0.00816632	NM_001219.2
CSTF2	1.73385	0.00229734	NM_001325.2
DNA2	1.73337	0.0112028	NM_001080449.1
HS.535360	1.7328	0.00593546	Hs.535360
RUSC1	1.73186	0.00126986	NM_014328.2
GGCT	1.73108	0.0428473	NM_024051.2
MRPL17	1.73014	0.00100186	NM_022061.2
TLE3	1.72986	0.021439	NM_005078.1
TMEFF1	1.72943	0.0333625	NM_003692.2
NR2C2AP	1.72875	0.00908104	NM_176880.4
GATC	1.72872	0.0106444	NM_176818.1
C19ORF48	1.72758	0.0117687	NM_199250.1
ZNF643	1.72733	0.017603	NM_023070.1
LOC644544	1.72728	0.00854495	XM_927666.1
RIPK2	1.72652	0.0244827	NM_003821.4
NBR2	1.72593	0.0396247	NM_005821.3
ECE2	1.72464	1.45e-05	NM_014693.2
MRPS34	1.72383	0.0295139	NM_023936.1
LSM4	1.72217	0.028464	NM_012321.2
TAF5L	1.72209	0.00237606	NM_014409.3
NOLC1	1.72045	0.022968	NM_004741.1
MTX1	1.72012	0.000589371	NM_002455.2
GRTP1	1.71753	0.0400747	NM_024719.2
C2ORF18	1.71741	0.00989432	NM_017877.2
RBM12B	1.71733	0.0215895	NM_203390.1
MFAP2	1.71687	0.00399758	NM_017459.1
PDRG1	1.71511	0.0125288	NM_030815.2
CCT6A	1.71312	0.0344209	NM_001762.3
NUBP2	1.71296	0.0180692	NM_012225.1
ACBD3	1.71246	0.000204743	NM_022735.3
PRMT7	1.70977	0.0165171	NM_019023.1
WDYHV1	1.70917	0.0126556	NM_018024.1
TRIM65	1.70891	0.0170122	NM_173547.2
KIAA0562	1.70859	0.015004	NM_014704.2
APH1A	1.70787	0.00760359	NM_016022.1
E2F3	1.70751	0.0245278	NM_001949.2
RMI1	1.70619	0.00032542	NM_024945.1
GLT25D1	1.70591	0.00896982	NM_024656.2
ZNF816A	1.70587	0.000739064	NM_001031665.1
KNTC1	1.7049	0.032409	NM_014708.3
YIF1A	1.70219	0.0027908	NM_020470.1
CENPO	1.70182	0.0144095	NM_024322.1
LSM14B	1.70161	0.0311069	NM_144703.1
GSPT1	1.7015	4.8e-06	NM_002094.1
MTG1	1.70129	0.0144085	NM_138384.1
CHPF2	1.70015	0.000965224	NM_019015.1
ZMYND19	1.69989	0.0171429	NM_138462.2
PTP4A3	1.69856	0.0246246	XM_943006.1
TMEM9	1.69561	0.0288922	NM_016456.2
FANCD2	1.6953	0.0150099	NM_001018115.1
TBCE	1.69492	0.00830273	NM_003193.3
XPO5	1.69447	0.0427068	NM_020750.1
CUGBP1	1.6942	0.0051941	NM_198700.1
AGMAT	1.69351	0.0368364	NM_024758.3
LOC150223	1.69341	0.0147816	NM_001017965.1
FKBPL	1.69308	0.0201363	NM_022110.3
SLC35A3	1.69261	0.0310004	NM_012243.1
GUF1	1.69147	0.00194568	NM_021927.1
NEIL3	1.6903	0.00508589	NM_018248.1
RHBDD3	1.68753	0.0316072	NM_012265.1
EPRS	1.68706	4.68e-05	NM_004446.2
HYAL3	1.68626	0.0251415	NM_003549.2
B4GALT3	1.68413	0.0100583	NM_003779.2
MRPL13	1.68411	0.00561843	NM_014078.4
NRAS	1.68314	0.0278604	NM_002524.2
RPS6KB2	1.68297	0.00547617	NM_003952.2
VIL2	1.6829	0.00164926	NM_003379.3
NANS	1.68265	0.00173443	NM_018946.2
SPCS3	1.68239	0.00691622	NM_021928.2
STT3A	1.68222	0.000723169	NM_152713.2
C20ORF55	1.68219	0.0415049	NM_031424.3
HS.538933	1.68166	0.0172412	Hs.538933
TMPO	1.68112	0.00226888	NM_003276.1
RP11-529I10.4	1.68029	0.0242258	NM_015448.1
THOC4	1.68019	0.0468129	XM_946253.1
C19ORF10	1.67919	0.000743464	NM_019107.3
C12ORF32	1.6786	0.0283289	NM_031465.2
LOC648581	1.67859	0.00673348	XM_937648.1
SSX2IP	1.67838	0.0224793	NM_014021.2
LRRC45	1.67749	0.0323964	NM_144999.2
ZDHHC12	1.67733	0.020354	NM_032799.4
HEATR6	1.67717	0.012239	NM_022070.3
CLN3	1.67477	0.048506	NM_000086.1
LMBRD2	1.67438	0.0203557	NM_001007527.1
PTPLAD1	1.67436	0.0269775	XM_941966.1
TAGLN2	1.6743	0.0102416	NM_003564.1
SELI	1.67404	0.0188675	NM_033505.1
C9ORF7	1.673	0.0226533	NM_017586.1
FARSA	1.67289	0.0077796	NM_004461.1
NHLRC2	1.67279	0.00381696	NM_198514.2
JARID1C	1.6727	0.0188662	NM_004187.1
LOC731486	1.67232	0.0470898	NM_198277.1
TIAM1	1.67225	0.0365576	NM_003253.1
ARID4B	1.66896	0.00191921	NM_016374.4
C12ORF52	1.66893	0.00143192	NM_032848.1
PSD4	1.66848	0.00600202	NM_012455.2
POLB	1.66678	0.0100975	NM_002690.1
LOC653226	1.66617	0.00788069	XM_938116.1
DKFZP434N035	1.66606	0.0121493	NM_032262.1
HAVCR2	1.66603	0.0390463	NM_032782.3
PGM3	1.66506	0.00268793	NM_015599.1
ZNF239	1.66501	0.0364685	NM_005674.1
C6ORF167	1.66443	0.0409119	NM_198468.1
PPAT	1.66357	0.00639076	NM_002703.3
TAF6	1.66215	0.0100312	NM_139122.1
COPG	1.66163	0.00657301	NM_016128.3
GLA	1.66148	0.0387727	NM_000169.1
BOLA2	1.66133	0.0029188	NM_001031827.1
CDC42SE1	1.66128	0.0100227	NM_001038707.1
SLC6A6	1.66001	0.0103206	NM_003043.2
STT3B	1.65788	0.0372184	NM_178862.1
TMEM160	1.65749	0.0152899	NM_017854.1
HNRNPA3	1.65712	0.0288679	NM_194247.1
ABCB8	1.65699	0.0116938	NM_007188.2
ATF6	1.65435	0.001046	NM_007348.2
WNT7B	1.65425	0.019308	NM_058238.1
MARCKSL1	1.65412	0.042909	NM_023009.4
CSNK2A1P	1.65337	0.0115048	NR_002207.1
GFPT1	1.6526	0.00662787	NM_002056.1
C16ORF87	1.65168	0.032148	NM_001001436.1
MRPL14	1.65114	0.00449404	NM_032111.2
SNAP47	1.6509	0.00448718	NM_053052.2
C6ORF125	1.65017	0.00600519	NM_032340.1
NMRAL1	1.64918	0.0112172	NM_020677.2
CXORF40A	1.64865	0.0147176	NM_178124.3
LRWD1	1.64813	0.0108452	NM_152892.1
TRIM59	1.64747	0.0217479	NM_173084.1
HSPA4	1.64728	0.0054606	NM_198431.1
ZDHHC24	1.64574	0.0397905	NM_207340.1
PLEKHF2	1.64498	0.0333625	NM_024613.2
TMTC3	1.64422	0.0208751	NM_181783.1
YIF1B	1.6434	0.00210457	NM_001031731.1
KIAA1618	1.64322	0.0418417	NM_020954.2
HMG20B	1.64311	0.0459292	NM_006339.1
LNX2	1.64094	0.0312216	NM_153371.2
LRRC42	1.64064	0.0192086	NM_052940.3
LYPLA2	1.64009	0.0415049	NM_007260.2
CD3EAP	1.63894	0.0124273	NM_012099.1
CXORF40B	1.63833	0.0387727	NM_001013845.1
BGN	1.63805	0.00250373	NM_001711.3
P4HA1	1.63759	0.0154805	NM_001017962.1
CBX5	1.63726	0.0353522	NM_012117.1
YME1L1	1.63689	0.0142128	NM_139313.1
PSMD5	1.63667	0.0188186	NM_005047.2
RFC4	1.63627	0.0114707	NM_002916.3
CXORF12	1.63566	0.0479325	NM_003492.1
LOC400506	1.63542	0.0169557	NM_001012991.1
PDIA3P	1.63514	0.0045291	NR_002305.1
TOMM40	1.63352	0.0208423	NM_006114.1
TBRG4	1.63202	0.0185876	NM_030900.2
ADSS	1.63177	0.0160205	NM_001126.2
HS.232649	1.63163	0.0349087	Hs.232649
CNNM4	1.63134	0.0242219	NM_020184.2
RCC1	1.63129	0.0263919	NM_001269.3
ZMYND8	1.62885	0.0220253	NM_183047.1
HDGF2	1.62879	0.0185589	NM_001001520.1
LOC221710	1.62833	0.0279588	XM_927609.1
RAP1GDS1	1.62813	0.00424332	XM_925863.1
TMEM68	1.62688	0.0264953	NM_152417.1
NEK6	1.62622	0.0222969	NM_014397.3
FAM102A	1.62477	0.00322019	NM_001035254.1
C19ORF22	1.62468	0.035729	NM_138774.2
SCYL1BP1	1.62381	0.00412133	NM_152281.1
LOC728556	1.62317	0.0125185	NM_015955.2
HYOU1	1.62303	0.029626	NM_006389.2
UBQLN4	1.62296	0.0160804	NM_020131.3
TXNDC17	1.6218	0.000103699	NM_032731.2
LOC652672	1.62133	0.0287153	XM_942252.1
FRAT2	1.62057	0.0211666	NM_012083.2
BRCC3	1.61932	0.00153627	NM_024332.2
NDUFS2	1.6193	0.0143163	NM_004550.3
APEX2	1.61818	0.00546707	NM_014481.2
KIF18A	1.61811	0.00575624	NM_031217.2
AP4M1	1.6181	0.0364456	NM_004722.2
TXNL4A	1.61774	0.040323	NM_006701.2
SDF2L1	1.6175	0.0259391	NM_022044.2
MORC2	1.61737	0.00881142	NM_014941.1
LOC646463	1.61668	0.0127771	XM_929387.1
FAM158A	1.61581	0.0238947	NM_016049.3
TIMM17A	1.61504	0.00113422	NM_006335.1
SLC38A6	1.6139	0.0264801	NM_153811.1
ARFGEF1	1.61344	0.0204561	NM_006421.3
H2AFZ	1.61335	7.59e-05	NM_002106.3
GLO1	1.6125	0.0167542	NM_006708.1
MARK2	1.61221	0.0448947	NM_017490.1
AKT1S1	1.61202	0.037186	NM_032375.2
TFB2M	1.61178	0.00424929	NM_022366.1
ITPA	1.61096	0.0261074	NM_033453.2
MINPP1	1.61068	0.026924	NM_004897.2
ARHGAP11B	1.61034	0.0397438	NM_001039841.1
METTL13	1.61004	0.00210501	NM_015935.4
RRP15	1.60999	0.0212787	NM_016052.2
NLN	1.60949	0.026924	NM_020726.2
TBC1D2	1.60836	0.00703919	NM_018421.2
C16ORF33	1.60822	0.0116242	NM_024571.2
SEC22B	1.60819	0.0115931	NM_004892.3
SNHG3-RCC1	1.60775	0.00248644	NM_001048198.1
RSRC1	1.60661	0.0129441	NM_016625.2
MGC40489	1.60557	0.0310782	XM_935208.1
CHTF18	1.60512	0.0253722	NM_022092.1
YWHAZ	1.60511	0.0162669	NM_003406.2
C11ORF48	1.60446	0.00919696	NM_024099.2
PPP3R1	1.60368	0.0401927	NM_000945.3
PGK1	1.60364	0.0242949	NM_000291.2
PRCC	1.6035	0.000241634	NM_199416.1
LIPH	1.60329	0.0456443	NM_139248.2
LEO1	1.60286	0.00920735	NM_138792.2
RANGAP1	1.60248	0.0119435	NM_002883.2
EIF2AK1	1.60235	0.000673043	NM_001134335.1
SNRPB	1.6018	0.003036	NM_003091.3
C1ORF131	1.60073	0.00516259	NM_152379.2
CANT1	1.59884	0.0311554	NM_138793.2
UTP23	1.59775	0.0498982	NM_032334.1
SPIN4	1.59766	0.0349275	NM_001012968.1
MAPKAPK3	1.5962	0.00619974	NM_004635.3
C9ORF100	1.59494	0.0167402	NM_001031728.1
VARS2	1.59454	0.0221957	NM_020442.3
ZNF213	1.59326	0.0346166	NM_004220.1
PUS7L	1.59227	0.00562928	NM_031292.2
C1ORF96	1.59154	0.0421321	NM_145257.2
CHCHD9	1.59153	0.0197585	XM_928381.1
ADCK2	1.59133	0.00357695	NM_052853.3
FLAD1	1.58992	0.000988267	NM_025207.3
BAT2	1.58938	0.0482093	NM_080686.1
ENC1	1.5892	0.0319603	NM_003633.1
TMEM49	1.589	0.0449338	NM_030938.2
HS.551074	1.58641	0.00264684	Hs.551074
RABIF	1.58611	0.0124299	NM_002871.3
UCHL5	1.58522	0.0187112	NM_015984.1
HADH2	1.58485	0.00521425	NM_004493.1
C6ORF89	1.58414	0.00459453	NM_152734.2
TMED9	1.5833	0.00129616	NM_017510.3
VAMP8	1.58304	0.00152955	NM_003761.2
AMMECR1	1.58275	0.011211	NM_001025580.1
ARFGAP1	1.58264	0.0351364	NM_175609.1
SLC35B1	1.58186	0.0158072	NM_005827.1
PLA2G12A	1.58149	0.0116242	NM_030821.3
INCENP	1.58083	0.00345774	NM_020238.1
HSD17B10	1.58024	0.00366907	NM_004493.2
P2RX4	1.57986	0.00135365	NM_175568.1
FAM173A	1.57929	0.0334687	NM_023933.1
MCM6	1.57858	0.0408351	NM_005915.4
HMGCR	1.57717	0.0341894	NM_000859.1
C14ORF129	1.57713	0.00579667	NM_016472.3
KIF24	1.57687	0.0136865	NM_194313.1
AMACR	1.5767	0.0334745	NM_014324.4
SUV39H1	1.57517	0.0259674	NM_003173.1
FAM86A	1.57499	0.0264148	NM_201598.1
TOR1AIP2	1.57476	0.0252935	NM_145034.1
G3BP1	1.57287	0.0119409	NM_198395.1
FAM110A	1.57247	0.00168187	NM_001042353.1
MYO5A	1.57195	0.0390475	NM_000259.1
SLC4A2	1.5718	0.0247806	NM_003040.2
TOPBP1	1.57128	0.0251554	NM_007027.2
PARS2	1.57117	0.0350618	NM_152268.2
IL11	1.56889	0.0304947	NM_000641.2
COL12A1	1.56743	0.0134732	NM_004370.4
SLC25A39	1.56726	0.00179062	NM_016016.1
RALY	1.56629	0.017423	NM_007367.2
ARF4	1.56493	0.0186093	NM_001660.2
C14ORF21	1.56459	0.042085	NM_174913.1
NOMO1	1.56362	0.0018323	NM_014287.3
DNASE2	1.56357	0.00138499	NM_001375.2
LOC648164	1.56348	0.0241034	XM_936503.1
CNIH4	1.56322	0.0397327	NM_014184.1
LOC644399	1.56229	0.0373598	XM_932167.1
FUBP1	1.56212	0.0186093	NM_003902.3
MRS2	1.56196	0.0274796	NM_020662.1
PPID	1.5618	0.028808	NM_005038.2
UNC93B1	1.56168	0.0273497	NM_030930.2
SCAMP3	1.56008	0.0316966	NM_005698.2
PYGO2	1.55983	0.0401927	NM_138300.3
GARS	1.55952	0.000678146	NM_002047.1
TICAM2	1.55948	0.037793	NM_021649.3
BRMS1	1.55871	0.000438086	NM_015399.3
BCL9	1.55866	0.0486371	NM_004326.2
GAPDH	1.55841	0.0171297	NM_002046.2
MRPS23	1.5571	0.0310356	NM_016070.2
ZNF672	1.55643	0.00815197	NM_024836.1
POGK	1.5563	0.0107913	NM_017542.3
DCLRE1A	1.55613	0.0208423	NM_014881.2
PSMD14	1.55553	0.00863163	NM_005805.2
LOC644584	1.55465	0.0269586	XM_927700.1
SEC24D	1.55429	0.0132949	NM_014822.1
TMEM191B	1.55417	0.0156603	XM_938147.1
COG5	1.55405	0.00506969	NM_006348.2
GAA	1.55351	0.0429848	NM_000152.2
HS.567392	1.55296	0.0400701	Hs.567392
LOC148137	1.55255	0.0112112	NM_144692.1
NSMCE2	1.55216	0.0385225	NM_173685.1
CASC5	1.55187	0.00521969	NM_144508.2
B3GAT3	1.5514	0.0156757	NM_012200.2
KIAA0415	1.55128	0.0288104	NM_014855.1
DPY19L4	1.55106	0.0113539	NM_181787.1
PPIL1	1.551	0.00326287	NM_016059.3
C1ORF35	1.55071	0.0146921	NM_024319.2
COPA	1.54993	5.52e-05	NM_004371.2
BAX	1.54961	1.93e-05	NM_138765.2
SEC23B	1.54822	0.0034379	NM_032985.3
BMP2K	1.54796	0.0342612	NM_198892.1
SGOL2	1.54795	0.00104455	NM_152524.3
ARF1	1.5468	0.0386167	NM_001024228.1
ALG10B	1.54583	0.0343237	NM_001013620.1
SHKBP1	1.54509	0.035967	NM_138392.1
ATP5G1	1.54486	0.0276234	NM_001002027.1
GPD2	1.54393	0.0250897	NM_000408.2
ZMPSTE24	1.54369	0.00508955	NM_005857.2
PFDN6	1.54336	0.0483365	NM_014260.2
COPB2	1.54306	0.00157468	NM_004766.1
F11R	1.54285	0.0214274	NM_016946.3
SHMT2	1.54256	0.00120475	NM_005412.4
PGP	1.54187	0.0111661	Hs.442634
RPL8	1.54071	0.0323845	NM_033301.1
MRPL15	1.54066	0.0325757	NM_014175.2
ATP6AP1	1.53967	0.00724983	NM_001183.3
PGAM5	1.53859	0.00461657	NM_138575.1
USP38	1.53854	0.0166548	NM_032557.4
NDE1	1.53748	0.021106	NM_017668.1
ASPSCR1	1.53742	0.0109498	NM_024083.2
HIST1H1D	1.53704	0.0309206	NM_005320.2
TOMM34	1.53676	0.0244977	NM_006809.4
CYB561D2	1.53635	0.0384335	NM_007022.3
HS.551847	1.53575	0.0418159	Hs.551847
C16ORF70	1.53507	0.00561517	NM_025187.3
ATF5	1.53401	0.0325019	NM_012068.2
C20ORF24	1.53164	0.0124273	NM_199485.1
LOC653604	1.53149	0.0032955	XM_497711.2
DNAJC9	1.53104	0.0308858	NM_015190.3
PRDX4	1.53089	0.00460329	NM_006406.1
COQ2	1.53087	0.0116242	NM_015697.5
LOC201725	1.53042	0.0280267	NM_001008393.1
TBCC	1.52898	0.00912176	NM_003192.1
HAUS8	1.52882	0.0372062	NM_033417.1
LOC402377	1.5281	0.0399821	XM_936890.1
MRPL42	1.52721	0.0057528	NM_172177.1
FBXO41	1.52713	0.0440252	Hs.23158
NIT2	1.52633	0.00487505	NM_020202.2
CAPN1	1.52626	0.00548554	NM_005186.2
NUDT16L1	1.52528	0.0195232	NM_032349.2
KPNA1	1.5252	0.00695952	NM_002264.1
AGTRAP	1.52494	0.0277017	NM_001040194.1
GMPPA	1.52369	0.00118528	NM_013335.2
CORO2A	1.52297	0.0437072	NM_052820.2
ZNF364	1.52282	0.0119409	NM_014455.1
TMEM138	1.52167	0.0135717	NM_016464.2
CSE1L	1.52145	0.0295693	NM_001316.2
B3GALNT1	1.52111	0.01708	NM_033168.2
PLEKHN1	1.52025	0.0100444	NM_032129.1
CTSA	1.52016	0.0401927	NM_000308.1
HMBS	1.51964	0.000445535	NM_000190.3
CKAP5	1.51638	0.00499189	NM_001008938.1
MRPL55	1.51626	0.0128422	NM_181462.1
CCT3	1.51583	0.0406275	NM_005998.3
STX6	1.51565	0.00150752	NM_005819.4
PGAM4	1.5149	0.0131826	XM_926168.1
LOC728564	1.51429	0.0369531	NM_003875.2
C1ORF124	1.51393	0.0158404	NM_032018.4
NOP56	1.51367	0.0405263	NM_006392.2
STIP1	1.51288	0.0388464	NM_006819.1
PLEKHB2	1.51274	0.00575624	NM_017958.1
DTX2	1.51273	0.000974856	NM_020892.1
B4GALT7	1.51226	0.00487505	NM_007255.1
MTA3	1.51182	0.0465459	NM_020744.2
LOC647481	1.51154	0.0167903	XM_936545.1
CCDC124	1.51103	0.00856543	NM_138442.2
CENPI	1.51051	0.01781	NM_006733.2
P2RY11	1.5101	0.04713	NM_002566.4
ATP6V0D1	1.50974	0.0181121	NM_004691.3
THOC6	1.50958	0.00213806	NM_024339.2
RCE1	1.50904	0.0112112	NM_001032279.1
SKIL	1.50821	0.0134757	NM_005414.2
SEMA7A	1.5078	0.0248211	NM_003612.1
C9ORF86	1.50767	0.0149947	NM_024718.2
NUDT5	1.50692	0.022135	NM_014142.2
SEC23IP	1.50678	0.0196713	NM_007190.2
MPHOSPH9	1.50558	0.0303996	NM_022782.2
CCT5	1.50486	0.0374099	NM_012073.3
MCM7	1.50382	0.0414531	NM_182776.1
SDHC	1.50373	0.0354226	NM_001035513.1
PAPD1	1.50346	0.01781	NM_018109.2
LOC650518	1.50231	0.00525747	XM_937285.1
C20ORF20	1.50019	0.0149947	NM_018270.3
GPRASP2	-1.50028	0.015523	NM_138437.3
C9ORF38	-1.50034	0.0153683	XM_939946.1
PDE1C	-1.50115	0.0019199	NM_005020.1
PAK3	-1.5013	0.00104455	NM_002578.2
LOC642432	-1.50204	0.0479281	XM_370899.4
AKAP13	-1.50274	0.0441752	NM_007200.3
SPATA22	-1.50362	0.0045421	NM_032598.2
C14ORF128	-1.50371	0.0254748	XR_001345.1
KCNT2	-1.50398	0.0248421	NM_198503.2
OSBPL1A	-1.50638	0.0388622	NM_018030.3
EFHB	-1.50718	0.032616	NM_144715.2
PLEKHM1	-1.50797	0.0129	NM_014798.1
ALAS2	-1.50808	0.0291477	NM_000032.1
FLJ20489	-1.50836	0.0406875	NM_017842.1
TNNI3K	-1.50876	0.00448228	NM_015978.1
PGM1	-1.50889	0.0441752	NM_002633.2
SNX21	-1.50932	0.00157468	NM_033421.2
C14ORF159	-1.50986	0.0194737	NM_024952.4
KIAA0495	-1.51023	0.00260721	NM_207306.1
LOC144481	-1.51098	0.00619974	XM_931697.1
TTLL3	-1.51145	0.00843908	NM_015644.2
ECH1	-1.51204	0.0106361	NM_001398.2
LOC728888	-1.5121	0.00968077	XM_930046.1
CES2	-1.51311	0.0346613	NM_198061.1
DHDDS	-1.51366	0.0242949	NM_024887.2
KCNIP1	-1.51388	0.000181693	NM_014592.2
THSD1	-1.51498	0.00108586	NM_018676.2
DENND4C	-1.51591	0.0117961	NM_017925.4
SERINC1	-1.51702	0.0203893	NM_020755.2
CUTC	-1.52089	0.00153501	NM_015960.1
FAM13C1	-1.52171	0.0217916	NM_198215.2
HS.485155	-1.52207	0.0068115	Hs.485155
PSD2	-1.52216	0.00351953	NM_032289.1
GGTL3	-1.52221	0.00804499	NM_178025.1
HCCA2	-1.52424	0.0261659	NM_053005.2
LRRC2	-1.52536	6.63e-09	NM_024512.2
WBP4	-1.52579	0.0093515	NM_007187.3
GOLGA8B	-1.52599	0.0189084	NM_001023567.1
MLL	-1.52743	0.030696	NM_005933.2
EIF1	-1.52781	0.000250908	NM_005801.3
HS.324250	-1.52846	0.0251898	Hs.324250
RERE	-1.52867	0.00225006	NM_012102.3
HS.133009	-1.52978	0.0149421	Hs.133009
MTMR9	-1.53072	0.019512	NM_015458.3
LOC643772	-1.53083	0.000445535	XM_927061.1
RILPL2	-1.5309	0.0124148	NM_145058.1
SLC25A20	-1.53241	0.0135125	XM_941287.1
SIDT2	-1.53261	0.0251898	NM_015996.1
RBM6	-1.5329	0.013953	NM_005777.1
CXORF45	-1.53435	0.00935592	NM_024810.1
ESD	-1.53534	0.0188675	NM_001984.1
SAT2	-1.53719	0.00191921	NM_133491.2
LOC283683	-1.5375	0.019512	XM_931217.1
WDR27	-1.54038	0.026924	NM_182552.2
BAI3	-1.54259	0.0172227	NM_001704.1
CYCS	-1.54278	0.0369654	NM_018947.4
DEM1	-1.54281	0.0330435	NM_022774.1
SCN11A	-1.54398	9.59e-05	NM_014139.1
SNORA7B	-1.54457	0.0106326	XM_930024.1
LPP	-1.54571	0.00370317	NM_005578.2
LOC642312	-1.54606	5.39e-05	XM_925938.1
SH2D3C	-1.54768	0.0305947	NM_170600.1
COLEC12	-1.54779	0.00919696	NM_130386.1
STARD13	-1.54889	0.00970913	NM_052851.1
SUCLA2	-1.54895	0.0301106	NM_003850.1
MAFF	-1.5491	0.0134592	NM_012323.2
SYNPO2	-1.54934	0.000525498	XM_942780.1
ST6GALNAC1	-1.55044	0.00409443	NM_018414.2
HS.550282	-1.5516	0.0274705	Hs.550282
KCNAB1	-1.55163	0.00191486	NM_172160.1
HS.538100	-1.55202	0.0404287	Hs.538100
CD34	-1.55301	0.000574503	NM_001773.1
SULT1A4	-1.55326	0.011555	NM_001017391.1
GIMAP6	-1.55346	0.00890944	NM_001007224.1
CAPN3	-1.55534	0.00178218	NM_173087.1
FAM160B2	-1.55618	0.0414738	NM_022749.4
SEPT4	-1.5564	0.000370617	NM_004574.2
FLJ40722	-1.55668	0.0293032	XM_945696.1
GPRASP1	-1.55792	3.48e-05	NM_014710.2
NRXN2	-1.55822	0.0164279	NM_138734.1
TMEM91	-1.55918	0.0240246	NM_001042595.1
CLN8	-1.55947	0.0372274	NM_018941.2
MMP27	-1.56086	0.041908	NM_022122.2
HS.161330	-1.56088	0.00168848	Hs.161330
HS.444913	-1.56381	0.00411455	Hs.444913
HOXD3	-1.56429	0.00203724	NM_006898.4
HS.123474	-1.56436	0.0252127	Hs.123474
STX12	-1.56473	0.000396027	NM_177424.1
HS.467627	-1.56656	0.012257	Hs.467627
MPRIP	-1.56976	0.0459065	NM_201274.2
RRAS	-1.57155	0.0271085	NM_006270.2
PC	-1.57242	0.0231049	NM_000920.2
ST7OT1	-1.57267	0.0440853	NR_002330.1
FADS3	-1.57336	0.00447814	NM_021727.3
HBZ	-1.57449	3.68e-06	NM_005332.2
LOC90586	-1.57539	0.0169225	XR_000544.1
SNRNP200	-1.57567	0.0131387	NM_014014.2
TRIP10	-1.57572	0.0171915	NM_004240.2
THYN1	-1.57592	0.0299637	NM_014174.2
MAB21L1	-1.57781	0.00110694	NM_005584.2
LONRF1	-1.5791	0.0365576	NM_152271.2
ZNF83	-1.57973	0.0358244	NM_018300.2
CLEC4GP1	-1.58102	0.000142924	NR_002931.1
APAF1	-1.58164	0.00366517	NM_181869.1
TPPP	-1.58332	0.0438163	NM_007030.1
CFLAR	-1.58359	0.0196018	NM_003879.3
KCNE1L	-1.58507	0.0424686	NM_012282.2
THSD7B	-1.58733	0.000322708	NM_001080427.1
LOC731366	-1.58869	0.00167167	NM_024614.1
PKIG	-1.58957	0.00918262	NM_181805.1
TNNC2	-1.59143	0.00265711	NM_003279.2
TSPAN2	-1.5917	0.0405865	NM_005725.3
MAN2C1	-1.59235	0.0418159	NM_006715.2
ISCU	-1.59263	0.000370617	NM_213595.1
ACSS2	-1.59358	8.25e-05	NM_139274.1
LOC642684	-1.59452	0.000584329	XM_926137.1
TPRG1L	-1.59614	0.00177873	NM_182752.3
ACAT1	-1.59646	0.0473612	NM_000019.2
APBB3	-1.5973	0.0397189	NM_006051.2
AVP	-1.59755	0.000163887	NM_000490.3
NEGR1	-1.59877	0.00565531	NM_173808.2
LOC644468	-1.60011	8.88e-05	XM_932199.1
CTF1	-1.60119	0.0188675	NM_001330.2
FAM7A1	-1.60289	0.00293784	XM_931257.1
DEFB124	-1.60367	0.0302782	NM_001037500.1
POLR3GL	-1.60412	0.00603693	NM_032305.1
TDRD6	-1.60799	0.00369097	NM_001010870.1
DCUN1D3	-1.60821	0.0340794	NM_173475.1
MAML2	-1.60828	0.0427068	NM_032427.1
FRY	-1.60835	0.0474058	NM_023037.1
C1QTNF1	-1.60942	0.0341188	NM_198594.1
OPTN	-1.61017	0.0486441	NM_001008213.1
C6ORF162	-1.61021	0.0139481	NM_020425.3
RPL13A	-1.61036	0.023727	NM_012423.2
NQO2	-1.61087	0.0334687	NM_000904.1
CRHBP	-1.61091	6.67e-05	NM_001882.3
NECAB1	-1.61171	0.00385282	NM_022351.2
HS.501656	-1.6122	0.000866306	Hs.501656
ANO6	-1.61227	0.010497	NM_001025356.1
STS	-1.61239	0.0355063	NM_000351.3
RTN4	-1.61246	0.00823862	NM_207521.1
HS.561679	-1.61288	0.0450117	Hs.561679
CCR10	-1.61442	0.00550131	NM_016602.1
SKAP2	-1.61451	0.0186746	NM_003930.3
EIF1B	-1.61653	0.000118045	NM_005875.2
PLEKHA7	-1.61801	0.0156757	NM_175058.3
ZDHHC17	-1.61827	0.0219257	NM_015336.1
PHLDB1	-1.61873	0.0344768	NM_015157.1
CREB5	-1.61919	0.000596315	NM_182898.2
LIN52	-1.61922	0.020184	NM_001024674.1
CCDC84	-1.61944	0.0261074	NM_198489.1
C1ORF190	-1.62042	0.0119141	NM_001013615.1
LOC730092	-1.62093	0.00168387	Hs.31290
LOC644931	-1.62382	0.0492513	XM_932522.1
CPA1	-1.62838	0.000121988	NM_001868.1
ETFDH	-1.62855	0.0191534	NM_004453.1
AGXT2L2	-1.62872	0.00639333	NM_032921.1
KAAG1	-1.62921	0.000621449	NM_181337.2
HS.566647	-1.63092	0.0377764	Hs.566647
ARHGAP19	-1.63259	0.00786392	NM_032900.4
DIS3	-1.63465	0.0236284	NM_014953.2
TTC38	-1.63604	0.0184497	NM_017931.2
B4GALT6	-1.63611	0.0321855	NM_004775.2
HS.145962	-1.6365	0.019512	Hs.145962
MYOT	-1.63727	0.0218557	NM_006790.1
VAMP3	-1.63804	0.00125481	NM_004781.3
GIPC2	-1.63913	2.82e-05	NM_017655.4
PDZRN3	-1.6393	0.0304947	XM_946222.1
SLC14A1	-1.63982	0.0288679	NM_015865.1
LOC649680	-1.63983	3.64e-05	XM_943843.1
FBXO31	-1.64061	0.000907055	NM_024735.2
GGT7	-1.64152	0.00613755	NM_178025.1
ATF3	-1.6425	0.00490318	NM_001030287.1
C1RL	-1.64546	0.0138628	NM_016546.1
PLN	-1.64627	0.0271306	NM_002667.2
DNAJC18	-1.64755	0.0204187	NM_152686.2
ABCA11	-1.64759	0.0419625	NR_002451.1
PSMD9	-1.64843	0.0220845	NM_002813.4
YPEL3	-1.64904	0.0170376	NM_031477.3
NISCH	-1.64988	0.0236555	NM_007184.2
NPFF	-1.65017	8.27e-06	NM_003717.1
HNRNPU	-1.65198	0.028808	NM_031844.2
LGALS3	-1.65226	0.0488546	NM_002306.1
KIAA0355	-1.65272	0.00182521	NM_014686.2
ZNF577	-1.65401	0.0260692	NM_032679.1
LRRC34	-1.65487	0.00380781	NM_153353.2
PCDH9	-1.655	4.43e-07	NM_020403.3
OXCT1	-1.65543	0.0469909	NM_000436.2
SNRK	-1.65617	0.0032002	NM_017719.3
SHMT1	-1.65647	0.0236406	NM_004169.3
C12ORF54	-1.65651	0.00258577	NM_152319.2
RASA3	-1.65759	0.0345389	NM_007368.2
SCRN2	-1.65792	0.011599	NM_138355.2
SORBS2	-1.65888	0.041908	NM_003603.4
HABP4	-1.65901	0.00220291	NM_014282.1
RBM17	-1.65997	0.000340527	NM_032905.3
HS.209583	-1.66053	0.019512	Hs.209583
HS.46506	-1.66211	0.010497	Hs.46506
ITGA9	-1.66218	0.0279873	NM_002207.2
AVPI1	-1.66254	0.0330435	NM_021732.1
CLDN15	-1.66517	0.0016002	NM_014343.1
FZD5	-1.66617	0.022462	NM_003468.2
C4ORF38	-1.66621	0.0149364	NM_153008.3
CRYZL1	-1.66628	0.00724301	NM_145858.1
CRYBG3	-1.66643	0.00411455	NM_153605.2
LOC649305	-1.66848	0.0174431	XM_938372.1
HOOK2	-1.67044	0.0316892	NM_013312.1
PAFAH1B1	-1.67073	0.00220139	NM_000430.2
LOC93556	-1.67193	0.0330435	XM_934880.1
RNF157	-1.67204	0.000682213	NM_052916.1
ESYT1	-1.67341	0.00761286	NM_015292.1
SCN9A	-1.67491	0.00146763	NM_002977.1
VPS36	-1.67992	0.00905604	NM_016075.2
NCRNA00153	-1.68125	0.00473756	NM_018474.2
FLJ46309	-1.68126	0.0411158	XM_941608.1
STAT6	-1.68167	0.0466701	NM_003153.3
CIRBP	-1.68289	0.0163743	NM_001280.1
WASF2	-1.6831	0.0140608	NM_006990.2
DPYS	-1.68528	0.0483595	NM_001385.1
CCDC107	-1.68551	0.014725	NM_174923.1
SNORA62	-1.68562	0.0190466	NR_002324.1
SSBP2	-1.68572	0.0442414	NM_012446.2
CDH23	-1.68593	0.00188952	NM_052836.1
HS.559665	-1.68606	0.0284766	Hs.559665
LOC401152	-1.68616	0.000727243	NM_001001701.1
FLJ43663	-1.68714	0.000907055	XM_930545.1
NPR2	-1.68777	0.00399758	NM_000907.2
C10ORF104	-1.68782	0.0130857	NM_173473.2
MMP23A	-1.68875	0.0110333	NM_004659.1
FLJ14107	-1.69111	3.57e-05	NM_025026.1
EFNB2	-1.69116	0.0226307	NM_004093.2
LOC440348	-1.69226	0.00993284	NM_001018059.2
TMEM18	-1.69276	0.00787148	NM_152834.2
DYNC2H1	-1.69294	0.0328778	NM_001080463.1
FAM13A	-1.69506	0.00317553	NM_014883.2
CLDN19	-1.6957	0.00111905	NM_148960.1
GGT5	-1.69579	0.0481352	NM_004121.1
TENC1	-1.69743	3.17e-05	NM_170754.2
HS.18849	-1.69809	7.21e-05	Hs.18849
RCBTB2	-1.69901	0.0220253	NM_001268.2
KIF7	-1.69998	0.0157859	NM_198525.1
ELAC1	-1.7007	0.0336928	NM_018696.2
FUT6	-1.70126	0.00479842	NM_000150.2
LOC613037	-1.70224	0.00641102	NR_002473.1
ARID5B	-1.70261	0.00381696	NM_032199.1
RXRA	-1.70294	0.0114637	NM_002957.3
ZNF395	-1.70308	0.0155582	NM_018660.2
FLJ39639	-1.70342	0.003212	XM_940089.1
LOC643032	-1.70458	0.0024204	XM_926403.1
LOC440389	-1.70497	0.000340527	XM_498648.2
HS.126889	-1.70542	0.00255489	Hs.126889
HS.5724	-1.70713	0.00682931	Hs.5724
DKFZP451M2119	-1.70803	0.00351174	NM_182585.1
MECP2	-1.70817	0.000847383	NM_004992.2
PLA2G4B	-1.70952	0.0180692	NM_005090.1
SLC27A1	-1.70964	0.0316892	NM_198580.1
NPIP	-1.71292	0.0018734	NM_006985.1
ITSN1	-1.71384	0.000103699	NM_003024.2
MYLIP	-1.71387	0.00499787	NM_013262.3
TMBIM1	-1.71556	0.0265003	NM_022152.4
LOC728069	-1.71685	0.0151544	NM_145058.1
DOCK6	-1.71698	0.0355063	NM_020812.1
SGCA	-1.71708	0.0123393	NM_000023.1
TPPP3	-1.71708	0.00320263	NM_015964.2
NTF5	-1.71762	0.00260721	NM_006179.3
C11ORF67	-1.71789	0.00213239	NM_024684.2
COL21A1	-1.71849	0.0459324	NM_030820.2
WDR19	-1.71882	0.0200009	NM_025132.3
LPIN1	-1.7194	0.0169213	NM_145693.1
LOC651302	-1.72052	0.0417352	XM_940433.1
HS.293676	-1.72062	0.0323845	Hs.293676
C14ORF153	-1.72298	0.0224584	NM_032374.2
IGF2	-1.72524	0.0194693	NM_000612.2
LENG8	-1.72541	0.00643861	NM_052925.1
C5ORF32	-1.72766	0.0302091	NM_032412.2
ZNF346	-1.72818	0.0356106	NM_012279.2
CDK5R2	-1.72902	0.0164941	NM_003936.3
TSPAN3	-1.72944	0.00987516	NM_198902.1
SGCB	-1.73284	0.00853797	NM_000232.3
DKFZP564N2472	-1.73364	0.000133686	NM_182595.2
MME	-1.73452	0.0142695	NM_007289.1
PDLIM4	-1.73546	0.0492965	NM_003687.2
DDB2	-1.73623	0.0159315	NM_000107.1
C9ORF123	-1.73748	0.00711781	NM_033428.1
HEG1	-1.73798	0.0353511	XM_087386.8
HOXD9	-1.73952	0.0418417	NM_014213.2
SULT1C4	-1.74104	0.0100716	NM_006588.2
HS.483906	-1.74313	0.00574573	Hs.483906
FRMD4A	-1.74386	0.0196713	NM_018027.2
PELI1	-1.74395	0.013345	NM_020651.2
HS.541829	-1.74419	0.0193175	Hs.541829
C10ORF58	-1.74467	0.000303928	NM_032333.2
DMGDH	-1.74506	1.21e-06	NM_013391.2
DNAH1	-1.74711	0.000626984	NM_015512.3
LOC286297	-1.74746	4.98e-06	XM_372109.3
ADCY6	-1.74916	0.0102626	NM_020983.2
NTN5	-1.74943	0.000187258	NM_145807.1
BMX	-1.75211	6.24e-06	NM_001721.4
C16ORF5	-1.75225	0.00277264	NM_013399.1
NRIP2	-1.7563	0.00124459	NM_031474.1
RUSC2	-1.75695	0.0156598	NM_014806.1
HS.535044	-1.75731	0.0273586	Hs.535044
EFNB1	-1.75816	0.03513	NM_004429.3
TRIM24	-1.7593	0.00225393	NM_003852.3
ARHGEF10	-1.7602	0.00957549	NM_014629.2
TCEAL7	-1.76111	0.00173605	NM_152278.1
PPM1F	-1.76246	0.00861333	NM_014634.2
YPEL4	-1.76313	0.00409321	NM_145008.1
SMAD3	-1.76333	0.0119336	NM_005902.3
HADH	-1.76468	0.00403331	NM_005327.1
MSRA	-1.76611	0.0295139	NM_012331.2
MAP3K12	-1.76651	0.0301262	NM_006301.2
TARDBP	-1.76724	0.00881142	NM_007375.3
HS.19339	-1.76732	0.0273285	Hs.19339
EBF2	-1.77061	0.00557985	XM_931923.1
STAMBPL1	-1.77088	0.0249838	NM_020799.2
LOC375190	-1.77214	0.0004428	XM_943992.1
AK3	-1.7732	0.0264829	NM_016282.2
EIF4E3	-1.77488	0.015029	NM_173359.3
FAM23B	-1.77507	0.00129167	NM_001013629.1
DFNB59	-1.77664	0.00113682	Hs.87734
ACBD4	-1.77737	0.00631132	NM_024722.1
TP53AIP1	-1.77778	0.00122445	NM_022112.1
RGL1	-1.779	0.00848487	NM_015149.2
ARRDC4	-1.77948	0.0452517	NM_183376.1
LRRC33	-1.78382	0.0376979	NM_198565.1
NR1H3	-1.7848	0.00231603	NM_005693.1
FAM80B	-1.7857	0.0313894	NM_020734.1
HOXA9	-1.78745	0.0119409	NM_152739.2
NEDD9	-1.78839	0.0441631	NM_182966.1
PLCD3	-1.78989	0.0173905	NM_133373.2
USP47	-1.7908	0.0390463	NM_017944.3
HMBOX1	-1.79092	0.00922604	NM_024567.2
SYT15	-1.79212	0.000786284	NM_031912.3
EMX2	-1.7929	0.0334533	NM_004098.2
RBM33	-1.79294	0.0306676	NM_001008408.1
N4BP2L1	-1.79448	0.00908104	NM_001079691.1
SPHKAP	-1.79738	0.0347719	NM_030623.1
IFT57	-1.79791	0.0155282	NM_018010.2
COLEC11	-1.79877	7.95e-05	NM_024027.3
RBMS3	-1.79881	0.0356663	NM_014483.2
PRICKLE2	-1.79973	0.0364972	NM_198859.1
LPHN3	-1.80152	0.000244186	NM_015236.3
ARL16	-1.80714	0.019308	XM_290777.4
ADAMTS18	-1.80833	0.00192819	NM_139054.2
RCAN1	-1.80852	0.0353879	NM_203418.1
PYGM	-1.81004	0.00224474	NM_005609.1
PGAP1	-1.8107	0.00997359	NM_024989.3
CHST7	-1.8109	0.00229485	NM_019886.2
LOC642989	-1.81228	0.0390454	XM_926370.1
RHBDL2	-1.81374	0.0404255	NM_017821.3
C9ORF125	-1.81378	0.00119579	NM_032342.1
MAMLD1	-1.81591	0.0455569	NM_005491.1
SLC22A3	-1.81642	0.0021664	NM_021977.2
LAMB2	-1.81716	0.0417889	NM_002292.2
BCL2L2	-1.81727	0.00975744	NM_004050.2
KCNJ13	-1.81797	0.0027387	NM_002242.2
ASB1	-1.81926	0.00890251	NM_016114.3
ZNF14	-1.82288	0.0236668	NM_021030.2
GLT25D2	-1.8238	0.041555	NM_015101.1
C8ORF34	-1.82592	0.0356106	NM_052958.1
HS.573047	-1.82636	0.00522274	Hs.573047
NUDT16	-1.82658	0.0278438	NM_152395.1
PRRT1	-1.82674	0.00197983	NM_030651.2
HS.19193	-1.82743	0.034551	Hs.19193
KLHL21	-1.82746	0.0185458	NM_014851.2
NFATC4	-1.83003	0.00293334	NM_004554.3
ID3	-1.83036	0.0459146	NM_002167.2
DNAJB4	-1.83266	0.0498982	NM_007034.3
HS.171481	-1.83385	0.0183655	Hs.171481
AKR1C2	-1.83422	0.0135615	NM_001135241.1
RHOB	-1.83456	0.0420894	NM_004040.2
TDRD1	-1.83467	0.0290902	NM_198795.1
TLE4	-1.83599	0.015865	NM_007005.3
UGP2	-1.83627	0.00138465	NM_006759.3
C5ORF62	-1.83752	0.0314009	NM_032947.3
SEMA3E	-1.83856	0.0294206	NM_012431.1
LOC201229	-1.84059	0.0184497	XM_942296.1
PKD2	-1.84143	0.00943065	NM_000297.2
OR2A9P	-1.84145	0.0047667	NR_002157.1
HRASLS5	-1.8439	0.0368165	NM_054108.1
SERPING1	-1.84398	0.00287124	NM_000062.2
EID3	-1.84433	0.0406275	NM_001008394.1
CD93	-1.84842	0.0248368	NM_012072.2
SLC27A3	-1.84879	0.00816183	NM_024330.1
SLC26A4	-1.84906	0.0396247	NM_000441.1
AHSA2	-1.84928	0.0464077	NM_152392.1
DNAJC27	-1.85025	0.00022249	NM_016544.1
ARRB1	-1.85027	0.00186456	NM_020251.2
PIP5K2B	-1.85099	0.0344209	NM_138687.1
INSL5	-1.85128	0.0183969	NM_005478.3
DPYSL2	-1.85204	0.00129004	NM_001386.4
DLC1	-1.85354	0.00309118	NM_024767.2
KRTAP6-3	-1.85503	0.035317	NM_181605.1
GALIG	-1.85562	0.0182969	NM_194327.1
HS.567759	-1.85647	0.0291608	Hs.567759
CCBE1	-1.85862	0.00160794	NM_133459.1
TIE1	-1.85901	0.020184	NM_005424.2
ABCA5	-1.86165	0.00698924	NM_018672.2
ZNF394	-1.86178	0.00162969	NM_032164.2
ANGPTL1	-1.86302	0.000773956	NM_004673.3
MMRN2	-1.86404	0.00146502	NM_024756.1
TLN2	-1.86462	0.0328778	NM_015059.1
VIP	-1.86556	0.00140167	NM_003381.2
ARHGEF6	-1.86651	0.0236668	NM_004840.2
OSAP	-1.86826	0.0308348	NM_032623.2
HS.104091	-1.86904	0.0420321	Hs.104091
HSD17B7	-1.86931	0.046688	NM_016371.2
LOC652800	-1.8699	0.000146773	XM_942461.1
CCND2	-1.87031	0.023324	NM_001759.2
CLU	-1.87048	6.94e-07	NM_001831.2
LOC653778	-1.87071	0.0427797	XM_929667.1
MGAT3	-1.8713	0.000678146	NM_002409.3
FLJ10357	-1.87208	0.000838865	NM_018071.3
EGFL7	-1.87633	0.0119838	NM_016215.3
HYAL1	-1.87827	3.91e-05	NM_007312.3
CC2D2A	-1.87902	0.00746135	NM_001080522.1
CTNNAL1	-1.87909	0.0212291	NM_003798.1
HS.175285	-1.88013	8.17e-05	Hs.175285
NMUR1	-1.88015	0.00027147	NM_006056.2
EID2B	-1.88036	0.00496087	NM_152361.1
LOC155060	-1.88037	0.00961444	NM_001004302.1
TNXA	-1.8808	0.000396027	NR_001284.1
P2RY5	-1.88157	0.00298934	NM_005767.3
VEGFC	-1.88233	0.0234936	NM_005429.2
RCAN2	-1.88255	0.0391661	NM_005822.2
KLF10	-1.88311	0.037297	NM_005655.1
CSRP1	-1.88579	0.00535409	NM_004078.1
CCL16	-1.88656	0.00148948	NM_004590.2
EGR3	-1.88778	0.0308348	NM_004430.2
KBTBD9	-1.88829	3.8e-06	XM_940375.1
MOSC2	-1.88892	0.0246266	NM_017898.3
CAPN5	-1.88919	0.0129187	NM_004055.3
LOC646100	-1.8907	0.0336043	XM_929061.1
TCF7L2	-1.89178	0.00152384	NM_030756.1
PXN	-1.8926	0.00286698	NM_002859.1
PLA2G5	-1.89481	9.73e-05	NM_000929.1
RND3	-1.89553	0.0440853	NM_005168.3
FERMT2	-1.89667	0.0128707	NM_006832.1
TAL1	-1.89777	0.000333237	NM_003189.1
KLF11	-1.89832	0.000401109	XM_938887.1
TUBG2	-1.89945	0.0100397	NM_016437.1
FLJ12355	-1.8995	0.0397037	XR_000645.1
HS.121525	-1.89957	2.34e-05	Hs.121525
CUGBP2	-1.89957	0.00647543	NM_006561.2
LOC643396	-1.90039	0.0473019	XM_926731.1
FAM117A	-1.90048	0.00333819	NM_030802.2
TIGA1	-1.9009	0.0228594	NM_053000.1
ANTXR2	-1.90143	0.00553808	NM_058172.3
PDE1A	-1.90176	0.0301106	NM_001003683.1
LOC654103	-1.90298	0.0300842	XM_939368.1
KLF9	-1.90321	0.00231812	NM_001206.2
TBC1D2B	-1.90601	0.0132631	NM_015079.2
CDC42EP5	-1.90643	0.0199111	NM_145057.2
GJC2	-1.90763	0.00612136	NM_020435.2
KRTAP21-1	-1.91136	0.0110983	NM_181619.1
KIAA0408	-1.91185	0.0101259	NM_014702.3
EMP1	-1.91189	0.00505291	NM_001423.1
TUBB6	-1.91316	0.0128464	XM_940079.1
ARID5A	-1.91548	0.0188675	NM_212481.1
CDC14B	-1.91564	0.000333237	NM_033332.1
GCOM1	-1.91725	3.18e-08	NM_001018096.1
LETMD1	-1.91749	0.000603689	NM_001024668.1
LDHD	-1.91749	0.0457738	NM_194436.1
ABLIM2	-1.91751	0.0302144	NM_032432.2
NR5A2	-1.91816	9.63e-05	NM_205860.1
NR4A1	-1.91837	0.00919856	NM_173157.1
CACHD1	-1.91899	4.89e-05	XM_929041.1
MC5R	-1.91922	0.0218063	NM_005913.1
KCNIP2	-1.91989	0.00390728	NM_173197.2
PLCL2	-1.9202	0.0282136	NM_015184.2
LOC646653	-1.92125	0.000347689	XM_933798.1
HBEGF	-1.92135	0.0453895	NM_001945.1
CAMK1	-1.92204	0.00147102	NM_003656.3
NTRK3	-1.92252	0.000138957	NM_002530.2
ZC3H12B	-1.92265	0.0154142	NM_001010888.1
PRDM8	-1.92335	0.0232294	NM_020226.2
PINK1	-1.92363	0.00415653	NM_032409.1
HS.224794	-1.92376	0.00815847	Hs.224794
PFAAP5	-1.92387	0.0115687	NM_014887.1
TMEM140	-1.92511	0.037186	NM_018295.1
HS.240801	-1.92524	0.0284	Hs.240801
ABHD6	-1.92709	0.00529616	NM_020676.4
HAS1	-1.9276	0.0387727	NM_001523.1
HSD17B11	-1.92925	0.0235414	NM_016245.2
ZEB2	-1.93066	0.0198147	NM_014795.2
LRRC3B	-1.93094	0.000602261	NM_052953.2
ACSS3	-1.93097	0.0350618	NM_024560.2
RNF186	-1.93254	0.000126778	NM_019062.1
LOC440359	-1.93361	0.0383695	XM_496143.2
NGF	-1.93365	0.0303121	NM_002506.2
CDC42EP3	-1.93447	0.0290901	NM_006449.3
CEBPD	-1.93457	0.000108392	NM_005195.2
TAC1	-1.93555	0.0330435	NM_013998.1
ARHGAP24	-1.93639	0.00765338	NM_001042669.1
TWIST1	-1.93769	0.0465459	NM_000474.3
MFNG	-1.94007	0.0264829	NM_002405.2
POMC	-1.94011	0.0119872	NM_001035256.1
LOC644979	-1.94019	3.74e-05	XM_939583.1
KIF5A	-1.94087	3.14e-06	NM_004984.2
EHBP1	-1.9409	2.67e-05	NM_015252.2
CHL1	-1.94125	1.39e-05	NM_006614.2
KLF2	-1.94136	0.00361331	NM_016270.2
ANG	-1.94293	0.0408351	NM_001145.2
ANXA1	-1.94299	0.0112112	NM_000700.1
C5ORF4	-1.94313	2.82e-05	NM_016348.1
EPB41L5	-1.94368	0.00193329	NM_020909.2
CFC1B	-1.94383	0.000325289	XM_932990.1
BDH2	-1.94421	0.0025832	NM_020139.3
PLA2R1	-1.94507	0.022135	NM_007366.3
EDNRB	-1.94519	1.95e-05	NM_003991.1
C16ORF86	-1.94599	0.0204487	NM_001012984.1
GRK5	-1.94617	0.0132949	NM_005308.2
ETV2	-1.94646	0.0350666	NM_014209.1
PDK2	-1.94749	0.00215512	NM_002611.3
SPG20	-1.94996	0.0266757	NM_015087.3
GREM2	-1.95143	0.00299468	NM_022469.3
C6ORF145	-1.95148	0.00575076	NM_183373.2
ACO1	-1.95655	0.000445535	NM_002197.1
TRIM68	-1.95703	0.0400838	NM_018073.5
GEM	-1.95762	0.0429331	NM_005261.2
CYP2U1	-1.95786	0.00191286	NM_183075.2
MGC5457	-1.95845	0.0143892	XR_001379.1
A2M	-1.95922	0.00535409	NM_000014.4
CARD10	-1.96048	0.0246266	NM_014550.3
HSDL2	-1.9632	0.00380878	NM_032303.2
STARD8	-1.96398	0.0032945	NM_014725.2
FCGRT	-1.96593	0.0050558	NM_004107.3
ECHDC1	-1.96779	0.031712	NM_018479.2
C15ORF63	-1.96788	0.00970913	NM_016400.2
MOCS1	-1.96885	0.000293172	NM_138928.1
CABC1	-1.9725	0.00301882	NM_020247.3
IER2	-1.97409	0.0390454	NM_004907.2
ALPP	-1.97455	0.0304435	NM_001632.2
HS.154336	-1.97524	0.0100227	Hs.154336
TNFRSF10D	-1.97531	0.00329444	NM_003840.3
KIF1C	-1.977	0.00324217	NM_006612.3
TACC1	-1.97836	0.000611125	NM_006283.1
LOC338758	-1.97938	0.0492483	XM_931359.1
FOXO1	-1.97962	0.00495742	NM_002015.2
MYLK	-1.98167	0.00890944	NM_053030.2
JUN	-1.98224	0.00703919	NM_002228.3
AK5	-1.98509	0.0119838	NM_174858.1
PHKG1	-1.98511	1.25e-05	NM_006213.3
TMCC3	-1.98599	0.00382859	NM_020698.1
ZNF423	-1.98962	0.010929	NM_015069.2
HS.348844	-1.99198	0.0149675	Hs.348844
NAP1L5	-1.99206	0.00970913	NM_153757.1
STXBP1	-1.99474	0.00212078	NM_001032221.1
KANK2	-1.99531	0.0038971	NM_015493.4
BHLHE22	-1.99573	0.0269157	NM_152414.3
LOC652541	-1.9969	0.00287903	XM_942032.1
ROPN1B	-2.0014	0.018108	XM_944760.1
F3	-2.00238	0.03102	NM_001993.2
CDKN2C	-2.00268	0.000291992	NM_078626.1
EXD3	-2.00331	0.0123371	NM_017820.2
MOGAT1	-2.00358	0.0106326	NM_058165.1
ZFP106	-2.00396	0.000138055	NM_022473.1
MSRB3	-2.00405	0.0437741	NM_198080.2
IL11RA	-2.00505	9.72e-05	NM_004512.3
IL1RAPL1	-2.00646	0.00434797	NM_014271.2
TNN	-2.00647	0.010681	NM_022093.1
GYPC	-2.00727	0.000739353	NM_002101.3
C16ORF89	-2.01023	0.0269416	NM_152459.2
ACAD11	-2.01138	0.00202047	NM_032169.3
CCNL1	-2.01212	0.00191921	NM_020307.2
FGL2	-2.0124	0.0333027	NM_006682.1
PLTP	-2.01336	0.0433511	NM_006227.2
TMEM16C	-2.01418	0.018238	NM_031418.1
DOCK11	-2.01437	0.0163509	NM_144658.2
ADAMTSL3	-2.01458	0.00263381	NM_207517.1
ANGPTL2	-2.01588	0.0201442	NM_012098.2
LAMA4	-2.0171	0.0139031	NM_002290.2
ECHDC2	-2.01911	0.0114637	NM_018281.1
LOC255326	-2.02193	0.0386167	XM_927253.1
HS.539114	-2.02246	1.77e-05	Hs.539114
HS.577681	-2.02509	0.00506969	Hs.577681
RBPMS	-2.02581	0.000768125	NM_001008711.1
RHOXF1	-2.03472	4.37e-05	NM_139282.1
BLZF1	-2.0364	0.0287586	NM_003666.2
C4ORF49	-2.03675	0.0236668	NM_032623.3
SLC25A34	-2.03786	0.00139214	NM_207348.1
STAB2	-2.03837	0.026924	NM_017564.9
LOC647389	-2.03928	0.0137917	XM_936461.1
LOC400464	-2.03953	0.00232135	NM_001013670.1
LOC651309	-2.04062	0.0393735	XM_942586.1
HS.194225	-2.04299	0.00197983	Hs.194225
HS.202577	-2.04308	0.0277017	Hs.202577
FLJ39653	-2.0441	0.014947	NM_152684.1
KCNA5	-2.04427	0.0220595	NM_002234.2
KIF17	-2.04563	5.91e-05	NM_020816.1
CYBRD1	-2.04654	0.0277017	NM_024843.2
GABRE	-2.04788	0.0316892	NM_004961.3
NPHP3	-2.04804	0.00144961	NM_153240.3
RNASE4	-2.05089	0.0204511	NM_002937.3
MPDZ	-2.051	0.00830273	NM_003829.1
ZNF662	-2.05253	0.0400747	NM_207404.2
KCNJ16	-2.0531	0.0126714	NM_018658.1
SLC16A7	-2.05327	0.00322667	NM_004731.3
OLFML1	-2.05552	0.012809	NM_198474.2
SLC9A3	-2.05612	2.76e-05	NM_004174.1
GPR44	-2.0563	2.55e-05	NM_004778.1
DAAM2	-2.05748	0.00600519	NM_015345.2
LPHN2	-2.05765	0.0216113	NM_012302.2
ADAMTSL4	-2.05963	0.000347689	NM_025008.2
CORO2B	-2.05977	0.00114449	NM_006091.1
CDC42EP2	-2.05978	0.000347689	NM_006779.2
C6ORF225	-2.06495	0.00274347	NM_001033564.1
PCSK5	-2.0657	0.029626	NM_006200.2
KIAA0953	-2.06601	0.0027908	XM_940464.1
SPRY1	-2.06684	5.73e-05	NM_005841.1
HBM	-2.06701	0.0412978	NM_001003938.3
ZHX3	-2.07001	0.00254869	NM_015035.3
MYC	-2.07052	0.0481996	NM_002467.3
PTGER2	-2.07107	0.0184065	NM_000956.2
CYP11A1	-2.07256	5.49e-05	NM_000781.1
POLN	-2.07275	0.0203081	NM_181808.1
PPP1R12C	-2.07412	0.00333819	NM_017607.1
ARL4A	-2.07616	0.0044639	NM_001037164.1
TFPI2	-2.07662	0.0496358	NM_006528.2
ITIH5	-2.07746	7.59e-10	NM_001001851.1
ARMCX4	-2.0794	0.0140858	NM_152583.1
PZP	-2.07951	2.34e-05	NM_002864.1
CMA1	-2.08044	0.00154967	NM_001836.2
PTRF	-2.08118	0.00709595	NM_012232.2
GJA4	-2.08118	0.0442038	NM_002060.2
HOXD8	-2.08222	0.0143254	NM_019558.2
HS.193557	-2.08419	0.00215104	Hs.193557
AADACL4	-2.08517	0.000178948	NM_001013630.1
PTGER4	-2.08737	0.00465657	NM_000958.2
CEP68	-2.0891	0.021106	NM_015147.1
KRTAP21-2	-2.09218	0.0119121	NM_181617.1
SIK1	-2.09309	0.015029	NM_173354.2
PAPLN	-2.09783	0.0386588	NM_173462.2
HS.569711	-2.09797	0.0249958	Hs.569711
KLRF1	-2.10088	0.00381696	NM_016523.1
PTPRM	-2.10133	0.00626838	NM_002845.2
ZBTB20	-2.10461	0.0224904	NM_015642.2
FAM73A	-2.10492	0.00575624	NM_198549.1
LOC641825	-2.10598	0.00032932	XM_935575.1
MAP7D3	-2.10611	0.00117616	XM_291344.5
HS.568928	-2.1064	0.020184	Hs.568928
EPB49	-2.10703	0.00951934	NM_001978.1
CTSF	-2.10768	0.0336272	NM_003793.2
LAMA3	-2.10985	0.00338498	NM_198129.1
LRCH2	-2.11245	0.0110928	NM_020871.2
INPP1	-2.11438	0.000366013	NM_002194.2
MSX1	-2.11443	0.00409262	NM_002448.1
FBLN7	-2.11705	0.00709595	NM_153214.1
TMEM47	-2.11872	0.00724983	NM_031442.2
FXYD6	-2.12274	0.0492116	NM_022003.1
DCLK1	-2.12327	0.047432	NM_004734.2
ANGPTL7	-2.12331	0.00901996	NM_021146.2
GIMAP7	-2.12515	0.0167535	NM_153236.3
PGA5	-2.12572	0.00131801	NM_014224.1
HS.542993	-2.1268	0.0188675	Hs.542993
XPNPEP2	-2.12797	0.00378198	NM_003399.4
SGCE	-2.12998	0.0168136	NM_003919.1
SLC17A7	-2.13082	3.17e-05	NM_020309.2
LOC728473	-2.13098	0.0170858	Hs.514745
SERPINF2	-2.13468	0.0114505	NM_000934.1
LOC646064	-2.13567	0.00298479	XM_933375.1
CHES1	-2.13668	0.0190087	NM_005197.2
HS.530359	-2.14018	0.00534192	Hs.530359
ANK2	-2.14085	0.000190011	NM_001148.3
PER3	-2.14094	0.0145502	NM_016831.1
XIST	-2.14204	0.0427797	NR_001564.1
TLE2	-2.14379	0.0120542	NM_003260.3
LMO2	-2.1444	0.00752632	NM_005574.2
ATP8B4	-2.14607	0.0157859	NM_024837.2
ZNF541	-2.14617	0.0100668	NM_032255.1
KLF6	-2.1494	0.000172524	NM_001300.4
AHNAK	-2.154	0.000549545	NM_024060.2
BCL6B	-2.15928	0.0198446	NM_181844.2
RNF125	-2.16044	0.00115873	NM_017831.2
HS.560357	-2.16309	0.0121116	Hs.560357
LOC728185	-2.16318	2.74e-07	XM_926366.1
HS.569104	-2.16389	0.00542915	Hs.569104
RASSF9	-2.16546	0.0133092	NM_005447.2
GPR116	-2.16592	0.00193093	NM_015234.3
SLC4A4	-2.16769	2.49e-05	NM_003759.1
PRO1853	-2.17012	0.0290604	NM_144736.3
HS.527671	-2.1724	0.00225393	Hs.527671
ABHD1	-2.17274	0.0236406	NM_152870.1
AXUD1	-2.1738	0.00626838	NM_033027.2
CETP	-2.17387	0.0201184	NM_000078.1
ACAA2	-2.17453	0.000837816	NM_006111.1
TNS1	-2.17593	0.00294769	NM_022648.3
TEF	-2.17781	0.0100909	NM_003216.2
HS.580797	-2.17842	0.025031	Hs.580797
EGFLAM	-2.17987	0.000280936	NM_152403.2
CSRP2	-2.183	0.041555	NM_001321.1
ARHGAP5	-2.18426	6.77e-07	NM_001173.2
C1ORF165	-2.18465	0.0334399	NM_024603.1
SOX18	-2.18719	0.00313493	NM_018419.2
ECHDC3	-2.19104	0.00550105	NM_024693.2
EFCAB1	-2.19243	0.00317553	NM_024593.2
LCN6	-2.19408	3.74e-05	NM_198946.2
TMEFF2	-2.19612	0.00760359	NM_016192.2
DLL1	-2.19786	0.0071379	NM_005618.2
OAF	-2.20122	0.00704587	NM_178507.2
CRY2	-2.20169	0.000142261	NM_021117.1
HS.562875	-2.20483	0.0329871	Hs.562875
LOC730994	-2.20523	0.00246835	NM_001033053.1
EFCBP1	-2.2097	0.000385299	NM_022351.2
EPB41L2	-2.21028	0.00344846	NM_001431.1
ITGB1BP1	-2.21358	7.64e-05	NM_004763.2
OXGR1	-2.21397	0.0148572	NM_080818.3
PCCA	-2.21783	0.000419961	NM_000282.2
PIGZ	-2.22297	0.0271845	NM_025163.2
PPAP2B	-2.22298	0.000410437	NM_177414.1
EHHADH	-2.22417	0.00983066	NM_001966.2
FBLN2	-2.22448	0.00108133	NM_001004019.1
PPP1R15A	-2.22607	0.00114243	NM_014330.2
VIPR1	-2.22774	0.0333177	NM_004624.2
STBD1	-2.22795	0.0023539	NM_003943.1
SSPN	-2.23059	0.0149891	NM_005086.3
ZNF366	-2.23581	0.000400419	NM_152625.1
EDN3	-2.23661	0.0334997	NM_207033.1
DUSP19	-2.2379	0.0149947	NM_080876.2
LOC401093	-2.23957	0.00274764	XM_379228.2
TCF7L1	-2.2406	0.0234589	NM_031283.1
SLFN13	-2.24571	0.00562509	NM_144682.3
ABCC9	-2.24584	0.000786284	NM_020298.2
ARAP3	-2.24584	0.00141996	NM_022481.5
DMRT3	-2.24632	0.000575651	NM_021240.2
PECR	-2.24774	0.015523	NM_018441.2
LOC646332	-2.25022	5.44e-06	XM_929266.1
KIAA0427	-2.25153	0.000130218	NM_014772.1
CLIC2	-2.25565	0.00479842	NM_001289.4
PHACS	-2.25686	0.0113539	NM_032592.1
EDN1	-2.25764	0.00745334	NM_001955.2
GIMAP8	-2.25794	0.0051941	NM_175571.2
CYP46A1	-2.26933	0.000244186	NM_006668.1
RRAD	-2.2726	0.0488403	NM_004165.1
PVRL3	-2.27546	0.00715504	NM_015480.1
LOC650919	-2.27612	0.00232135	XM_944417.1
SLC29A4	-2.27658	0.0323845	NM_001040661.1
CCL15	-2.28038	6.56e-06	NM_004167.3
EPHA2	-2.28075	0.000729993	NM_004431.2
PALM	-2.28076	0.00288596	NM_002579.1
ANGPTL5	-2.28227	0.00018333	NM_178127.2
LOC652837	-2.2841	0.00229734	XM_942529.1
LOC400590	-2.28483	7.6e-06	XR_000654.1
LARP6	-2.28746	0.000734862	NM_018357.2
EFEMP1	-2.28835	0.0188675	NM_001039348.1
ST6GALNAC3	-2.2896	3.28e-05	NM_152996.1
HS.544637	-2.28983	0.037297	Hs.544637
CRIM1	-2.29139	0.0472106	NM_016441.1
C10ORF128	-2.29239	0.000143402	XM_943334.1
LPPR4	-2.29319	0.00909512	NM_014839.3
STGC3	-2.29557	0.000735343	NM_001006608.1
RAMP3	-2.29801	0.0101834	NM_005856.2
LOC161527	-2.29985	0.000824898	XM_929030.3
NAALADL1	-2.30071	0.00449404	NM_005468.2
SNCAIP	-2.30219	0.0264953	NM_005460.2
FIS	-2.30375	0.047242	NM_175616.2
DTX1	-2.30684	0.00220291	NM_004416.2
CDGAP	-2.30959	0.0060436	NM_020754.2
HS.193406	-2.30962	0.00379833	Hs.193406
MT1E	-2.31257	0.0143163	NM_175617.2
PER1	-2.31391	0.000223223	NM_002616.1
PRPH	-2.31609	0.0356591	NM_006262.3
PLAGL1	-2.31661	0.00258711	NM_001080952.1
ZNF219	-2.31668	0.000760833	NM_016423.1
RAMP2	-2.31732	0.00358714	NM_005854.1
EGR2	-2.31857	0.020354	NM_000399.2
MAN2A2	-2.31943	0.000417664	NM_006122.2
BIN1	-2.32216	0.00117274	NM_139343.1
ANKRD35	-2.33052	0.0119758	NM_144698.2
MMP28	-2.33153	0.00041444	NM_001032278.1
RBED1	-2.3343	0.000194366	NM_032213.3
C13ORF15	-2.33521	0.00029077	NM_014059.1
MRAS	-2.33894	0.00724301	NM_012219.2
CLEC4G	-2.33956	0.0051941	NM_198492.1
TMTC1	-2.34091	0.000472857	NM_175861.1
C2CD2	-2.34122	0.00380754	NM_199050.1
NIPSNAP3B	-2.34225	0.000164495	NM_018376.2
CALCOCO1	-2.34383	1.05e-05	NM_020898.1
NPY5R	-2.34503	0.00169585	NM_006174.2
CCDC46	-2.34536	0.00118969	NM_145036.2
LRFN5	-2.34723	0.0218497	NM_152447.2
LCAT	-2.3523	0.00168848	NM_000229.1
TRQ1	-2.35312	0.0163549	NR_000037.1
IL17D	-2.35317	0.0131231	NM_138284.1
REM1	-2.35426	0.0093571	NM_014012.4
GABARAPL1	-2.35636	0.000561674	NM_031412.2
TGFBR2	-2.35746	0.000239201	NM_001024847.1
MYH3	-2.35777	0.000128061	NM_002470.1
C14ORF85	-2.35862	0.00872307	NR_002808.1
ANKDD1A	-2.36011	0.00157273	NM_182703.2
AKAP12	-2.36129	5.97e-05	NM_005100.2
CYR61	-2.36147	0.0333027	NM_001554.3
HS.537002	-2.36337	0.000515858	Hs.537002
CNTNAP3	-2.37121	1.45e-06	NM_033655.2
KLHL3	-2.3729	0.0112192	NM_017415.1
CCL2	-2.37342	0.0165928	NM_002982.3
LMO3	-2.3747	0.00135352	NM_001001395.1
ST6GALNAC6	-2.37833	0.000127853	NM_013443.3
OR7E156P	-2.37898	0.00940451	NR_002171.1
NAV3	-2.38707	0.00350512	NM_014903.3
C21ORF34	-2.38931	0.00043321	NM_001005734.1
STAT5B	-2.38998	0.000483872	NM_012448.3
ADAMTS8	-2.39	0.000588483	NM_007037.3
SNCA	-2.39231	0.000682917	NM_007308.1
LOC401317	-2.39253	0.0128678	XM_938320.1
TXNIP	-2.39761	0.000370617	NM_006472.1
GIMAP1	-2.39925	0.0152899	NM_130759.2
MYCT1	-2.40005	0.000256119	NM_025107.1
DPY19L2	-2.40097	0.0201184	NM_173812.3
PRR4	-2.40313	0.0251673	NM_007244.1
RUNDC3B	-2.41856	0.00447814	NM_138290.1
LOC642373	-2.42014	2.15e-08	XM_372097.4
LOC401720	-2.42297	0.00157468	NM_001013690.1
PARM1	-2.42859	0.00870104	NM_015393.2
LOC146909	-2.42888	0.0355123	XM_934078.1
C10ORF54	-2.4305	0.00385309	NM_022153.1
IL33	-2.43058	0.000549471	NM_033439.2
GPR124	-2.43317	0.00854142	NM_032777.6
PPARGC1A	-2.43554	0.0226974	NM_013261.2
MYL9	-2.43732	0.0179891	NM_006097.3
HS.445414	-2.43798	0.0125185	Hs.445414
VWF	-2.44236	0.00135352	NM_000552.2
HS.572444	-2.44257	0.032409	Hs.572444
PFKFB3	-2.44434	0.00064503	NM_004566.2
KIAA0367	-2.44495	0.0308564	NM_015225.1
SOCS3	-2.44708	0.0248888	NM_003955.3
LOC653879	-2.44861	0.0162184	XM_936226.1
EPHB1	-2.44981	0.0353251	NM_004441.3
MPL	-2.45036	0.000675015	NM_005373.1
PLIN5	-2.45072	0.0126252	NM_001013706.2
C7ORF63	-2.45305	0.0137556	NM_024788.2
FLI1	-2.45308	0.0385218	NM_002017.2
NOTCH4	-2.46306	0.000334325	NM_004557.3
EPB42	-2.46687	9.64e-05	NM_000119.1
RFX2	-2.46702	0.000162857	NM_134433.1
GPBAR1	-2.47675	0.000734862	NM_170699.1
CXCR7	-2.4819	0.00193929	NM_020311.1
NES	-2.48276	0.0233605	NM_006617.1
TEKT3	-2.4828	0.0152537	NM_031898.1
SLC25A18	-2.48465	0.0105896	NM_031481.1
SHROOM4	-2.48659	0.0155621	NM_020717.2
SERP2	-2.48681	0.0443174	NM_001010897.1
WSCD1	-2.48782	0.00018333	NM_015253.1
CNTFR	-2.49083	3.92e-05	NM_147164.1
RETSAT	-2.49412	0.000746727	NM_017750.2
STOX2	-2.49448	0.0289462	NM_020225.1
AMY2B	-2.5002	0.00123527	NM_020978.3
SASH1	-2.50142	0.000660861	NM_015278.3
CD302	-2.50326	0.00037754	NM_014880.3
ESAM	-2.50436	0.000735304	NM_138961.1
RBPMS2	-2.50617	0.00586357	NM_194272.1
FLNC	-2.51529	0.010152	NM_001458.2
HS.276860	-2.52071	0.00230156	Hs.276860
EPAS1	-2.52246	0.000678146	NM_001430.3
ARHGEF15	-2.52394	0.00192819	NM_173728.2
H3F3B	-2.52418	0.000187132	NM_005324.3
C1ORF115	-2.52514	0.0110752	NM_024709.2
GPER	-2.52536	0.00231477	NM_001505.1
HS.444785	-2.52608	0.0397037	Hs.444785
WASF3	-2.52695	0.0112234	NM_006646.4
P2RY12	-2.52721	0.0128464	NM_022788.3
HS.34558	-2.52979	0.00594762	Hs.34558
ABCG2	-2.53133	0.000108586	NM_004827.2
RECK	-2.53146	0.00275534	NM_021111.1
GIMAP5	-2.53263	0.00873668	NM_018384.3
C10ORF73	-2.53454	0.000981293	XM_937528.1
SPARCL1	-2.53599	0.00366237	NM_004684.2
RASL12	-2.53655	0.000533003	NM_016563.2
HS.163752	-2.53889	0.0116242	Hs.163752
FGFRL1	-2.54093	0.000727243	NM_001004358.1
TFPI	-2.54833	0.0114624	NM_001032281.1
RNASE1	-2.5493	0.000675015	NM_198232.1
CPS1	-2.54966	0.000287375	NM_001875.2
DUSP1	-2.55052	0.0124375	NM_004417.2
GFOD1	-2.55249	0.000847285	NM_018988.1
LRRN4CL	-2.55399	7.36e-09	NM_203422.1
ABCB1	-2.55424	0.000419961	NM_000927.3
IGF2BP2	-2.55864	0.00370625	NM_006548.4
NRN1	-2.55924	0.00617891	NM_016588.2
IRS2	-2.55967	0.0149421	NM_003749.2
SMOC2	-2.56038	0.0401927	NM_022138.1
AFAP1L1	-2.56324	0.00013744	NM_152406.1
TRPM6	-2.56398	4.28e-05	NM_017662.3
GNG7	-2.5712	0.000424944	NM_052847.1
RGS5	-2.57256	0.00220315	NM_003617.2
HS.551145	-2.57322	0.00205416	Hs.551145
MT1X	-2.57332	0.00182521	NM_005952.2
KLHL30	-2.57462	0.000723262	NM_198582.1
ZNF69	-2.57554	0.00958258	NM_021915.2
LOC654253	-2.57765	0.000442473	XM_942273.1
FMOD	-2.57774	0.00519274	NM_002023.3
H19	-2.57839	0.0414531	NR_002196.1
STX11	-2.57919	0.00498423	NM_003764.2
CD59	-2.57965	0.000112968	NM_203329.1
DEFB32	-2.58106	0.000119945	NM_207469.1
LOC648749	-2.58124	0.000480965	XM_937834.1
EVI1	-2.58921	0.00244121	NM_005241.1
FLRT2	-2.59151	0.00920735	NM_013231.4
RARRES2	-2.59494	0.0256931	NM_002889.2
NDN	-2.59823	0.00197983	NM_002487.2
ETS2	-2.59838	6.49e-05	NM_005239.4
WDR86	-2.59856	0.0178318	NM_198285.1
TDRD10	-2.59931	1.25e-05	NM_182499.2
PKN3	-2.60238	0.00118528	NM_013355.3
PCDHB4	-2.60592	0.0378953	NM_018938.2
STON1	-2.60686	0.00802326	NM_006873.2
FRMD3	-2.60781	0.0103596	NM_174938.3
LOC642049	-2.61113	0.000268466	XM_936158.1
SCN2B	-2.61145	0.00202128	NM_004588.3
BIN3	-2.6157	0.00140679	NM_018688.3
GRASP	-2.61826	0.00042299	NM_181711.1
RGMA	-2.61836	0.031907	NM_020211.1
ID1	-2.62112	0.00281891	NM_181353.1
C17ORF91	-2.62229	0.000394009	NM_001001870.1
KBTBD11	-2.62347	0.0347334	NM_014867.1
EEPD1	-2.62354	0.000296355	NM_030636.2
DHRS3	-2.62873	0.000214339	NM_004753.4
LOC402176	-2.63046	0.00131801	NM_001011538.1
AGPAT9	-2.63073	0.0134757	NM_032717.3
CLIP4	-2.6354	0.00704168	NM_024692.3
PECAM1	-2.63556	0.00119579	NM_000442.2
CCDC69	-2.63873	5.57e-05	NM_015621.2
LOC641700	-2.63887	0.00625791	XM_930608.1
RAI2	-2.63955	0.00395105	NM_021785.2
GNG2	-2.64023	0.00129942	NM_053064.2
FAM181B	-2.64106	0.0372516	NM_175885.3
ADH4	-2.64278	0.000249648	NM_000670.3
CFI	-2.64406	0.0135615	NM_000204.1
LHCGR	-2.64783	0.000100265	NM_000233.1
C10ORF33	-2.64811	0.000446915	NM_032709.1
SV2B	-2.65134	0.000540251	NM_014848.2
ALDOC	-2.65496	0.0137122	NM_005165.2
HSD11B1	-2.65641	0.0239739	NM_181755.1
NGFR	-2.65981	0.00027211	NM_002507.1
DKFZP564J102	-2.66553	0.000160588	NM_015398.1
LOC401052	-2.66964	0.00752615	NM_001008737.1
PHYHD1	-2.67018	0.0481996	NM_174933.2
CADM3	-2.6718	4.32e-05	NM_021189.2
LILRB5	-2.67637	0.000345293	NM_006840.3
AASS	-2.67645	1.75e-06	NM_005763.2
FGF7	-2.67663	0.00157468	NM_002009.2
C1QTNF9	-2.67752	6.36e-07	NM_178540.3
HOXA6	-2.67767	9.39e-05	NM_024014.2
LOC653764	-2.67793	0.00799636	XM_929539.1
HS.402146	-2.68109	3.57e-05	Hs.402146
DAPK2	-2.682	0.000528524	NM_014326.3
PCDH18	-2.68336	0.00119774	NM_019035.2
RGS2	-2.6881	0.033681	NM_002923.1
GNAI1	-2.68891	0.000890411	NM_002069.4
PKD1L2	-2.68985	1.04e-05	NM_182740.1
TBX15	-2.69041	0.00139214	NM_152380.2
AIFM2	-2.69255	0.000160588	NM_032797.4
HS.491292	-2.6938	0.000278315	Hs.491292
APCDD1	-2.6994	0.0121116	NM_153000.3
GDPD5	-2.70047	0.0240626	NM_030792.4
CEBPA	-2.70183	0.00265389	NM_004364.2
DMRT2	-2.70204	1.79e-05	NM_181872.1
TPO	-2.70505	3.85e-08	NM_175720.1
LOC653355	-2.70656	6.51e-08	XM_928572.1
EGR1	-2.70935	0.000590223	NM_001964.2
C1QTNF7	-2.70957	0.0032955	NM_031911.3
C1ORF21	-2.71372	0.0091574	NM_030806.3
SORBS1	-2.71549	4.88e-07	NM_001034955.1
TCF15	-2.71695	0.000176883	NM_004609.3
COX4I2	-2.72166	0.00269285	NM_032609.2
SH3D19	-2.72232	0.000734862	NM_001009555.2
CLEC1A	-2.72772	0.000549471	NM_016511.2
LEPR	-2.72902	3.31e-05	NM_002303.3
C2ORF32	-2.73098	0.000604979	NM_015463.1
ZNF771	-2.73244	1.98e-10	NM_016643.1
SRL	-2.73931	0.00598612	XM_945656.1
AADAC	-2.74208	0.00506969	NM_001086.2
STAT5A	-2.74513	5.86e-05	NM_003152.2
ACADS	-2.74643	0.00377013	NM_000017.1
ROBO3	-2.7471	3.92e-05	NM_022370.2
KIF25	-2.74735	0.0027602	NM_005355.2
ABCA10	-2.74845	3.04e-05	NM_080282.2
PPAPDC3	-2.74878	0.00715504	NM_032728.2
ROBO4	-2.74944	0.000162857	NM_019055.4
CAT	-2.75157	4.21e-06	NM_001752.2
NOV	-2.75378	0.0201488	NM_002514.2
PDE7B	-2.75602	0.00293334	NM_018945.3
CPLX1	-2.7563	0.00826622	NM_006651.3
DENND2A	-2.76064	0.00343704	NM_015689.2
USHBP1	-2.76104	1.04e-05	NM_031941.3
KCNB1	-2.76748	0.000574725	NM_004975.2
ELANE	-2.76916	0.00107888	NM_001972.2
AIF1L	-2.7706	0.0369531	NM_031426.2
LRP1	-2.77203	0.00432976	NM_002332.1
MOBKL2B	-2.77277	0.000746208	NM_024761.3
C3ORF15	-2.7737	0.0303959	NM_033364.2
LRP1B	-2.7767	4.02e-07	NM_018557.1
ASAM	-2.77904	0.00220291	NM_024769.2
ZCCHC24	-2.77952	0.00178873	NM_153367.1
KIAA1683	-2.78485	0.0164328	NM_025249.1
CLEC14A	-2.78529	3.92e-05	NM_175060.1
SLC9A9	-2.78686	0.00140218	NM_173653.1
METTL7A	-2.78805	0.00176378	NM_014033.2
LMOD3	-2.79701	0.00724301	NM_198271.2
ACSM5	-2.79976	2.95e-06	NM_017888.2
MGLL	-2.80334	0.00121766	NM_007283.5
COL14A1	-2.80683	0.0248502	NM_021110.1
CYGB	-2.8072	0.00110621	NM_134268.3
NMT2	-2.80779	2.25e-06	NM_004808.2
LOC648852	-2.81446	0.0212072	XM_940430.1
PNPLA7	-2.81513	0.00573958	NM_152286.2
PODN	-2.81887	0.0255184	NM_153703.3
[truncated: 415 more rows]

## Sheet: Supplementary Table S9
Genes	(FC)_Early-onset tumours	Adjusted p-value	Accession
COL10A1	31.4729	1.45523e-07	NM_000493.2
MMP11	20.1688	1.6228e-07	NM_005940.3
CST1	15.0942	0.000997923	NM_001898.2
MMP1	13.781	0.00119633	NM_002421.2
KIAA1199	12.2447	2.68747e-05	NM_018689.1
GJB2	11.1384	2.75912e-07	NM_004004.3
S100P	10.6766	0.011113	NM_005980.2
MMP13	8.92394	0.000343298	NM_002427.2
PITX1	8.24161	0.00272038	NM_002653.3
TUBB3	7.97467	2.50609e-05	NM_006086.2
KLK4	7.19481	0.00110114	NM_004917.2
FNDC1	6.82299	0.00023899	NM_032532.1
PPAPDC1A	6.60505	9.53209e-07	NM_001030059.1
BUB1	6.01301	6.91823e-06	NM_004336.2
SPP1	5.95702	0.0015611	NM_000582.2
COL11A1	5.88802	2.27611e-08	NM_080629.2
MMP3	5.74611	0.00445857	NM_002422.3
HSD17B6	5.65598	3.9997e-06	NM_003725.2
FAM83D	5.58953	1.29463e-05	NM_030919.1
BAPX1	5.58275	0.00285311	NM_001189.2
ASPM	5.56868	1.01156e-06	NM_018136.2
TDO2	5.49864	0.00272872	NM_005651.1
C5ORF46	5.43399	0.00142011	NM_206966.1
CKAP2L	5.4304	6.63762e-06	NM_152515.2
CDCA3	5.38751	0.000126963	NM_031299.3
KIF20A	5.34735	1.70774e-05	NM_005733.1
TMEM90B	5.25721	0.00286037	NM_024893.1
LRRC15	5.15895	3.36103e-05	NM_130830.2
HIST2H2AA3	5.13993	9.68777e-06	NM_003516.2
LOC653610	5.13125	0.000113328	XM_928387.1
HIST1H4H	5.11817	0.00112461	NM_003543.3
MELK	5.08413	2.71707e-05	NM_014791.2
CEP55	5.07009	3.36435e-06	NM_018131.3
ANLN	5.06866	3.22932e-05	NM_018685.2
NEK2	5.04519	2.21175e-05	NM_002497.2
KIFC1	5.00047	3.45225e-06	NM_002263.2
POSTN	4.98273	3.9703e-05	NM_006475.1
CCNB2	4.93668	3.61048e-06	NM_004701.2
ASF1B	4.89611	0.000343954	NM_018154.2
RRM2	4.8881	3.39043e-05	NM_001034.1
TPX2	4.80434	5.55583e-06	NM_012112.4
CENPA	4.80081	3.97813e-06	NM_001809.2
CDT1	4.76621	9.47078e-05	NM_030928.2
HIST1H2BG	4.72145	0.000974388	NM_003518.3
AURKB	4.64463	2.48717e-05	NM_004217.1
COL1A1	4.63191	1.76436e-06	NM_000088.2
TOP2A	4.57634	9.91762e-05	NM_001067.2
CDCA5	4.5023	3.17842e-05	NM_080668.2
CORIN	4.50059	0.00147423	NM_006587.2
CDC45L	4.4561	0.000186714	NM_003504.3
DLGAP5	4.44676	1.44356e-05	NM_014750.3
WNT2	4.39515	0.000110877	NM_003391.1
PCSK1N	4.35112	0.00465573	NM_013271.2
KIF4A	4.34506	3.267e-05	NM_012310.2
HIST3H2A	4.28625	0.00384157	NM_033445.2
HIST1H2AM	4.25028	5.79752e-05	NM_003514.2
HIST1H3D	4.18907	2.84655e-05	NM_003530.3
SPOCD1	4.18437	0.0027567	NM_144569.3
C1ORF135	4.16825	0.000227826	NM_024037.1
CDC20	4.16585	0.00098235	NM_001255.1
PTTG3P	4.16371	5.39467e-05	NR_002734.1
UBE2T	4.133	7.82692e-06	NM_014176.1
NMU	4.12383	0.00510697	NM_006681.1
HIST2H2AC	4.10769	9.66309e-05	NM_003517.2
NCAPG	4.09932	2.09453e-05	NM_022346.3
AURKA	4.05608	1.69432e-05	NM_198434.1
CENPF	4.03899	4.62311e-06	NM_016343.3
HIST1H2BJ	4.02623	0.00028577	NM_021058.3
TMEM132A	4.0197	0.000148523	NM_178031.2
LOC651816	4.0159	1.52884e-06	XM_941060.1
HMGB3	3.98368	0.000168101	NM_005342.2
CCNA2	3.94889	4.88739e-06	NM_001237.2
OLR1	3.9101	7.83484e-06	NM_002543.2
PKMYT1	3.90601	7.64248e-06	NM_182687.1
SDS	3.90049	0.000454331	NM_006843.2
HIST2H2AB	3.9002	0.000300476	NM_175065.2
HIST1H2BC	3.89631	8.71531e-05	NM_003526.2
ITGA11	3.87499	0.00239171	NM_012211.3
TTK	3.87307	5.13229e-06	NM_003318.3
HJURP	3.87198	0.000166186	NM_018410.2
SULF1	3.8409	0.000200673	NM_015170.1
SQLE	3.79483	1.05003e-06	NM_003129.3
C20ORF103	3.78367	0.00569574	NM_012261.2
MMP14	3.75373	1.26e-05	NM_004995.2
CDC2	3.74536	1.12879e-05	NM_033379.2
LMNB1	3.7251	7.98725e-07	NM_005573.2
ESM1	3.69302	0.00295162	NM_007036.2
CTXN1	3.68557	0.00377083	NM_206833.1
FOXM1	3.67939	0.00188159	NM_202002.1
KIF2C	3.66681	0.000347197	NM_006845.2
NUSAP1	3.63499	2.74967e-07	NM_018454.5
CDCA8	3.62319	0.000222533	NM_018101.2
DRD4	3.60008	6.65e-05	NM_000797.2
COL5A1	3.59238	7.18749e-05	NM_000093.2
HS.557431	3.58973	0.00139671	Hs.557431
TK1	3.57646	4.83552e-07	NM_003258.1
CTHRC1	3.57524	2.968e-05	NM_138455.2
CENPM	3.51128	4.92049e-06	NM_024053.3
TROAP	3.50926	3.40685e-05	NM_005480.2
COL5A2	3.485	4.16882e-05	NM_000393.2
HMMR	3.47414	1.71529e-06	NM_012485.1
HIST1H2BE	3.46601	0.000212477	NM_003523.2
HS3ST3A1	3.46016	0.000389891	NM_006042.1
CKS2	3.45474	1.77837e-06	NM_001827.1
CCNB1	3.43494	9.98155e-06	NM_031966.2
DBNDD1	3.43457	0.000726177	NM_024043.2
C16ORF59	3.43387	4.17753e-06	NM_025108.1
TRIB3	3.3965	0.000501966	NM_021158.3
PTTG1	3.37017	2.88651e-05	NM_004219.2
TLCD1	3.36981	0.00026687	NM_138463.2
TRIP13	3.35519	0.000163458	NM_004237.2
EPN3	3.34626	0.000598336	NM_017957.1
ANKRD33	3.34417	8.24e-05	NM_182608.2
PBK	3.3356	1.20761e-05	NM_018492.2
SFXN1	3.31568	2.40593e-06	NM_022754.4
TNFSF4	3.29994	0.000298083	NM_003326.2
CHPF	3.29153	0.000138692	NM_024536.4
SLC16A3	3.28801	0.000134092	NM_004207.2
CDKN3	3.28059	0.000684839	NM_005192.2
HIST1H4E	3.26573	0.00109054	NM_003545.3
SALL4	3.26507	0.00402546	NM_020436.2
RECQL4	3.26048	0.000912733	NM_004260.1
PRAME	3.25784	0.00114812	NM_206956.1
SLC7A5	3.25291	0.00327977	NM_003486.5
C9ORF140	3.25282	0.00336448	NM_178448.2
IGSF9	3.24338	0.00169548	NM_020789.2
E2F2	3.2399	0.00110284	NM_004091.2
F12	3.22391	0.00242523	NM_000505.2
CSMD2	3.19704	0.000165399	NM_052896.2
KDELR3	3.18342	0.000320687	NM_016657.1
CENPE	3.1744	2.88353e-06	NM_001813.2
ALPK2	3.16964	0.00722552	NM_052947.2
LOC649362	3.15293	0.000228492	XM_943669.1
FKBP4	3.15112	0.000376558	NM_002014.2
UBE2C	3.14576	0.000112716	NM_181800.1
MND1	3.14521	0.00035765	NM_032117.2
HIST1H3H	3.13653	0.00199489	NM_003536.2
FAM83H	3.10903	0.00153412	NM_198488.1
HIST1H1C	3.10413	0.00329907	NM_005319.3
HIST2H4A	3.10321	0.000334515	NM_003548.2
FAM72D	3.10089	0.0019367	XM_001128582.1
MCM10	3.08868	5.50059e-05	NM_018518.3
ATAD2	3.07934	1.66454e-06	NM_014109.2
ST14	3.0595	0.00223419	NM_021978.2
TNFRSF12A	3.05378	0.0118765	NM_016639.1
KIF11	3.05272	5.26635e-07	NM_004523.2
SEC61A2	3.04976	0.000716169	NM_018144.2
PTK7	3.0462	0.000722018	NM_152880.2
CDCA2	3.02577	0.000967858	NM_152562.2
KIF14	3.0213	0.00014922	NM_014875.1
LEF1	3.00274	0.000205909	NM_016269.2
ADM2	3.00168	2.56862e-05	NM_024866.3
PLAUR	2.98166	0.000688498	NM_002659.2
CLEC5A	2.96997	0.000937914	NM_013252.2
DTL	2.96559	1.10259e-07	NM_016448.1
B4GALNT1	2.96458	0.000757001	NM_001478.2
BIRC5	2.95423	0.000543157	NM_001012271.1
DEPDC1B	2.94347	2.52469e-06	NM_018369.1
KIF15	2.93828	3.45881e-07	NM_020242.1
RAD51AP1	2.93524	6.62953e-06	NM_006479.2
MCM4	2.90324	5.62714e-05	NM_005914.2
SPAG5	2.90259	0.000207178	NM_006461.3
FN1	2.90028	8.411e-05	NM_054034.2
METRN	2.87792	0.00549842	NM_024042.2
CENPN	2.87039	0.000141633	NM_018455.3
CERCAM	2.86372	0.000826091	NM_016174.3
ECGF1	2.86107	5.39912e-06	NM_001953.2
EZH2	2.85876	5.73156e-06	NM_152998.1
CHEK1	2.84814	0.000260665	NM_001274.2
CTSD	2.84322	0.00636351	NM_001909.3
WISP1	2.8399	5.06487e-06	NM_003882.2
PRR11	2.82958	2.6294e-05	NM_018304.1
B3GALNT2	2.82413	8.71912e-07	NM_152490.1
FAP	2.82252	0.00706959	NM_004460.2
UNC5B	2.8184	0.000227322	NM_170744.2
HIST1H3F	2.81499	0.00990062	NM_021018.2
SGOL1	2.79698	6.4344e-05	NM_001012413.1
LOC731049	2.77672	5.24418e-05	NM_014501.1
PRC1	2.76591	1.42352e-05	NM_003981.2
TMEM118	2.76181	0.000409004	NM_032814.1
C19ORF28	2.75232	3.56946e-06	NM_174983.2
PLK1	2.74079	0.000151045	NM_005030.3
PLAU	2.74065	0.00498238	NM_002658.2
OIP5	2.73394	2.01669e-05	NM_007280.1
AP1S1	2.73384	4.86362e-05	NM_057089.1
HIST1H2BD	2.72092	0.0025258	NM_138720.1
MICAL2	2.72009	3.70969e-05	NM_014632.2
FKBP10	2.71599	0.000339566	NM_021939.2
KIF26B	2.71436	4.08146e-06	XM_929208.1
ESPL1	2.71236	4.73158e-05	NM_012291.3
ECT2	2.70947	6.80285e-07	NM_018098.4
CILP2	2.70604	0.000363777	NM_153221.1
CCNF	2.70554	1.13667e-05	NM_001761.1
MFSD3	2.69884	0.000351229	NM_138431.1
HIST1H4K	2.69346	0.00336043	NM_003541.2
C7ORF10	2.69218	0.00712278	NM_024728.1
POLQ	2.68701	1.59189e-05	NM_199420.2
C13ORF3	2.66934	0.00119437	NM_145061.3
PCDH17	2.66812	0.00456651	NM_014459.2
C1QTNF6	2.65778	0.000146533	NM_031910.3
WDR51A	2.65517	6.79257e-06	NM_015426.2
TMEM63B	2.6549	0.00313373	NM_018426.1
PRR7	2.64989	0.00976543	NM_030567.2
GPRIN1	2.64277	0.00271207	NM_052899.1
HOXC10	2.63149	0.00905427	NM_017409.2
RBM35A	2.61651	7.63949e-05	NM_017697.2
KPNA2	2.61528	0.0019393	XM_930156.1
MKI67	2.60843	0.00023654	NM_002417.2
NDC80	2.59535	0.000530271	NM_006101.1
DPP3	2.59465	2.99165e-07	NM_005700.3
CENPL	2.58858	9.50149e-08	NM_033319.1
MAPK13	2.57956	8.36618e-05	NM_002754.3
PAQR4	2.57766	0.000157758	NM_152341.2
GSDM1	2.57698	0.0029538	NM_178171.2
UHMK1	2.57426	5.08774e-06	NM_175866.2
KIAA1024	2.57232	0.000829819	NM_015206.1
NUP210	2.54677	0.000457137	NM_024923.2
PSPH	2.54062	0.00102759	NM_004577.3
CRB3	2.53953	0.000911395	NM_174881.2
FBXL6	2.52253	0.000141702	NM_012162.1
RPL29	2.51716	0.00141659	NM_000992.2
ADORA3	2.49457	0.00103019	NM_000677.2
PLXNA3	2.49188	6.54e-05	NM_017514.2
ALDH1B1	2.48851	0.00101223	NM_000692.3
TTYH3	2.48782	0.00299876	NM_025250.2
PAFAH1B3	2.48762	0.000610491	NM_002573.2
CDC25C	2.47532	6.7971e-05	NM_001790.3
GPR172A	2.45966	0.000139656	NM_024531.3
UFSP1	2.45702	0.000586988	NM_001015072.1
CD80	2.45324	0.000580834	NM_005191.2
CDH15	2.45298	0.00897347	NM_004933.2
FANCI	2.44956	7.34843e-05	NM_018193.1
FAM91A1	2.44542	7.14274e-05	NM_144963.1
KIAA1688	2.44385	0.000886724	NM_025251.1
CAPG	2.4371	0.00175354	NM_001747.2
GPSM2	2.43153	1.72354e-05	NM_013296.3
TSTA3	2.42853	0.00030006	NM_003313.2
C6ORF129	2.42369	1.20423e-06	NM_138493.1
CCNE1	2.40854	0.00129888	NM_001238.1
NR2C2	2.4063	0.000303656	NM_003298.2
FAM64A	2.4045	0.000125157	NM_019013.1
RCN3	2.40232	0.000320961	NM_020650.2
LOC732165	2.39678	0.00878759	XM_934933.1
PKM2	2.38847	1.00545e-05	NM_002654.3
EXO1	2.3875	2.61244e-06	NM_006027.3
EVPL	2.38739	0.000963011	NM_001988.1
IER5L	2.38422	6.15e-05	NM_203434.1
B4GALNT4	2.38036	0.00230946	NM_178537.3
AVL9	2.38011	0.000400684	NM_015060.1
SKA1	2.37844	0.00106988	NM_145060.1
TYMS	2.37225	0.000173133	NM_001071.1
ANTXR1	2.3695	0.00300816	NM_032208.1
ACP5	2.3546	0.00353762	NM_001611.2
SLC12A8	2.34992	0.000174456	NM_024628.4
HSF2BP	2.34597	1.1131e-05	NM_007031.1
PYCRL	2.33844	0.00565891	NM_023078.1
MLLT11	2.33479	0.0114571	NM_006818.3
BCAS4	2.33479	0.00223323	NM_017843.3
PYCR1	2.33393	3.36577e-05	NM_006907.2
HIST1H2BK	2.33217	0.00301162	NM_080593.1
PFKFB4	2.32819	1.23377e-05	NM_004567.2
ENTPD7	2.32552	2.22899e-05	NM_020354.2
CDH11	2.31487	0.0092187	NM_001797.2
SHROOM2	2.30874	0.0044326	NM_001649.2
SLC19A1	2.30775	0.000268069	NM_003056.2
DARS2	2.30685	0.000118086	NM_018122.3
LOC400406	2.30457	0.00186025	NM_014272.2
CDCA4	2.30389	0.000266761	NM_017955.2
COL1A2	2.30351	0.000151749	NM_000089.3
PPP1R14B	2.29221	3.76027e-06	NM_138689.2
SMYD3	2.29218	0.000280403	NM_022743.1
SC65	2.28871	0.000270128	NM_006455.2
NUF2	2.28738	0.00030373	NM_031423.2
SIX4	2.28562	2.50664e-06	NM_017420.2
PBX1	2.28547	0.00262721	NM_002585.1
SLC25A22	2.2848	0.00118079	NM_024698.4
LOC728229	2.28374	0.000548116	XM_943555.1
C8ORF51	2.28244	0.00237331	NM_024035.1
ZNF296	2.28243	0.00499118	NM_145288.1
SERPINH1	2.27647	0.00490234	NM_001235.2
SAMD1	2.27595	5.11638e-05	NM_138352.1
ATP13A1	2.27507	9.40048e-06	NM_020410.1
UHRF1	2.26629	4.30096e-05	NM_013282.3
C11ORF82	2.25031	0.000200401	NM_145018.2
WDR34	2.24251	0.00417908	NM_052844.3
HS.36053	2.24145	0.00110394	Hs.36053
NACC2	2.23904	0.00914741	NM_144653.3
PDLIM7	2.23481	0.000251377	NM_005451.3
RNASEH2A	2.22465	0.0015019	NM_006397.2
POLE2	2.21645	0.00106768	NM_002692.2
CDK5	2.21586	4.0023e-06	NM_004935.2
PLK4	2.21065	6.68116e-06	NM_014264.2
PODNL1	2.20705	0.000265138	NM_024825.2
MXD3	2.20544	0.000241259	NM_031300.2
YDJC	2.20537	0.00194787	NM_001017964.1
TMEM63A	2.20488	0.00380454	NM_014698.1
FZD2	2.19903	0.00748807	NM_001466.2
NME1	2.1955	7.85592e-06	NM_198175.1
VCAN	2.19488	0.00319602	NM_004385.2
PVRL2	2.19256	0.00038259	NM_001042724.1
FAM109B	2.19192	0.000394329	NM_001002034.1
C5ORF13	2.18978	0.000375551	NM_004772.1
MBOAT7	2.18901	0.00135987	NM_024298.2
INTS7	2.18838	7.54108e-05	NM_015434.1
ARPC1B	2.1874	0.0023842	NM_005720.2
TOR2A	2.186	0.00264965	NM_130459.1
PLEK2	2.18547	0.000130377	NM_016445.1
MXRA5	2.1791	0.000858566	NM_015419.1
C11ORF24	2.17897	2.04039e-07	NM_022338.2
CDCP1	2.17629	0.00122504	NM_022842.3
PDIA4	2.17331	0.000131839	NM_004911.3
PCNXL3	2.16725	0.000401593	XM_941490.1
LOC646817	2.16712	0.000124993	XM_937132.1
DEPDC1	2.16681	1.76983e-05	NM_017779.3
LEPREL2	2.16408	0.00107113	NM_014262.2
H2AFX	2.16367	0.00240601	NM_002105.2
DNAJC3	2.15903	0.00104004	NM_006260.2
LAGE3	2.15003	0.00393334	NM_006014.2
HOMER3	2.14597	0.00216039	NM_004838.2
KHSRP	2.14424	1.50032e-06	NM_003685.1
ARPC5L	2.13465	0.000680826	NM_030978.1
CALU	2.13214	8.53e-05	NM_001219.2
GOLM1	2.13132	0.00196011	NM_177937.1
MSI2	2.12081	1.16983e-06	NM_170721.1
HS.222909	2.12058	0.00779907	Hs.222909
DIAPH3	2.12011	9.26084e-05	Hs.576922
LOC731314	2.11591	0.000349493	NM_002105.2
MIIP	2.11098	7.76701e-06	NM_001025374.1
SSSCA1	2.1095	0.00172486	NM_006396.1
RHPN1	2.10333	0.00733335	NM_052924.1
FLVCR1	2.09789	0.000283868	NM_014053.1
LOC286016	2.09586	0.00633009	NR_002187.1
ELMOD2	2.09557	3.51702e-05	NM_153702.1
APOOL	2.08738	0.00016826	NM_198450.1
TFRC	2.0843	0.00321896	NM_003234.1
UBFD1	2.08207	2.05765e-05	NM_019116.1
SGPL1	2.08202	0.000179203	NM_003901.2
SAMD14	2.07867	0.00244063	NM_174920.2
DONSON	2.07716	0.00495321	NM_017613.2
ZDHHC12	2.07657	0.000323405	NM_032799.4
DNAH14	2.07627	0.000791494	XM_059166.12
COPE	2.07222	9.69439e-05	NM_199444.1
COL3A1	2.0693	0.00108291	NM_000090.2
KIAA0101	2.06853	3.41995e-06	NM_014736.4
BCL2L12	2.06713	0.00021336	NM_052842.2
LYPD1	2.06464	0.000313804	NM_001077427.2
KIF23	2.0599	6.32225e-05	NM_004856.4
IL4I1	2.05926	0.000295011	NM_172374.1
ROGDI	2.055	0.00356116	NM_024589.1
HOXC11	2.05491	0.00217701	NM_014212.2
ACOT8	2.05089	0.00364716	NM_183386.1
TMEM54	2.04837	0.00135501	NM_033504.2
RACGAP1	2.04809	0.000773782	NM_013277.2
C1ORF112	2.04691	0.000434168	NM_018186.2
CCNE2	2.04391	7.48577e-05	NM_057735.1
GSK3B	2.03755	5.22107e-07	NM_002093.2
NUTF2	2.03605	0.00584407	NM_005796.1
CDKN2A	2.03451	0.00954	NM_058197.2
TTLL12	2.03051	0.00530926	NM_015140.2
RCAN3	2.02471	0.0051824	NM_013441.2
BOP1	2.02311	0.00872004	NM_015201.3
LYPLA2	2.01968	0.00145543	NM_007260.2
ARFGAP1	2.01965	0.000161502	NM_175609.1
BRAF	2.01675	0.00109253	NM_004333.2
UFD1L	2.01629	3.97707e-05	NM_001035247.1
LEPRE1	2.01599	0.00456213	NM_022356.2
PPP1CA	2.01044	3.14861e-08	NM_002708.3
HNRNPL	2.00891	0.00020806	NM_001005335.1
CLEC11A	2.0087	0.000497765	NM_002975.2
BAT2	2.0084	0.000634042	NM_080686.1
LMNB2	2.00666	0.00133973	NM_032737.2
GSG2	2.00645	0.00061932	NM_031965.2
IBSP	2.00376	0.00495811	NM_004967.2
HAGHL	1.99733	0.000178176	NM_032304.2
TRAPPC9	1.99667	0.00700065	NM_031466.3
MFAP2	1.99595	0.00012149	NM_017459.1
GBA	1.99422	3.93184e-05	NM_001005742.1
LOC653888	1.99374	0.00101148	XM_936251.1
POLA2	1.99162	0.000894754	NM_002689.2
DOCK5	1.9851	0.00467467	NM_024940.4
STXBP2	1.98394	0.0041725	NM_006949.1
STRBP	1.98008	0.000218337	NM_018387.2
CHPF2	1.97492	8.88383e-06	NM_019015.1
FEN1	1.9718	4.11295e-05	NM_004111.4
AKAP8L	1.96635	0.00424855	NM_014371.2
HS.249957	1.96104	0.000465097	Hs.249957
CENPK	1.95712	2.93471e-06	NM_022145.2
YIF1A	1.95704	8.61434e-05	NM_020470.1
C10ORF85	1.95314	0.0117133	NM_001012711.1
CCDC134	1.94712	0.000725252	NM_024821.2
PTP4A3	1.94676	0.00315168	XM_943006.1
RHBDD3	1.94374	0.00423529	NM_012265.1
MARCKSL1	1.94245	0.00474143	NM_023009.4
YIF1B	1.94141	1.22802e-05	NM_001031731.1
GLT25D1	1.94088	0.000720265	NM_024656.2
AKT1S1	1.94043	0.00170766	NM_032375.2
TMEM8	1.93953	0.00648172	NM_021259.1
TIGD5	1.93913	0.00138149	NM_032862.2
PTGES2	1.93828	0.00019506	NM_198938.1
PIK3R2	1.93637	0.000276375	NM_005027.2
AHCY	1.93563	0.00632327	NM_000687.1
ATP6V0B	1.93347	0.00955808	NM_004047.2
FIBP	1.92964	6.98026e-06	NM_198897.1
CCDC21	1.92897	0.00201285	NM_022778.2
HDGF	1.92523	2.18133e-05	NM_004494.1
LOC649025	1.92514	0.000932163	XM_938110.1
P4HA2	1.92481	0.000677126	NM_001017974.1
GMIP	1.92341	0.000898744	NM_016573.1
PSENEN	1.92266	0.00704274	NM_172341.1
ADCK5	1.92211	0.00313483	NM_174922.3
COL24A1	1.92009	0.000631434	NM_152890.4
ARFGEF2	1.91323	0.00130165	NM_006420.1
SLC38A7	1.90834	0.0092651	NM_018231.1
AP4M1	1.90784	0.00276185	NM_004722.2
MRPS17	1.90752	0.00403359	NM_015969.2
TRMT12	1.90583	0.00264636	NM_017956.1
MARCH1	1.90244	0.0023215	NM_017923.2
LSR	1.90051	0.00908226	NM_205834.2
SPC25	1.90003	0.0004842	NM_020675.3
ZNF668	1.89954	6.92643e-07	NM_024706.3
TMEM160	1.89893	0.00128158	NM_017854.1
DOPEY2	1.89704	0.00108461	NM_005128.2
UCK2	1.89683	0.00253631	NM_012474.3
CKAP2	1.89629	1.42814e-05	NM_018204.2
YIPF2	1.89335	0.000157557	NM_024029.3
REEP4	1.89137	0.000354751	NM_025232.2
IMPAD1	1.89129	0.00288466	NM_017813.2
MIF	1.8897	1.68529e-06	NM_002415.1
RPS6KB2	1.88855	0.000433026	NM_003952.2
GPC1	1.88167	0.000508739	NM_002081.1
MTP18	1.87984	7.82927e-06	NM_001003704.1
ALDH18A1	1.8783	3.43998e-05	NM_002860.3
NEK6	1.87617	0.0018822	NM_014397.3
IDH2	1.87502	0.000302228	NM_002168.2
TAF6	1.87471	0.000908516	NM_139122.1
ALG1	1.87461	1.56953e-05	NM_019109.3
TAGLN2	1.87349	0.00113117	NM_003564.1
PMM2	1.87321	0.000147109	NM_000303.1
COL12A1	1.87139	0.000174268	NM_004370.4
RPUSD1	1.86946	9.07633e-05	NM_058192.2
GRN	1.86914	2.93599e-05	NM_002087.2
RNF187	1.86704	0.000802151	XM_047499.9
ZMYND19	1.86144	0.00347792	NM_138462.2
EPHB2	1.85694	0.0072566	NM_004442.6
C19ORF10	1.85483	3.05855e-05	NM_019107.3
TFPT	1.85049	0.000659003	NM_013342.1
TOMM40	1.84753	0.00255069	NM_006114.1
C2ORF18	1.84393	0.00203554	NM_017877.2
NOC2L	1.84381	0.000423638	NM_015658.1
C12ORF48	1.84285	3.57199e-05	NM_017915.1
ITPA	1.84155	0.00281433	NM_033453.2
LRWD1	1.84076	0.00119414	NM_152892.1
PUSL1	1.84034	0.00288687	NM_153339.1
MAPKAP1	1.83947	0.00184759	NM_001006618.1
KDELR2	1.83845	0.000530219	NM_006854.2
ECE2	1.83706	3.52591e-07	NM_014693.2
C19ORF61	1.83692	0.00307948	NM_019108.1
MRPL17	1.83384	0.000113577	NM_022061.2
TBRG4	1.83064	0.00244086	NM_030900.2
NCAPG2	1.82776	0.00011011	NM_017760.5
SLC4A2	1.82681	0.00148866	NM_003040.2
PRMT7	1.82653	0.00426687	NM_019023.1
ATAD3A	1.82576	0.00530656	NM_018188.2
SDSL	1.82459	0.00191223	NM_138432.2
PSRC1	1.82346	0.00198088	NM_001005290.2
MARK2	1.81903	0.00866037	NM_017490.1
KIAA0562	1.81843	0.00385526	NM_014704.2
LASS2	1.81262	0.0126933	NM_013384.3
ORC6L	1.81168	0.000143192	NM_014321.2
NANS	1.81062	0.000182719	NM_018946.2
RUSC1	1.8072	0.000185939	NM_014328.2
APOA1BP	1.80497	0.00273047	NM_144772.1
FARSA	1.80303	0.00135047	NM_004461.1
MTFR1	1.80198	0.000131442	NM_014637.2
BGN	1.80062	0.000187993	NM_001711.3
C19ORF22	1.79775	0.00807126	NM_138774.2
C19ORF48	1.79685	0.00327552	NM_199250.1
ATL3	1.79671	0.00013783	NM_015459.3
UBQLN4	1.79629	0.00241467	NM_020131.3
TMEM141	1.79557	0.0116858	NM_032928.2
INF2	1.79523	0.000262127	NM_022489.1
DPM2	1.79353	3.9029e-05	NM_003863.2
LOC150223	1.7928	0.00390161	NM_001017965.1
FAM173A	1.79178	0.00443518	NM_023933.1
SMS	1.79051	0.000339086	NM_004595.2
SMPD2	1.78881	0.000254525	NM_003080.1
ZNF687	1.78695	0.000701281	NM_020832.1
MEIS3	1.78564	0.00941229	NM_001009813.1
PFDN6	1.78519	0.00503051	NM_014260.2
IL11	1.78499	0.00344803	NM_000641.2
TPI1	1.78464	4.70472e-05	NM_000365.4
VARS2	1.78195	0.00314437	NM_020442.3
RPN2	1.7814	0.00022343	NM_002951.2
TOMM34	1.77838	0.00133427	NM_006809.4
ZNF469	1.77635	0.000373801	XM_040592.7
LOC644544	1.77619	0.0022816	XM_927666.1
FKBPL	1.77494	0.00627876	NM_022110.3
SHKBP1	1.77378	0.00348154	NM_138392.1
MPDU1	1.77361	0.000112841	NM_004870.2
CD3EAP	1.77265	0.00237636	NM_012099.1
BRI3BP	1.77254	0.000200594	XM_941876.1
TTC26	1.7715	3.85381e-05	NM_024926.1
DKFZP434N035	1.7702	0.00286983	NM_032262.1
C6ORF125	1.76848	0.00101862	NM_032340.1
FAM102A	1.76656	0.000329628	NM_001035254.1
RALGAPB	1.76526	6.77563e-05	NM_020336.1
MAN1B1	1.76404	8.35e-05	NM_016219.2
PARP1	1.76239	3.55586e-06	NM_001618.2
LOC168474	1.76146	0.00315245	XR_000552.1
EBP	1.75915	0.000660903	NM_006579.1
MRPL13	1.75443	0.00127239	NM_014078.4
CTSA	1.75273	0.00342132	NM_000308.1
B4GALT3	1.7524	0.00264655	NM_003779.2
TBC1D2	1.7513	0.000920975	NM_018421.2
APH1A	1.75099	0.00200173	NM_016022.1
GTF3C1	1.75041	0.00148689	NM_001520.1
MRPL14	1.75006	0.000796499	NM_032111.2
TBCE	1.74868	0.00216513	NM_003193.3
TMED3	1.74856	4.74935e-05	NM_007364.2
B3GAT3	1.74758	0.00131041	NM_012200.2
BCL9	1.74731	0.00947023	NM_004326.2
ABHD12	1.74691	0.00291698	NM_001042472.1
NSMCE2	1.74628	0.00598562	NM_173685.1
C12ORF66	1.74155	0.000239085	NM_152440.3
UNC93B1	1.74082	0.00416492	NM_030930.2
HYOU1	1.73464	0.00884295	NM_006389.2
JARID1C	1.73463	0.00604713	NM_004187.1
PANX1	1.73457	0.000344348	NM_015368.3
C12ORF59	1.7318	0.000472027	NM_153022.1
GAPDH	1.73113	0.00211667	NM_002046.2
C12ORF52	1.73055	0.000225163	NM_032848.1
C6ORF89	1.72928	0.000459661	NM_152734.2
SNAP47	1.72818	0.000901102	NM_053052.2
AGTRAP	1.72772	0.00268431	NM_001040194.1
CORO1B	1.72736	0.00379265	NM_020441.2
RABIF	1.72664	0.00200091	NM_002871.3
TMEM191B	1.72616	0.00181315	XM_938147.1
HIST1H2AB	1.72581	0.000465175	NM_003513.2
HMGCR	1.72451	0.00807859	NM_000859.1
DAPK3	1.72418	0.00120291	NM_001348.1
LOC650037	1.72128	0.000188845	XM_939126.1
PLEKHN1	1.71868	0.000471719	NM_032129.1
KIF20B	1.7184	0.000119546	NM_016195.2
SRPRB	1.71775	0.000579845	NM_021203.2
ZNF281	1.71609	5.34141e-05	NM_012482.3
MTHFD2	1.71288	2.08008e-05	NM_006636.2
COL9A3	1.70763	0.0082836	NM_001853.2
ATP6V0D1	1.70679	0.00125196	NM_004691.3
NHLRC2	1.70601	0.000879842	NM_198514.2
KDM5B	1.70171	8.16501e-05	NM_006618.3
SEMA7A	1.70124	0.00226776	NM_003612.1
BOLA2	1.69875	0.000618519	NM_001031827.1
ATP13A2	1.69803	0.00303187	NM_022089.1
NR2C2AP	1.69594	0.00253812	NM_176880.4
ABCB8	1.69447	0.00346513	NM_007188.2
CXORF39	1.69066	9.54792e-06	NM_207318.1
TBCC	1.69051	0.000781133	NM_003192.1
SLC36A1	1.688	0.00875724	NM_078483.2
COPG	1.68782	0.00173125	NM_016128.3
KIAA1524	1.68697	3.33317e-06	NM_020890.1
C16ORF33	1.68689	0.00292685	NM_024571.2
GARS	1.68663	3.2765e-05	NM_002047.1
VIL2	1.68583	0.000314575	NM_003379.3
CCT3	1.68475	0.00729606	NM_005998.3
KCNJ6	1.68405	0.00665796	NM_002240.2
SCRIB	1.68348	0.000143674	NM_182706.2
C2ORF37	1.6822	0.00013801	NM_025000.1
KIAA0415	1.68078	0.00679788	NM_014855.1
THOC6	1.68052	5.6571e-05	NM_024339.2
PPAT	1.68049	0.0016962	NM_002703.3
C11ORF48	1.6795	0.00217828	NM_024099.2
MORC2	1.67933	0.00220253	NM_014941.1
LOXL1	1.67884	0.00233989	XM_942281.1
LOC642031	1.6785	0.00792737	XM_936101.1
TMEM184B	1.6776	8.84e-05	NM_012264.3
ZDHHC20	1.67742	5.89266e-05	NM_153251.2
VPS72	1.67734	0.00948046	NM_005997.1
GATAD2A	1.67256	0.000745834	NM_017660.2
RALY	1.67175	0.00411696	NM_007367.2
CCDC124	1.67063	0.000656873	NM_138442.2
C9ORF86	1.6686	0.00155322	NM_024718.2
RPL8	1.66816	0.00799612	NM_033301.1
SLC6A6	1.66815	0.0030734	NM_003043.2
SAPS1	1.66731	0.00359657	NM_014931.2
SYMPK	1.66539	0.00314372	NM_004819.1
TMED9	1.66501	0.000157927	NM_017510.3
NMRAL1	1.66473	0.00338755	NM_020677.2
F11R	1.66438	0.00466023	NM_016946.3
STIP1	1.6636	0.00801035	NM_006819.1
DCTPP1	1.66357	9.31745e-05	NM_024096.1
SEC24D	1.66334	0.00268845	NM_014822.1
TEAD4	1.66316	0.00300761	NM_003213.2
GPR137B	1.66228	0.000409831	NM_003272.1
SLC25A39	1.66146	0.000210416	NM_016016.1
LOC648581	1.66027	0.00179603	XM_937648.1
PSD4	1.65944	0.00158432	NM_012455.2
SLC24A2	1.65934	0.00915833	NM_020344.1
INTS8	1.65815	0.00360707	NM_017864.2
PLOD1	1.65599	0.00504463	NM_000302.2
POLR3K	1.65594	2.38951e-06	NM_016310.2
TAF5L	1.65476	0.000435329	NM_014409.3
LOC644330	1.64436	0.000117946	XM_946163.1
LOC645937	1.64187	0.00123066	XM_928905.1
CPSF1	1.63928	0.00157357	NM_013291.2
GMPPA	1.63902	7.67695e-05	NM_013335.2
ATP6AP1	1.63777	0.0012554	NM_001183.3
HSPC171	1.63643	0.00253428	NM_014187.1
BAX	1.63587	4.51731e-07	NM_138765.2
SNRPB	1.63523	0.000650967	NM_003091.3
RRBP1	1.63334	0.0073312	NM_001042576.1
SHMT2	1.63283	0.000121039	NM_005412.4
INCENP	1.63192	0.000708608	NM_020238.1
BRMS1	1.62948	4.03681e-05	NM_015399.3
PTCD1	1.62315	0.00248419	NM_015545.2
C20ORF20	1.62221	0.00246621	NM_018270.3
FADD	1.62175	0.00945997	NM_003824.2
NDE1	1.61994	0.00597391	NM_017668.1
RANGAP1	1.61757	0.00366967	NM_002883.2
ARF4	1.6126	0.00600727	NM_001660.2
STX3	1.60986	0.000148136	NM_004177.3
SLC39A1	1.60904	0.00070159	NM_014437.3
PRELID1	1.60893	0.0103083	NM_013237.2
B3GALNT1	1.60864	0.0042558	NM_033168.2
MED25	1.60649	0.00748848	NM_030973.2
ZC3H3	1.60356	0.00137798	NM_015117.1
GSPT1	1.60316	8.75336e-08	NM_002094.1
APEX2	1.60149	0.00140488	NM_014481.2
HS.551074	1.60145	0.000569913	Hs.551074
LOC90120	1.60138	0.0046015	XM_931232.1
DDX39	1.60115	0.00333887	NM_005804.2
RAVER1	1.60011	0.000431693	NM_133452.1
ACBD3	1.59877	1.14895e-05	NM_022735.3
HSPA4	1.59854	0.00130178	NM_198431.1
MGAT4B	1.59672	0.00506377	NM_054013.1
RBM28	1.59635	0.00530936	NM_018077.1
PGM3	1.59233	0.000474628	NM_015599.1
CSTF2	1.59095	0.00024049	NM_001325.2
PGAM5	1.59046	0.000993556	NM_138575.1
SRPK1	1.5889	0.000242778	NM_003137.3
PRCC	1.58829	2.77757e-05	NM_199416.1
MTX1	1.58676	3.79353e-05	NM_002455.2
SSNA1	1.58676	0.000310238	NM_003731.1
SLC25A40	1.58651	0.000175052	NM_018843.2
ARD1A	1.58403	0.00131901	NM_003491.2
CAD	1.58274	0.0123302	NM_004341.3
FAM110A	1.5826	0.000319529	NM_001042353.1
B4GALT7	1.58096	0.000925167	NM_007255.1
WDR41	1.57939	0.00732788	NM_018268.2
USP5	1.57715	0.00279728	NM_003481.1
SLC39A3	1.57546	0.00207543	NM_213568.1
GUF1	1.57523	0.000228755	NM_021927.1
EPRS	1.57435	1.3826e-06	NM_004446.2
SLAMF9	1.57409	0.011875	NM_033438.1
HADH2	1.57374	0.00132939	NM_004493.1
PRDX4	1.57364	0.00103337	NM_006406.1
ABHD2	1.57313	0.000281994	NM_007011.4
SNHG3-RCC1	1.57142	0.000500268	NM_001048198.1
SDC1	1.57001	0.0017763	NM_002997.4
PDIA3P	1.56908	0.000945762	NR_002305.1
C19ORF24	1.56746	0.00169692	NM_017914.2
NUDT5	1.56733	0.00699075	NM_014142.2
ZNF787	1.56713	0.00756838	NM_001002836.1
RFXANK	1.56634	0.00022342	NM_003721.2
SNRPC	1.56633	0.00349378	NM_003093.1
PPME1	1.56466	0.00771236	NM_016147.1
H2AFZ	1.56426	5.45922e-06	NM_002106.3
UBE2M	1.56305	4.21e-05	NM_003969.2
LOC401010	1.56244	0.00227697	NR_002826.1
EIF2AK1	1.56019	8.99917e-05	NM_001134335.1
STT3A	1.56019	5.17202e-05	NM_152713.2
C20ORF24	1.55836	0.00377162	NM_199485.1
C6ORF153	1.55585	0.00420691	NM_033112.2
VAMP8	1.55497	0.000272067	NM_003761.2
C16ORF70	1.55454	0.00143903	NM_025187.3
HRAS	1.55251	0.00643392	NM_176795.2
CFL1	1.55208	0.000717353	NM_005507.2
HS1BP3	1.5514	0.00777047	NM_022460.3
PGP	1.55121	0.00337325	Hs.442634
LRFN3	1.55097	0.000899099	NM_024509.1
LOC255620	1.55013	0.000197353	XM_173132.4
ADCK2	1.54997	0.000770307	NM_052853.3
TRIM28	1.54968	0.00866926	NM_005762.2
AP2S1	1.5478	1.66396e-05	NM_004069.3
ZDHHC5	1.54523	0.00349977	NM_015457.2
LOC647444	1.54507	0.00156185	XM_943194.1
GPR137	1.54445	0.000191354	NM_020155.2
METTL11A	1.54326	0.0011291	NM_014064.2
P4HB	1.54151	0.00672103	NM_000918.2
PDF	1.54113	0.00437682	NM_022341.1
ARMC6	1.5405	0.00140721	NM_033415.2
CAPN1	1.54047	0.00141059	NM_005186.2
ODF2	1.53975	0.00361334	NM_153437.1
PPIL1	1.53903	0.00074099	NM_016059.3
RUVBL2	1.53797	0.00424046	NM_006666.1
TXNDC17	1.53726	5.58686e-06	NM_032731.2
UPF1	1.53717	0.000821233	NM_002911.2
ARSI	1.53665	0.00851679	NM_001012301.1
KLHL17	1.53538	0.00151654	NM_198317.1
ZNF672	1.53503	0.00222994	NM_024836.1
PWWP2	1.53488	0.00160661	XM_936268.1
FLAD1	1.53454	0.000134116	NM_025207.3
CCDC109A	1.53371	0.0041075	NM_138357.1
ARF5	1.53317	0.00620708	NM_001662.2
COPA	1.53258	4.29762e-06	NM_004371.2
BRCC3	1.52659	0.000181107	NM_024332.2
HSD17B10	1.52539	0.000745631	NM_004493.2
NME1-NME2	1.52509	0.00373176	NM_002512.2
RCE1	1.52401	0.00336683	NM_001032279.1
ZNF816A	1.52219	2.16418e-05	NM_001031665.1
SLC25A15	1.52209	3.12014e-06	NM_014252.1
TMEM57	1.52147	0.00599967	NM_018202.2
SKIL	1.52005	0.00428882	NM_005414.2
LOC653604	1.51853	0.000750917	XM_497711.2
SEC61A1	1.51789	0.000179493	NM_013336.3
RABAC1	1.51742	0.00532859	NM_006423.1
DTX2	1.51691	0.000160006	NM_020892.1
TRIM27	1.51678	0.00323529	NM_006510.3
COG5	1.51627	0.00119223	NM_006348.2
NOMO1	1.51504	0.000311486	NM_014287.3
LOC650215	1.5084	0.000934804	NM_007235.3
C19ORF53	1.50799	0.000419263	NM_014047.1
ABCF1	1.50311	0.00459138	NM_001090.2
ZBTB9	1.50109	0.00609519	NM_152735.3
LOC650339	1.50049	0.000392903	XM_941991.1
DENND5A	-1.50114	0.00357967	NM_015213.2
AKAP11	-1.50253	0.00255961	NM_016248.2
LMBRD1	-1.5033	0.00958343	NM_018368.2
WDR22	-1.50506	0.00408509	NM_003861.1
MPHOSPH8	-1.50799	0.00358497	NM_017520.2
DCP1A	-1.508	0.000154796	NM_018403.2
PDE1C	-1.50855	0.000384789	NM_005020.1
FLJ42393	-1.50876	0.000430772	NM_207488.1
FAM22A	-1.50996	0.00110536	XM_931604.1
LOC730092	-1.51058	0.000167649	Hs.31290
FEZ2	-1.51145	0.00451618	NM_005102.2
ANKAR	-1.51327	0.0130392	NM_144708.2
LRRC2	-1.5144	3.00885e-11	NM_024512.2
RERE	-1.51462	0.000465378	NM_012102.3
CLDN15	-1.5148	0.000103364	NM_014343.1
PAK3	-1.51539	0.000170864	NM_002578.2
EIF3L	-1.51718	0.000366692	NM_016091.2
DTWD1	-1.51773	5.19592e-05	NM_020234.3
HS.501656	-1.52322	8.52651e-05	Hs.501656
UTS2D	-1.52526	2.70011e-06	NM_198152.2
FAM7A1	-1.52689	0.000493501	XM_931257.1
CLEC4GP1	-1.53194	1.22461e-05	NR_002931.1
FYCO1	-1.53253	0.00806662	NM_024513.1
AZI2	-1.53438	0.0033737	NM_022461.2
DKFZP564N2472	-1.53447	1.24079e-06	NM_182595.2
HIBCH	-1.53623	0.00498229	NM_014362.2
HS.563020	-1.53682	0.00437489	Hs.563020
NR3C1	-1.53683	2.35984e-05	NM_001018076.1
SYNPO2	-1.53756	7.37529e-05	XM_942780.1
SPATA22	-1.53795	0.0010467	NM_032598.2
HS.12489	-1.53813	0.00115357	Hs.12489
IGBP1	-1.53859	0.0124898	NM_001551.2
THSD7B	-1.54168	3.38326e-05	NM_001080427.1
CDH23	-1.542	0.000156118	NM_052836.1
NECAB1	-1.54301	0.000745794	NM_022351.2
NEGR1	-1.54357	0.00130147	NM_173808.2
F8	-1.54372	0.000112144	NM_019863.2
SCN11A	-1.54388	9.04665e-06	NM_014139.1
TENC1	-1.54836	3.55455e-07	NM_170754.2
LOC731366	-1.54938	0.000291967	NM_024614.1
RAB11FIP2	-1.55014	0.002971	NM_014904.1
KCNIP1	-1.55101	1.75706e-05	NM_014592.2
XPC	-1.55185	0.00461032	NM_004628.3
KCNH8	-1.55331	0.00642779	NM_144633.2
LOC649680	-1.55434	1.31349e-06	XM_943843.1
CAPN3	-1.5546	0.000347671	NM_173087.1
HS.161330	-1.55474	0.000322997	Hs.161330
RNF157	-1.55502	5.02786e-05	NM_052916.1
LYRM1	-1.55583	0.00251304	NM_020424.2
HBZ	-1.55602	1.46038e-07	NM_005332.2
C9ORF5	-1.55641	0.00638898	NM_032012.1
RBM5	-1.55739	0.00197698	NM_005778.1
BCL6	-1.5579	0.000273319	NM_001706.2
CRHBP	-1.55939	4.49376e-06	NM_001882.3
ACADM	-1.56008	0.00369188	NM_000016.2
HS.572642	-1.56034	0.0106517	Hs.572642
PPWD1	-1.56494	0.00773624	NM_015342.1
STX12	-1.5656	5.23767e-05	NM_177424.1
C9ORF24	-1.56677	0.00847856	NM_147168.1
ZNF25	-1.56786	0.00648979	NM_145011.2
C9ORF38	-1.5682	0.00409442	XM_939946.1
LOC642312	-1.56944	4.00631e-06	XM_925938.1
SNORD14B	-1.57337	0.009627	NR_001452.1
PLDN	-1.57718	0.00410873	NM_012388.2
LOC652470	-1.57723	0.00445633	XM_945536.1
EIF1	-1.57844	2.30347e-05	NM_005801.3
KCNT2	-1.57859	0.00753428	NM_198503.2
CUTC	-1.5791	0.000224276	NM_015960.1
TCEAL7	-1.57962	0.00010708	NM_152278.1
GOLGA8B	-1.58236	0.00584605	NM_001023567.1
ISCU	-1.58381	4.7496e-05	NM_213595.1
NPFF	-1.59027	2.89551e-07	NM_003717.1
KIAA0831	-1.59187	0.00260178	NM_014924.3
TNNI3K	-1.5942	0.000706614	NM_015978.1
LOC644468	-1.59456	8.12674e-06	XM_932199.1
MECP2	-1.59466	7.66376e-05	NM_004992.2
ARID5B	-1.59661	0.000627291	NM_032199.1
HS.570636	-1.59704	0.0089835	Hs.570636
SAT2	-1.60075	0.000296765	NM_133491.2
FLJ10357	-1.60157	1.40679e-05	NM_018071.3
PAFAH1B1	-1.6016	0.000376826	NM_000430.2
ZNF493	-1.60577	0.00136991	NM_175910.4
MTMR9	-1.60748	0.00549885	NM_015458.3
C11ORF67	-1.61096	0.000292333	NM_024684.2
CREB5	-1.61224	8.74876e-05	NM_182898.2
HS.444913	-1.61344	0.000883572	Hs.444913
SCAPER	-1.6135	0.000865108	NM_020843.1
TPPP3	-1.61412	0.000514304	NM_015964.2
BAI3	-1.61809	0.0047624	NM_001704.1
STARD13	-1.61974	0.00228944	NM_052851.1
XRCC6BP1	-1.61994	0.00152505	NM_033276.2
RILPL2	-1.62279	0.00269557	NM_145058.1
MAFF	-1.62334	0.00346105	NM_012323.2
HS.467627	-1.62476	0.00335879	Hs.467627
PCDH9	-1.62532	1.11335e-08	NM_020403.3
ACADVL	-1.62556	0.0043296	NM_000018.2
CLDN19	-1.62576	0.000153976	NM_148960.1
ST6GALNAC1	-1.62784	0.000726843	NM_018414.2
LOC440389	-1.62887	3.20096e-05	XM_498648.2
C12ORF54	-1.62996	0.000542719	NM_152319.2
CXORF45	-1.63058	0.00177867	NM_024810.1
AVP	-1.63328	1.62393e-05	NM_000490.3
BMX	-1.63659	1.03172e-07	NM_001721.4
GGTL3	-1.63678	0.0011646	NM_178025.1
NR1H3	-1.63692	0.00025918	NM_005693.1
LOC401152	-1.64213	0.000101348	NM_001001701.1
PYGM	-1.64499	0.000221649	NM_005609.1
MMRN2	-1.64514	7.44254e-05	NM_024756.1
GPRASP2	-1.64535	0.00196321	NM_138437.3
NCRNA00153	-1.64601	0.00113645	NM_018474.2
SERINC1	-1.64737	0.00375345	NM_020755.2
APAF1	-1.64781	0.000705919	NM_181869.1
SNRNP200	-1.64889	0.00345256	NM_014014.2
TDRD6	-1.65004	0.000811905	NM_001010870.1
LIAS	-1.65146	0.0103265	NM_194451.1
HS.133009	-1.65165	0.00267318	Hs.133009
ICA1L	-1.65222	0.000360644	NM_178231.2
CPA1	-1.65309	1.18428e-05	NM_001868.1
ITSN1	-1.6551	8.31898e-06	NM_003024.2
WDR27	-1.658	0.00662133	NM_182552.2
GIPC2	-1.65913	1.80302e-06	NM_017655.4
FUT6	-1.65924	0.00113827	NM_000150.2
HS.18849	-1.66052	5.83464e-06	Hs.18849
SCN9A	-1.66299	0.000269224	NM_002977.1
LOC642684	-1.66676	6.13063e-05	XM_926137.1
KIAA0355	-1.67455	0.000351259	NM_014686.2
KAAG1	-1.67588	8.16221e-05	NM_181337.2
NTF5	-1.67666	0.000534852	NM_006179.3
HS.483906	-1.67834	0.00135575	Hs.483906
LOC613037	-1.67858	0.00169403	NR_002473.1
EFHB	-1.68483	0.00441909	NM_144715.2
PGM1	-1.68592	0.00749853	NM_002633.2
ANO6	-1.68855	0.00259639	NM_001025356.1
EPS15	-1.68974	0.00098386	NM_001981.2
CAMK1	-1.69046	7.92123e-05	NM_003656.3
RPL37	-1.69431	0.00984143	NM_000997.4
UGP2	-1.69514	0.000145185	NM_006759.3
VPS36	-1.6954	0.00257652	NM_016075.2
ARRB1	-1.69635	0.000203229	NM_020251.2
RTN4	-1.69704	0.00180538	NM_207521.1
SNRK	-1.69721	0.000683382	NM_017719.3
NTN5	-1.70037	1.9043e-05	NM_145807.1
POLR3GL	-1.70221	0.00110911	NM_032305.1
KBTBD9	-1.70313	2.05185e-08	XM_940375.1
ECH1	-1.70328	0.000554662	NM_001398.2
TCF7L2	-1.70539	0.000123462	NM_030756.1
CRYZL1	-1.70646	0.00188801	NM_145858.1
LRRC34	-1.70657	0.000825929	NM_153353.2
CCBE1	-1.70768	0.000171908	NM_133459.1
SCRN2	-1.70778	0.00332493	NM_138355.2
NRIP2	-1.70882	0.000204069	NM_031474.1
MYLIP	-1.70982	0.00126122	NM_013262.3
ZNF394	-1.71055	0.000174985	NM_032164.2
TNNC2	-1.71572	0.000278419	NM_003279.2
HS.513000	-1.71634	0.0041618	Hs.513000
C10ORF58	-1.71701	3.61748e-05	NM_032333.2
ACSS2	-1.71807	1.96447e-06	NM_139274.1
CRYBG3	-1.72067	0.000904395	NM_153605.2
VIP	-1.72159	0.000151181	NM_003381.2
EIF1B	-1.7234	5.04358e-06	NM_005875.2
MYOT	-1.72536	0.00661999	NM_006790.1
HS.123119	-1.72717	0.00416953	Hs.123119
DNAH1	-1.73137	9.21766e-05	NM_015512.3
STRADB	-1.73251	0.00374358	NM_018571.4
UTRN	-1.73336	0.000977424	NM_007124.1
YPEL4	-1.7356	0.000972896	NM_145008.1
ADAMTS18	-1.73727	0.000339877	NM_139054.2
HS.46506	-1.73747	0.00269131	Hs.46506
PAN2	-1.73815	0.000177736	NM_014871.2
FAM13A	-1.73937	0.000675844	NM_014883.2
COLEC11	-1.74002	6.08135e-06	NM_024027.3
IMMP2L	-1.74002	0.00872778	NM_032549.1
SULT1C4	-1.74212	0.00299141	NM_006588.2
CHST7	-1.74256	0.000430063	NM_019886.2
LOC286297	-1.74356	2.30511e-07	XM_372109.3
PRRT1	-1.74383	0.000337693	NM_030651.2
MGAT3	-1.74502	6.54718e-05	NM_002409.3
LOC643032	-1.7473	0.000486086	XM_926403.1
HS.123474	-1.74915	0.00352212	Hs.123474
NFATC4	-1.74989	0.000565759	NM_004554.3
WBP4	-1.75359	0.000244668	NM_007187.3
VAMP3	-1.75481	0.000118149	NM_004781.3
LOC728069	-1.75535	0.00485999	NM_145058.1
ARHGAP19	-1.7556	0.00134465	NM_032900.4
FLJ14107	-1.7566	1.85844e-06	NM_025026.1
FLJ43663	-1.75695	0.000120367	XM_930545.1
SUCLA2	-1.7622	0.00311528	NM_003850.1
C10ORF104	-1.76322	0.00363854	NM_173473.2
CDKN2C	-1.7676	9.00689e-06	NM_078626.1
PLEKHA7	-1.76895	0.00277554	NM_175058.3
LOC389599	-1.77293	0.00265555	XM_372002.3
FLJ39639	-1.77631	0.000621387	XM_940089.1
SLC25A20	-1.77834	0.000372109	XM_941287.1
KLF11	-1.77868	3.548e-05	XM_938887.1
ZNF83	-1.78288	0.00548782	NM_018300.2
ACBD4	-1.78301	0.00168748	NM_024722.1
LOC646653	-1.78342	2.61213e-05	XM_933798.1
IL11RA	-1.78497	2.28383e-06	NM_004512.3
DMGDH	-1.78587	3.81709e-08	NM_013391.2
DLC1	-1.78626	0.00063426	NM_024767.2
PLA2G5	-1.7874	6.18926e-06	NM_000929.1
CHL1	-1.78781	2.89495e-07	NM_006614.2
TP53AIP1	-1.78851	0.000215029	NM_022112.1
SLC22A3	-1.79057	0.000442183	NM_021977.2
EDNRB	-1.79415	4.79465e-07	NM_003991.1
C4ORF38	-1.79572	0.00328686	NM_153008.3
SLC25A34	-1.79659	9.27192e-05	NM_207348.1
RNF186	-1.7967	7.26672e-06	NM_019062.1
HS.209583	-1.79829	0.00450897	Hs.209583
DPYSL2	-1.79833	0.000213169	NM_001386.4
CDK5R2	-1.79962	0.00508384	NM_003936.3
CEBPD	-1.80192	6.12278e-06	NM_005195.2
CCDC84	-1.80306	0.00454576	NM_198489.1
C9ORF123	-1.80393	0.00174907	NM_033428.1
LIN52	-1.80529	0.00300122	NM_001024674.1
FAM117A	-1.80619	0.000653733	NM_030802.2
TARDBP	-1.80701	0.00242743	NM_007375.3
HS.145962	-1.81106	0.00330154	Hs.145962
ZDHHC17	-1.81184	0.00315958	NM_015336.1
KLF6	-1.81208	1.83507e-06	NM_001300.4
GYPC	-1.81349	5.38762e-05	NM_002101.3
CFC1B	-1.81455	2.5923e-05	XM_932990.1
HS.126889	-1.81633	0.000372663	Hs.126889
CDC14B	-1.81744	3.2068e-05	NM_033332.1
LPHN3	-1.81787	2.83677e-05	NM_015236.3
C5ORF4	-1.8179	1.03833e-06	NM_016348.1
AVPI1	-1.81908	0.00855143	NM_021732.1
LOC93556	-1.82005	0.00908543	XM_934880.1
LRRC3B	-1.82227	6.68061e-05	NM_052953.2
HYAL1	-1.82452	2.52426e-06	NM_007312.3
LOC375190	-1.82623	5.42167e-05	XM_943992.1
TNXA	-1.82668	4.82113e-05	NR_001284.1
ANGPTL1	-1.82787	0.000118796	NM_004673.3
HS.412361	-1.83039	0.00979078	Hs.412361
GGT7	-1.83067	0.000518943	NM_178025.1
C22ORF32	-1.83592	0.00868538	NM_033318.3
EIF4E3	-1.83642	0.00465327	NM_173359.3
CACHD1	-1.83987	3.0618e-06	XM_929041.1
ABCA11	-1.84065	0.00954033	NR_002451.1
RBM17	-1.84221	7.30429e-06	NM_032905.3
P2RY5	-1.84327	0.000653393	NM_005767.3
FRMD4A	-1.84667	0.00582413	NM_018027.2
CDNF	-1.84707	0.00221263	NM_001029954.1
MCCC1	-1.84824	0.00461945	NM_020166.2
MOCS1	-1.84842	2.50068e-05	NM_138928.1
CUGBP2	-1.84846	0.00167029	NM_006561.2
SYT15	-1.84989	0.000112857	NM_031912.3
PGAP1	-1.85588	0.00283861	NM_024989.3
C1RL	-1.85619	0.00144111	NM_016546.1
TNFRSF10D	-1.85759	0.000610354	NM_003840.3
SLC14A1	-1.85974	0.004159	NM_015865.1
C9ORF125	-1.85996	0.000198203	NM_032342.1
HS.539114	-1.86118	4.36625e-07	Hs.539114
NR5A2	-1.86181	8.23395e-06	NM_205860.1
CLU	-1.86248	2.27216e-08	NM_001831.2
OXCT1	-1.86425	0.0103557	NM_000436.2
LOC652800	-1.86997	1.57072e-05	XM_942461.1
HS.121525	-1.87104	1.43075e-06	Hs.121525
TMEM18	-1.87119	0.00097694	NM_152834.2
TACC1	-1.87536	7.24278e-05	NM_006283.1
ACAT1	-1.87567	0.00445197	NM_000019.2
MAP7D3	-1.88284	9.62079e-05	XM_291344.5
NOTCH4	-1.88485	8.30037e-07	NM_004557.3
KLF9	-1.88562	0.000489138	NM_001206.2
NMUR1	-1.88853	3.22883e-05	NM_006056.2
PELI1	-1.89006	0.00284946	NM_020651.2
PDK2	-1.89143	0.000422631	NM_002611.3
TAL1	-1.89221	4.17928e-05	NM_003189.1
GREM2	-1.89454	0.000640716	NM_022469.3
DKFZP451M2119	-1.89687	0.00029454	NM_182585.1
HS.559665	-1.8972	0.00506512	Hs.559665
FAM23B	-1.89834	0.000148618	NM_001013629.1
NTRK3	-1.90057	1.45406e-05	NM_002530.2
LOC400464	-1.90807	0.000385002	NM_001013670.1
PHKG1	-1.91046	5.61871e-07	NM_006213.3
SHMT1	-1.91112	0.00230762	NM_004169.3
KCNIP2	-1.91218	0.000937204	NM_173197.2
CCL16	-1.91219	0.000272843	NM_004590.2
TRIM24	-1.91232	0.000252432	NM_003852.3
LOC652541	-1.91459	0.000578967	XM_942032.1
CYP2U1	-1.91795	0.000371794	NM_183075.2
CCDC146	-1.91809	0.00389644	NM_020879.1
KRTAP21-1	-1.91844	0.00335656	NM_181619.1
AKR1C2	-1.919	0.00391923	NM_001135241.1
JUN	-1.91974	0.00181782	NM_002228.3
HS.193557	-1.92152	0.000312612	Hs.193557
LOC730994	-1.92245	0.000224507	NM_001033053.1
LOC285550	-1.92322	0.00498938	XR_001250.1
GABARAPL1	-1.92366	9.07707e-06	NM_031412.2
KIAA0953	-1.92442	0.000475788	XM_940464.1
FOXO1	-1.92605	0.00120128	NM_002015.2
ADAMTSL4	-1.92822	3.15941e-05	NM_025008.2
ETFDH	-1.93609	0.000678257	NM_004453.1
HS.224794	-1.9376	0.00227604	Hs.224794
WDR19	-1.93827	0.00303931	NM_025132.3
KIF5A	-1.93882	1.30089e-07	NM_004984.2
TMCC3	-1.94135	0.000891208	NM_020698.1
LOC644979	-1.94268	2.67661e-06	XM_939583.1
ESAM	-1.94369	6.3299e-06	NM_138961.1
KIAA0427	-1.94432	2.76427e-06	NM_014772.1
ABHD6	-1.94677	0.00135515	NM_020676.4
ST6GALNAC6	-1.94681	9.15881e-07	NM_013443.3
ZNF366	-1.94705	1.61946e-05	NM_152625.1
HS.175285	-1.94943	6.27393e-06	Hs.175285
CYP11A1	-1.95315	3.08365e-06	NM_000781.1
LPIN1	-1.95321	0.00210624	NM_145693.1
KIF17	-1.95662	4.02213e-06	NM_020816.1
N4BP2L1	-1.95997	0.00160697	NM_001079691.1
ACO1	-1.96108	6.08907e-05	NM_002197.1
PCCA	-1.96311	2.21413e-05	NM_000282.2
EPAS1	-1.96344	6.15087e-06	NM_001430.3
ITGB1BP1	-1.96516	2.1488e-06	NM_004763.2
OR2A9P	-1.96955	0.000885734	NR_002157.1
DTX1	-1.96998	0.000161453	NM_004416.2
SPRY1	-1.97176	3.74864e-06	NM_005841.1
ARHGAP24	-1.97275	0.00207951	NM_001042669.1
CDC42EP2	-1.97282	3.81759e-05	NM_006779.2
HADH	-1.97296	0.000358909	NM_005327.1
GPR116	-1.973	0.00025349	NM_015234.3
TSPAN3	-1.97324	0.000849167	NM_198902.1
DFNB59	-1.97521	6.21484e-05	Hs.87734
STAMBPL1	-1.97695	0.00523851	NM_020799.2
PPAP2B	-1.97768	2.3335e-05	NM_177414.1
CORO2B	-1.97802	0.000176797	NM_006091.1
GCOM1	-1.97891	3.74599e-10	NM_001018096.1
EHBP1	-1.97926	1.65168e-06	NM_015252.2
ZNF395	-1.98279	0.00110348	NM_018660.2
EGFLAM	-1.98578	1.85525e-05	NM_152403.2
STGC3	-1.98952	3.90982e-05	NM_001006608.1
MSRA	-1.99329	0.00585051	NM_012331.2
C21ORF34	-1.9936	1.03117e-05	NM_001005734.1
DNAJC27	-1.99471	1.35124e-05	NM_016544.1
IL1RAPL1	-2.00182	0.00106569	NM_014271.2
ELAC1	-2.00885	0.00319234	NM_018696.2
TNS1	-2.01166	0.000501517	NM_022648.3
EFCBP1	-2.01831	2.98335e-05	NM_022351.2
CABC1	-2.02006	0.000659105	NM_020247.3
HSDL2	-2.02059	0.000868006	NM_032303.2
ZFP106	-2.02186	1.44683e-05	NM_022473.1
PZP	-2.02479	1.3618e-06	NM_002864.1
PKN3	-2.02849	2.02461e-05	NM_013355.3
IFT57	-2.02986	0.0023327	NM_018010.2
ARHGAP5	-2.03074	9.81822e-09	NM_001173.2
TMTC1	-2.03156	2.22782e-05	NM_175861.1
DMRT3	-2.0322	4.73306e-05	NM_021240.2
CMA1	-2.03252	0.000281917	NM_001836.2
BDH2	-2.03835	0.000484189	NM_020139.3
ZCWPW1	-2.03935	0.0105059	NM_017984.2
MPDZ	-2.03971	0.00233076	NM_003829.1
GPR44	-2.04225	1.64417e-06	NM_004778.1
AADACL4	-2.04347	1.93951e-05	NM_001013630.1
SLC17A7	-2.04513	1.82648e-06	NM_020309.2
C15ORF63	-2.04819	0.00264395	NM_016400.2
RGL1	-2.0529	0.000608991	NM_015149.2
LOC161527	-2.05308	6.86754e-05	XM_929030.3
CCL15	-2.05348	1.00424e-07	NM_004167.3
RHOXF1	-2.05444	3.31409e-06	NM_139282.1
ITIH5	-2.05654	2.89309e-12	NM_001001851.1
MC5R	-2.05733	0.0065936	NM_005913.1
ARL4A	-2.05796	0.00109233	NM_001037164.1
PFAAP5	-2.0586	0.00286826	NM_014887.1
HRASLS5	-2.05937	0.00983433	NM_054108.1
PTGER4	-2.05988	0.00115139	NM_000958.2
FGFRL1	-2.06003	1.70324e-05	NM_001004358.1
XPNPEP2	-2.06133	0.000859451	NM_003399.4
SMAD3	-2.06139	0.000785541	NM_005902.3
AXUD1	-2.06663	0.00152206	NM_033027.2
MYH3	-2.06728	4.27338e-06	NM_002470.1
BIN1	-2.07033	0.000109806	NM_139343.1
CTNNAL1	-2.07124	0.00516251	NM_003798.1
ACAD11	-2.07283	0.000389979	NM_032169.3
CCNL1	-2.07316	0.000365036	NM_020307.2
C10ORF128	-2.07551	7.87086e-06	XM_943334.1
TIGA1	-2.07587	0.00620611	NM_053000.1
LOC652837	-2.07649	0.000332015	XM_942529.1
ANK2	-2.07653	2.02021e-05	NM_001148.3
CYB5D2	-2.07667	0.00313833	NM_144611.2
EPB49	-2.07765	0.00275532	NM_001978.1
HMBOX1	-2.07994	0.000638106	NM_024567.2
LMO2	-2.08049	0.00200674	NM_005574.2
DOCK11	-2.0861	0.00528834	NM_144658.2
LOC646064	-2.08986	0.000656181	XM_933375.1
RNASE1	-2.09176	1.91824e-05	NM_198232.1
AKAP12	-2.09275	1.74508e-06	NM_005100.2
HS.193406	-2.09416	0.000636019	Hs.193406
EPHA2	-2.09422	7.63485e-05	NM_004431.2
HS.573047	-2.09422	0.000377204	Hs.573047
KCNJ13	-2.09464	0.00012115	NM_002242.2
CRY2	-2.09909	1.27861e-05	NM_021117.1
KLF10	-2.10159	0.0104147	NM_005655.1
LOC728185	-2.10783	6.40035e-09	XM_926366.1
HS.154336	-2.10898	0.00244873	Hs.154336
TBX15	-2.11026	3.48563e-05	NM_152380.2
ECHDC2	-2.11208	0.00323215	NM_018281.1
PPP1R15A	-2.11399	0.000170472	NM_014330.2
HS.527671	-2.11695	0.000458432	Hs.527671
C13ORF15	-2.11766	2.03123e-05	NM_014059.1
PER1	-2.11839	1.60957e-05	NM_002616.1
WSCD1	-2.12795	5.47899e-06	NM_015253.1
LOC201229	-2.12843	0.00233986	XM_942296.1
EPB41L5	-2.13358	0.000217939	NM_020909.2
AFAP1L1	-2.13392	2.33347e-06	NM_152406.1
EFCAB1	-2.13476	0.000698694	NM_024593.2
VWF	-2.13745	0.000119788	NM_000552.2
RBPMS	-2.13897	9.86577e-05	NM_001008711.1
LOC401093	-2.13953	0.000553769	XM_379228.2
MOGAT1	-2.14165	0.00264989	NM_058165.1
AHNAK	-2.14218	7.87289e-05	NM_024060.2
MMP28	-2.14228	3.73061e-05	NM_001032278.1
ABCC9	-2.14784	0.000112385	NM_020298.2
ROBO4	-2.15076	1.02855e-06	NM_019055.4
HS.240801	-2.15163	0.0071417	Hs.240801
ADAMTS8	-2.1519	5.04657e-05	NM_007037.3
SLC9A3	-2.15611	1.41192e-06	NM_004174.1
GIMAP8	-2.16428	0.00124544	NM_175571.2
ST6GALNAC3	-2.16723	1.74609e-06	NM_152996.1
RNASE4	-2.17791	0.00654433	NM_002937.3
EHD2	-2.17802	1.9504e-06	NM_014601.2
ABCA5	-2.18288	0.000411721	NM_018672.2
INPP1	-2.1862	4.34518e-05	NM_002194.2
NPHP3	-2.18855	0.000204373	NM_153240.3
RAMP2	-2.19237	0.000751454	NM_005854.1
LAMA3	-2.19248	0.00073193	NM_198129.1
GNG7	-2.19332	1.85144e-05	NM_052847.1
HOXA6	-2.19362	1.0749e-06	NM_024014.2
ANGPTL7	-2.19385	0.00248227	NM_021146.2
SLFN13	-2.1943	0.00144509	NM_144682.3
C2ORF32	-2.19715	1.50069e-05	NM_015463.1
SLC4A4	-2.19734	1.57477e-06	NM_003759.1
LETMD1	-2.19831	1.6703e-05	NM_001024668.1
LARP6	-2.19943	0.000104421	NM_018357.2
GRASP	-2.19991	1.53486e-05	NM_181711.1
ARHGEF6	-2.2001	0.00279685	NM_004840.2
PGA5	-2.20013	0.000221785	NM_014224.1
STBD1	-2.2032	0.000498589	NM_003943.1
CALCOCO1	-2.21206	4.11367e-07	NM_020898.1
SPG20	-2.21669	0.00576767	NM_015087.3
LCN6	-2.22054	2.63768e-06	NM_198946.2
FNDC4	-2.22123	2.63191e-05	NM_022823.1
KLHL30	-2.22136	4.57287e-05	NM_198582.1
ZNF219	-2.2273	0.000111287	NM_016423.1
TXNIP	-2.22753	3.60389e-05	NM_006472.1
CNTNAP3	-2.2341	3.73302e-08	NM_033655.2
SLC26A4	-2.23622	0.00445621	NM_000441.1
RBED1	-2.24359	2.01693e-05	NM_032213.3
CNTFR	-2.24714	1.40141e-06	NM_147164.1
GPBAR1	-2.24978	7.5902e-05	NM_170699.1
ZCCHC24	-2.25428	9.58568e-05	NM_153367.1
SLC16A7	-2.25486	0.000468876	NM_004731.3
CLEC4G	-2.25759	0.00127215	NM_198492.1
CCDC46	-2.25955	0.000195693	NM_145036.2
HS.577681	-2.26227	0.000705829	Hs.577681
NFIA	-2.2629	0.0121346	NM_005595.1
STAT5B	-2.26356	5.8488e-05	NM_012448.3
C6ORF225	-2.26556	0.000383517	NM_001033564.1
LOC650919	-2.26909	0.000493396	XM_944417.1
TGFBR2	-2.2703	2.57449e-05	NM_001024847.1
ZNF541	-2.27185	0.0026665	NM_032255.1
DHRS3	-2.2768	9.38556e-06	NM_004753.4
RGS5	-2.27811	0.000285944	NM_003617.2
EEPD1	-2.27857	1.49066e-05	NM_030636.2
LOC646332	-2.27895	2.50295e-07	XM_929266.1
HS.537002	-2.28318	6.89279e-05	Hs.537002
LOC400590	-2.28335	3.81493e-07	XR_000654.1
HS.194225	-2.28425	0.00019446	Hs.194225
ETS2	-2.28647	2.15336e-06	NM_005239.4
NGFR	-2.30112	1.28095e-05	NM_002507.1
MT1X	-2.30584	0.000239829	NM_005952.2
CD59	-2.31085	5.9139e-06	NM_203329.1
RFX2	-2.31151	1.3971e-05	NM_134433.1
PLAGL1	-2.31313	0.000559029	NM_001080952.1
SASH1	-2.31438	7.63581e-05	NM_015278.3
ROBO3	-2.31553	5.54491e-07	NM_022370.2
ABCB1	-2.31665	3.67616e-05	NM_000927.3
KLRF1	-2.31676	0.000583577	NM_016523.1
RETSAT	-2.31877	9.36338e-05	NM_017750.2
CCDC69	-2.32366	1.78934e-06	NM_015621.2
ARMCX4	-2.32769	0.0029134	NM_152583.1
CXCR7	-2.32855	0.000339635	NM_020311.1
ARHGEF15	-2.32933	0.000311496	NM_173728.2
CBLN1	-2.34504	3.70834e-05	NM_004352.1
HRC	-2.35382	1.14142e-06	NM_002152.2
LOC654253	-2.35488	4.22959e-05	XM_942273.1
SNCA	-2.35662	0.000102664	NM_007308.1
HS.34558	-2.35683	0.00137469	Hs.34558
USP53	-2.35688	9.54e-05	NM_019050.1
PECAM1	-2.35923	0.000137251	NM_000442.2
CYP46A1	-2.37879	2.4921e-05	NM_006668.1
IGF2BP2	-2.37884	0.000754487	NM_006548.4
LOC646100	-2.38218	0.00187759	XM_929061.1
SCN2B	-2.38609	0.000318398	NM_004588.3
LOC642373	-2.39035	2.4609e-10	XM_372097.4
CPS1	-2.39101	2.85941e-05	NM_001875.2
PAMR1	-2.39133	4.0154e-05	NM_001001991.1
TRPM6	-2.3915	2.39253e-06	NM_017662.3
ANKDD1A	-2.3937	0.000293635	NM_182703.2
EVI1	-2.397	0.000433982	NM_005241.1
AGPAT2	-2.39819	5.14443e-05	NM_001012727.1
AASS	-2.39976	2.42583e-08	NM_005763.2
GFOD1	-2.40003	0.000117021	NM_018988.1
PECR	-2.40109	0.00457268	NM_018441.2
TCF15	-2.40173	9.9689e-06	NM_004609.3
C17ORF91	-2.40288	3.74933e-05	NM_001001870.1
LPPR4	-2.4043	0.00243911	NM_014839.3
CLEC14A	-2.40503	8.88082e-07	NM_175060.1
MAN2A2	-2.40539	5.17668e-05	NM_006122.2
ANGPTL5	-2.40585	1.73717e-05	NM_178127.2
LOC641825	-2.41227	1.02065e-05	XM_935575.1
NIPSNAP3B	-2.41358	1.71101e-05	NM_018376.2
LOC651309	-2.41857	0.00772775	XM_942586.1
ACAA2	-2.42403	6.76513e-05	NM_006111.1
HS.491292	-2.42469	2.07845e-05	Hs.491292
OXGR1	-2.42658	0.00380826	NM_080818.3
CYGB	-2.43086	9.75562e-05	NM_134268.3
KLHL3	-2.43109	0.00336087	NM_017415.1
HS.348844	-2.43124	0.000988429	Hs.348844
MYCT1	-2.43148	2.9993e-05	NM_025107.1
FLJ39653	-2.43285	0.0015967	NM_152684.1
DMRT2	-2.43854	5.46182e-07	NM_181872.1
LOC642049	-2.44177	2.60127e-05	XM_936158.1
RAI2	-2.44319	0.000808837	NM_021785.2
MCAM	-2.45979	9.11679e-06	NM_006500.2
HS.209253	-2.46187	2.0049e-06	Hs.209253
MGLL	-2.46491	0.00012932	NM_007283.5
EHHADH	-2.47058	0.00202006	NM_001966.2
ECHDC3	-2.47312	0.000810702	NM_024693.2
LRRN4CL	-2.47577	4.31898e-11	NM_203422.1
C1ORF165	-2.4775	0.00942783	NM_024603.1
NAV3	-2.47993	0.000776623	NM_014903.3
EPB42	-2.48272	9.11803e-06	NM_000119.1
RASL12	-2.48433	7.47829e-05	NM_016563.2
LOC158376	-2.48468	2.42783e-05	Hs.302677
KIAA1202	-2.4849	7.79457e-07	NM_020717.1
ABCG2	-2.48718	1.05892e-05	NM_004827.2
H3F3B	-2.4876	2.10412e-05	NM_005324.3
METTL7A	-2.48764	0.000235829	NM_014033.2
LHFP	-2.48913	8.16049e-07	NM_005780.1
CLIC2	-2.4896	0.000838286	NM_001289.4
SYN2	-2.49688	1.64402e-10	NM_003178.3
NPY5R	-2.49789	0.000276196	NM_006174.2
CDH5	-2.51756	4.00994e-05	NM_001795.2
ICAM2	-2.51935	1.93945e-06	NM_000873.2
HS.551145	-2.51953	0.00041509	Hs.551145
USHBP1	-2.52822	3.27299e-07	NM_031941.3
NCALD	-2.53301	2.18553e-05	NM_032041.2
C1ORF115	-2.53541	0.00334755	NM_024709.2
CLIP4	-2.53711	0.0018477	NM_024692.3
SLC25A18	-2.53758	0.00313908	NM_031481.1
ACSL1	-2.54631	5.39009e-06	NM_001995.2
GNG2	-2.55122	0.000223566	NM_053064.2
TEK	-2.5606	0.000105779	NM_000459.2
AMT	-2.56141	2.89726e-05	NM_000481.2
LTBP4	-2.56362	5.55214e-08	NM_003573.2
FGF7	-2.57132	0.000282578	NM_002009.2
LDB2	-2.57381	1.10007e-07	NM_001290.2
LOC653355	-2.57414	9.61025e-10	XM_928572.1
PCDH18	-2.57485	0.000199137	NM_019035.2
GPER	-2.57679	0.000483979	NM_001505.1
PFKFB3	-2.57693	8.51333e-05	NM_004566.2
FOLR2	-2.58275	0.000358604	NM_000803.2
C10ORF54	-2.58527	0.000816413	NM_022153.1
SH3D19	-2.58863	0.000103754	NM_001009555.2
ITGA7	-2.60363	3.45746e-08	NM_002206.1
SV2B	-2.60496	7.63415e-05	NM_014848.2
AIFM2	-2.60651	1.64926e-05	NM_032797.4
TDRD10	-2.61188	6.78876e-07	NM_182499.2
MOBKL2B	-2.61419	0.000103971	NM_024761.3
HS.530359	-2.62032	0.0002386	Hs.530359
RYR3	-2.62545	4.19993e-05	NM_001036.2
LOC647543	-2.62559	0.000688557	XM_943178.1
INHBB	-2.62649	0.00986798	NM_002193.1
LRP1B	-2.63284	8.74963e-09	NM_018557.1
CD302	-2.6337	4.34235e-05	NM_014880.3
PKD1L2	-2.64452	5.35425e-07	NM_182740.1
SORBS1	-2.64582	1.32456e-08	NM_001034955.1
GALNTL1	-2.64802	7.87732e-05	NM_020692.1
DKFZP564J102	-2.65068	1.73469e-05	NM_015398.1
ANGPT1	-2.65131	0.000128685	NM_001146.3
C10ORF10	-2.65207	9.20074e-07	NM_007021.2
IL33	-2.65416	5.4558e-05	NM_033439.2
OGN	-2.65875	0.000121052	NM_033014.1
HSPA12B	-2.66098	3.31336e-06	NM_052970.3
STAT5A	-2.66207	4.60314e-06	NM_003152.2
LHCGR	-2.66263	9.64993e-06	NM_000233.1
C1QTNF9	-2.6673	1.98696e-08	NM_178540.3
STX11	-2.68504	0.00120357	NM_003764.2
TPO	-2.68567	6.64629e-10	NM_175720.1
ADAMTS5	-2.68595	3.20238e-05	NM_007038.2
KLF15	-2.68769	1.22534e-05	NM_014079.2
HS.402146	-2.68878	2.49619e-06	Hs.402146
PPAP2A	-2.70367	1.38245e-07	NM_176895.1
RAB3C	-2.71115	0.00073103	NM_138453.2
LMOD3	-2.7118	0.00193998	NM_198271.2
ANKRD47	-2.71495	9.37932e-09	NM_198471.1
EGR1	-2.71678	8.67548e-05	NM_001964.2
PNPLA7	-2.71781	0.00146841	NM_152286.2
CLEC1A	-2.71914	7.87221e-05	NM_016511.2
GPIHBP1	-2.72098	1.69906e-12	NM_178172.2
WNT11	-2.72306	2.36859e-07	NM_004626.2
RNF125	-2.72312	8.19175e-06	NM_017831.2
LILRB5	-2.72441	4.30796e-05	NM_006840.3
TRQ1	-2.72875	0.00321143	NR_000037.1
APOLD1	-2.73026	6.77042e-06	NM_030817.1
NLGN1	-2.73319	0.000504803	NM_014932.2
SLC9A9	-2.73383	0.000253663	NM_173653.1
TESC	-2.73557	3.07467e-05	NM_017899.1
TTC18	-2.73706	0.00404827	NM_145170.2
ANGPTL4	-2.73907	7.90433e-05	NM_001039667.1
C1QTNF7	-2.74341	0.000755823	NM_031911.3
LIMS2	-2.74535	2.90374e-10	NM_017980.2
CADM3	-2.75939	3.09501e-06	NM_021189.2
C7ORF63	-2.76076	0.00319	NM_024788.2
KCNB1	-2.76079	8.33757e-05	NM_004975.2
HS.276860	-2.76192	0.000369222	Hs.276860
CEBPA	-2.76314	0.000570424	NM_004364.2
ECM2	-2.76628	0.000268547	NM_001393.2
GFRA2	-2.76828	5.24435e-05	NM_001495.4
JAM2	-2.77244	3.84249e-07	NM_021219.2
LEPR	-2.77539	2.23525e-06	NM_002303.3
THBD	-2.77813	0.00016584	NM_000361.2
ASAM	-2.78549	0.000459021	NM_024769.2
ZNF771	-2.79248	1.39054e-13	NM_016643.1
DAPK2	-2.79382	7.08048e-05	NM_014326.3
ZFP36	-2.79702	1.69812e-06	NM_003407.1
GNAI1	-2.79854	0.00013629	NM_002069.4
HS.147562	-2.79954	3.28971e-06	Hs.147562
DEFB32	-2.80252	8.48391e-06	NM_207469.1
ACSM5	-2.80707	1.20731e-07	NM_017888.2
NMT2	-2.80717	8.80599e-08	NM_004808.2
ADH4	-2.80853	2.4887e-05	NM_000670.3
CCDC85A	-2.81353	5.01523e-08	NM_001080433.1
AMY2B	-2.81643	0.000125966	NM_020978.3
PTPRB	-2.81693	1.52934e-07	NM_002837.2
MYL7	-2.81695	0.000201924	NM_021223.2
BMP2	-2.82184	0.000139382	NM_001200.1
DACT2	-2.82272	1.15463e-06	NM_214462.1
BOC	-2.82432	7.39936e-06	NM_033254.2
KCNE1	-2.82495	4.48029e-05	NM_000219.2
CCDC3	-2.83658	3.63661e-05	NM_031455.2
LOC648470	-2.84147	4.09079e-05	XM_937514.1
SRL	-2.85839	0.00151974	XM_945656.1
PEAR1	-2.85886	3.51103e-09	NM_001080471.1
LOC648749	-2.86559	4.21046e-05	XM_937834.1
PRELP	-2.86561	2.42111e-09	NM_002725.3
LGI4	-2.86561	3.21879e-09	NM_139284.1
VIT	-2.86659	3.23447e-07	NM_053276.2
ACADS	-2.86887	0.000854347	NM_000017.1
LMOD1	-2.87679	1.50966e-07	NM_012134.1
MYOC	-2.87867	8.18978e-07	NM_000261.1
LOC642342	-2.87871	7.40281e-09	XM_925876.1
F13A1	-2.88195	0.00285072	NM_000129.2
C10ORF73	-2.88223	8.46079e-05	XM_937528.1
ELANE	-2.88291	0.000172246	NM_001972.2
C20ORF160	-2.89034	1.64831e-07	NM_080625.2
EDG1	-2.8922	1.22927e-07	NM_001400.2
PROS1	-2.89272	1.12817e-05	NM_000313.1
CA3	-2.89927	4.49631e-06	NM_005181.2
LMO3	-2.90837	3.99552e-05	NM_001001395.1
C10ORF33	-2.90838	4.28906e-05	NM_032709.1
TMEM22	-2.9084	0.000174856	NM_025246.1
NFIB	-2.92445	0.000121	NM_005596.1
LOC654096	-2.9481	8.28006e-06	XM_939253.1
VIPR1	-2.9565	0.00205407	NM_004624.2
ABCA10	-2.96028	1.50046e-06	NM_080282.2
PPP1R14A	-2.98207	1.48569e-11	NM_033256.1
GNG11	-2.98396	7.59523e-09	NM_004126.2
P2RY12	-2.98514	0.00217228	NM_022788.3
HS.478682	-2.98784	2.32981e-05	Hs.478682
MPL	-2.99216	1.57442e-05	NM_005373.1
CAT	-3.00029	1.07222e-07	NM_001752.2
LOC401052	-3.00951	0.00149352	NM_001008737.1
KIF25	-3.01172	0.000485471	NM_005355.2
HOXA2	-3.01197	1.31628e-08	NM_006735.3
PPP2R1B	-3.0185	2.82676e-08	NM_002716.3
MAP1LC3C	-3.03714	9.14557e-06	NM_001004343.1
SOX7	-3.04238	3.16318e-07	NM_031439.2
CYP26B1	-3.04459	0.000430943	NM_019885.2
HS.370359	-3.04937	0.000162295	Hs.370359
PLSCR4	-3.05653	4.65777e-06	NM_020353.1
AADAC	-3.05829	0.000969373	NM_001086.2
RNF150	-3.0593	6.13417e-06	NM_020724.1
PELI2	-3.06356	0.000350078	NM_021255.1
RHOJ	-3.06508	7.24991e-07	NM_020663.2
FAM184A	-3.06907	5.7841e-05	NM_024581.3
LOH3CR2A	-3.07175	0.000975089	NM_013343.1
BIN3	-3.07178	0.000105689	NM_018688.3
SNX1	-3.07636	6.56368e-06	NM_003099.3
LOC91461	-3.08038	0.000290794	NM_138370.1
CBX7	-3.09739	2.14816e-07	NM_175709.2
PDZD2	-3.10452	0.000441059	NM_178140.1
RELN	-3.10946	1.72966e-05	NM_005045.2
TRK1	-3.11107	0.00128577	NR_001449.1
HS.377660	-3.11519	4.09378e-10	Hs.377660
FRMD3	-3.11691	0.00151212	NM_174938.3
LOC730525	-3.12325	1.36938e-07	NM_199327.1
LOC402560	-3.12766	5.04897e-06	XM_944321.1
ALDOC	-3.13439	0.00254357	NM_005165.2
SH3BGRL2	-3.14955	4.80595e-05	NM_031469.1
HSD11B1	-3.16593	0.00532207	NM_181755.1
LAMA2	-3.16891	7.26078e-05	NM_000426.3
LOC199800	-3.17402	6.70656e-05	Hs.311193
PID1	-3.17471	3.97613e-06	NM_017933.3
ARHGAP20	-3.18682	1.39587e-07	NM_020809.2
SNORD13	-3.18779	0.00389152	Hs.583806
RPL23AP13	-3.19493	3.59056e-06	NR_002229.1
AQP1	-3.19558	7.82554e-09	NM_198098.1
RASIP1	-3.19577	9.99294e-08	NM_017805.2
FAM89A	-3.19858	1.44496e-05	NM_198552.1
DGAT2	-3.20097	7.05462e-06	NM_032564.2
MMD	-3.20206	6.79155e-05	NM_012329.2
MUSTN1	-3.2164	2.98583e-06	NM_205853.1
SLC25A27	-3.2175	4.39117e-06	NM_004277.2
ZNF204	-3.21918	1.2778e-05	NR_002722.1
TMEM178	-3.23509	0.000245559	NM_152390.1
FBLN5	-3.24654	3.84016e-08	NM_006329.2
NMB	-3.24935	0.000178413	NM_021077.3
KLHL13	-3.25401	0.000404608	NM_033495.2
TMOD1	-3.26044	0.000968589	NM_003275.1
C1ORF21	-3.26118	0.00127751	NM_030806.3
LOC402176	-3.27708	4.30236e-05	NM_001011538.1
SHANK3	-3.28567	2.47612e-09	NM_001080420.1
SHE	-3.28848	9.44854e-08	NM_001010846.1
GYG2	-3.29835	1.4395e-05	NM_003918.1
SOCS2	-3.30331	4.29636e-07	NM_003877.3
C10ORF65	-3.30744	0.000225175	NM_138413.2
HOXA4	-3.31494	1.76551e-06	NM_002141.4
HSPB2	-3.32946	3.81122e-07	NM_001541.2
HSPC047	-3.33292	3.15207e-06	NM_014147.1
C21ORF63	-3.33923	0.000179109	NM_058187.3
FZD4	-3.34893	8.11045e-06	NM_012193.2
CYYR1	-3.3523	1.15935e-07	NM_052954.2
CLDND2	-3.35329	4.43499e-06	NM_152353.1
EMCN	-3.35696	1.49247e-07	NM_016242.2
CES1	-3.36455	6.0597e-05	XM_945034.1
ALDH2	-3.36489	0.000112849	NM_000690.2
MYOM2	-3.37288	0.000375207	NM_003970.1
HS.88156	-3.37964	6.30929e-05	Hs.88156
CFH	-3.38032	1.42148e-07	NM_000186.2
SPRY2	-3.38299	4.41633e-08	NM_005842.2
SGCG	-3.401	6.04919e-05	NM_000231.1
LOC55908	-3.42651	1.22453e-06	NM_018687.3
ABLIM3	-3.4298	9.52617e-05	NM_014945.1
CAPN11	-3.45848	5.91461e-09	NM_007058.2
NR3C2	-3.482	1.89887e-06	NM_000901.1
FAM149A	-3.485	1.80412e-05	NM_015398.1
PDGFD	-3.48832	9.86309e-06	NM_025208.3
AKR1C3	-3.48925	0.000726477	NM_003739.4
IGF1	-3.49168	2.26504e-05	NM_000618.2
GPR146	-3.51034	1.272e-07	NM_138445.2
SRPX	-3.51244	1.93334e-07	NM_006307.2
MYO16	-3.51954	1.27522e-06	NM_015011.1
ALDH1A2	-3.53612	7.449e-09	NM_170696.1
CDKN1C	-3.56336	1.32876e-06	NM_000076.1
FXYD1	-3.57563	1.491e-09	NM_005031.3
TSHZ2	-3.57907	4.25948e-07	NM_173485.2
IGFBP6	-3.6104	3.45861e-06	NM_002178.2
C3ORF55	-3.61434	1.21476e-07	XM_496664.2
PLEKHH2	-3.61996	8.86503e-07	NM_172069.1
ADCY4	-3.62147	1.63619e-07	NM_139247.2
EBF3	-3.62566	1.58738e-07	NM_001005463.1
SIK2	-3.63165	7.45188e-09	NM_015191.1
BMP6	-3.6348	1.16772e-06	NM_001718.2
LRRN3	-3.63582	1.06878e-05	NM_018334.3
HS.552087	-3.63852	7.0489e-07	Hs.552087
GRRP1	-3.65688	2.85392e-08	NM_024869.1
GSTM2	-3.65725	0.00199944	NM_000848.2
COX7A1	-3.6756	7.28333e-07	NM_001864.2
PGM5	-3.67838	9.40588e-08	XM_936702.1
IGSF10	-3.69669	1.43802e-06	NM_178822.3
LOC644322	-3.71521	1.53778e-10	XM_933391.1
C3ORF15	-3.74297	0.00320022	NM_033364.2
MGC13057	-3.74808	0.00266406	NM_032321.1
RSPO3	-3.75089	0.000724104	NM_032784.3
SCN4A	-3.77353	3.82353e-08	NM_000334.3
EBF1	-3.80646	1.30086e-06	NM_024007.2
CYP4F12	-3.81171	1.20843e-05	NM_023944.1
HOXA5	-3.81269	6.11598e-07	NM_019102.2
CLCA4	-3.82294	0.00238519	NM_012128.2
PPARG	-3.85521	9.80816e-09	NM_015869.3
IL17B	-3.88435	1.42977e-06	NM_014443.2
ACVR1C	-3.90447	3.48744e-08	NM_145259.1
SPTBN1	-3.92111	8.62407e-10	NM_178313.1
BHMT2	-3.9279	5.17102e-09	NM_017614.3
MEOX1	-3.93056	2.65591e-08	NM_001040002.1
SOX17	-3.94731	4.65225e-09	NM_022454.2
FAM162B	-3.95501	1.16165e-06	XM_927381.1
HEPACAM	-3.95652	1.28727e-11	NM_152722.4
MAMDC2	-3.97347	1.55468e-06	NM_153267.3
ADAMTS1	-3.99311	1.18559e-08	NM_006988.3
LGALS12	-4.01234	6.39638e-06	NM_033101.2
KLB	-4.02679	2.95166e-08	NM_175737.2
LOC399888	-4.03033	2.70019e-08	XM_374880.3
SEL1L2	-4.03804	1.73535e-06	XM_941409.1
ALDH1A1	-4.0618	2.20208e-06	NM_000689.3
APOB	-4.07802	4.57841e-06	NM_000384.1
FLJ21986	-4.11029	9.98388e-06	NM_024913.3
FGF2	-4.1262	0.00165423	NM_002006.3
SELP	-4.13088	0.000159826	NM_003005.2
ADH5	-4.13867	6.25376e-05	NM_000671.3
C9ORF61	-4.14611	0.000119375	NM_004816.2
MOSC1	-4.15123	8.15357e-05	NM_022746.2
SAMD5	-4.15127	7.472e-06	NM_001030060.1
CAV2	-4.15458	5.97952e-10	NM_001233.3
KL	-4.15873	1.52517e-05	NM_153683.2
CNN1	-4.16237	1.29176e-07	NM_001299.4
NXNL1	-4.17428	4.62415e-06	NM_138454.1
ADHFE1	-4.17711	7.47139e-05	NM_144650.1
SCN4B	-4.17916	1.39633e-10	NM_174934.1
GPT	-4.24926	0.00593909	NM_005309.1
CLDN11	-4.26273	0.000308922	NM_005602.4
ABCA6	-4.28312	3.61439e-05	NM_080284.2
RAPGEF3	-4.29403	4.74343e-08	NM_006105.3
PNPLA2	-4.35521	2.44233e-09	NM_020376.2
OSR1	-4.41301	0.00012683	NM_145260.2
TNNT3	-4.42628	2.30454e-10	NM_006757.1
HBG1	-4.42735	0.00428163	NM_000559.2
C10ORF116	-4.43764	0.00164826	NM_006829.2
FAM3D	-4.44937	0.00144224	NM_138805.2
KIT	-4.51806	0.0016948	NM_000222.1
C4BPA	-4.60603	0.00494482	NM_000715.3
TMEM88	-4.61968	2.06394e-09	NM_203411.1
NAALAD2	-4.62522	1.58611e-10	NM_005467.2
FREM1	-4.6412	8.398e-08	NM_144966.3
LIFR	-4.64982	2.92546e-07	NM_002310.3
TMEM37	-4.68026	6.05349e-06	NM_183240.1
CAV1	-4.74822	1.37661e-09	NM_001753.3
C14ORF139	-4.7519	1.09905e-06	NM_024633.2
PLCXD3	-4.7656	1.72084e-05	NM_001005473.1
LOC645927	-4.78604	9.48255e-11	XM_940240.1
RBP7	-4.79776	7.03515e-06	NM_052960.1
ATOH8	-4.81427	3.37894e-10	NM_032827.3
HLF	-4.82294	1.18194e-06	NM_002126.3
FOS	-4.82596	0.000299176	NM_005252.2
ADRB2	-4.85104	2.91699e-05	NM_000024.3
PFKFB1	-4.88033	2.18382e-09	NM_002625.1
C7ORF41	-4.88099	7.18302e-07	NM_152793.1
ENPP2	-4.89021	3.40573e-06	NM_001040092.1
CIDEA	-4.89718	1.49932e-10	NM_198289.1
PDE3B	-4.96713	0.000190509	NM_000922.2
ZBTB16	-4.9688	1.87533e-07	NM_001018011.1
LOC285016	-5.02326	1.34392e-05	NM_001002919.1
KCTD14	-5.05687	0.000242809	NM_023930.2
PCK1	-5.12294	1.60762e-07	NM_002591.2
HSD17B13	-5.14498	1.84184e-09	NM_178135.2
SVEP1	-5.14717	1.15868e-06	NM_153366.2
KLF4	-5.15883	2.59649e-09	NM_004235.3
PDE2A	-5.16595	1.4935e-10	NM_002599.1
GSN	-5.17178	8.65537e-10	NM_000177.3
GALNTL2	-5.2236	2.77133e-07	NM_054110.2
NNAT	-5.24134	4.53897e-10	NM_005386.2
C12ORF39	-5.30845	0.000144415	NM_030572.1
GLDN	-5.36694	0.0062904	NM_181789.1
CD209	-5.37627	0.000313532	NM_021155.2
CRTAC1	-5.4166	5.66396e-06	NM_018058.4
DPT	-5.42562	4.9181e-05	NM_001937.3
CHRDL1	-5.46844	9.52129e-10	NM_145234.2
MLXIPL	-5.47468	2.6603e-06	NM_032994.1
MT1M	-5.47895	1.38047e-06	NM_176870.1
SFRP1	-5.52876	0.00138489	NM_003012.3
CLEC3B	-5.53628	3.25553e-08	NM_003278.1
MEOX2	-5.54227	2.13724e-06	NM_005924.3
F10	-5.55385	1.78649e-07	NM_000504.2
BCHE	-5.5727	0.000463674	NM_000055.1
GPX3	-5.59402	4.42555e-09	NM_002084.2
AOX1	-5.59437	4.37394e-06	NM_001159.3
CTSG	-5.69914	0.00136912	NM_001911.2
CASQ2	-5.71448	9.85658e-08	NM_001232.1
CCL21	-5.72127	0.000551385	NM_002989.2
SNCG	-5.74612	1.54936e-05	NM_003087.1
CRYAB	-5.76319	4.19318e-06	NM_001885.1
ASPA	-5.76388	4.53714e-11	NM_000049.2
CD300LG	-5.77609	1.6506e-09	NM_145273.2
MATN2	-5.82455	2.41854e-06	NM_002380.3
FMO2	-5.86216	5.76174e-06	NM_001460.2
TGFBR3	-5.89822	3.96848e-05	NM_003243.2
CKMT2	-6.00378	4.60844e-08	NM_001825.1
ANKRD29	-6.10033	9.60226e-10	NM_173505.2
MYOM1	-6.14054	8.76751e-09	NM_003803.2
PLAC9	-6.22527	3.99044e-08	NM_001012973.1
LPL	-6.28562	3.88542e-09	NM_000237.1
CLDN5	-6.3194	6.08772e-08	NM_003277.2
TSPAN7	-6.34794	9.89848e-08	NM_004615.2
ACADL	-6.39949	2.05968e-07	NM_001608.2
FGFBP2	-6.41703	4.11513e-11	NM_031950.2
IL6	-6.56648	0.00128912	NM_000600.1
GLYAT	-6.60318	5.82667e-11	NM_005838.2
FHL1	-6.65689	1.81525e-09	NM_001449.3
MMRN1	-6.72322	0.000160159	NM_007351.2
GHR	-6.85462	8.02868e-06	NM_000163.2
MYH11	-6.87514	7.22662e-07	NM_001040114.1
SEMA3G	-6.98949	7.26655e-12	NM_020163.1
CFD	-7.08851	3.71341e-08	NM_001928.2
PDK4	-7.12579	6.17687e-10	NM_002612.2
FAM107A	-7.18193	5.19028e-07	NM_007177.1
ABCA9	-7.20584	2.02206e-10	NM_080283.2
AOC3	-7.27125	2.32977e-09	NM_003734.2
C18ORF34	-7.30245	4.44759e-09	NM_198995.1
DNASE1L3	-7.44603	8.52963e-06	NM_004944.2
GSTM5	-7.5064	1.99152e-09	NM_000851.2
HSPB7	-7.68351	6.88433e-10	NM_014424.3
INMT	-7.76744	5.11843e-07	NM_006774.4
SAA4	-7.89536	3.16943e-05	NM_006512.1
ADIPOQ	-8.00336	1.00143e-08	NM_004797.2
PROL1	-8.07723	0.00154175	NM_021225.1
FLJ90650	-8.11503	3.88995e-11	NM_173800.3
ABCA8	-8.36732	5.22945e-11	NM_007168.2
NTRK2	-8.38645	1.50191e-05	NM_001007097.1
FIGF	-8.57457	1.75834e-09	NM_004469.2
BTNL9	-8.60116	4.28916e-10	NM_152547.2
FOSB	-8.61168	7.69861e-06	NM_006732.1
ACACB	-8.63299	1.98658e-09	NM_001093.2
CD36	-8.64131	3.9548e-09	NM_001001548.1
CIDECP	-8.71909	2.39623e-10	NR_002786.1
GDF10	-8.81989	4.16599e-09	NM_004962.2
GPC3	-8.8653	4.78133e-06	NM_004484.2
TUSC5	-9.2777	3.85747e-11	NM_172367.1
TNMD	-9.36401	8.16162e-10	NM_022144.1
C14ORF180	-9.81591	7.07953e-10	NM_001008404.1
CDO1	-9.83802	1.40958e-08	NM_001801.2
GPAM	-9.87632	4.80346e-10	NM_020918.2
ADH1C	-9.90584	2.9623e-08	NM_000669.3
CXCL2	-9.91234	4.33522e-05	NM_002089.1
MAOA	-9.92435	1.38009e-06	NM_000240.2
HSPB6	-10.052	1.75483e-09	NM_144617.1
TMEM100	-10.1378	1.08953e-08	NM_018286.1
DARC	-10.32	3.84343e-06	NM_002036.2
C6	-10.6776	2.15241e-07	NM_000065.1
ATP1A2	-11.073	1.48691e-12	NM_000702.2
CA4	-11.1979	1.90848e-12	NM_000717.2
SDPR	-11.7947	1.45004e-08	NM_004657.4
PPP1R1A	-11.9547	3.72756e-06	NM_006741.2
CSN1S1	-11.9836	1.35685e-05	NM_001890.1
XLKD1	-12.1253	9.64097e-08	NM_006691.2
SAA2	-12.8863	0.000135047	NM_030754.2
RDH5	-12.9149	2.87163e-10	NM_002905.2
PI16	-13.0823	0.000337841	NM_153370.2
FABP4	-13.3235	1.88135e-06	NM_001442.1
LEP	-13.3867	1.02298e-13	NM_000230.1
LYVE1	-13.5184	1.10243e-06	NM_006691.2
MRAP	-13.5539	9.37967e-11	NM_178817.3
C2ORF40	-13.7626	2.00427e-08	NM_032411.1
LIPE	-14.2705	3.06191e-11	NM_005357.2
SLC7A10	-14.3907	4.92225e-10	NM_019849.1
PCOLCE2	-14.8175	1.36736e-07	NM_013363.2
SLC19A3	-14.9731	1.4503e-08	NM_025243.2
AQP7	-15.0834	5.85007e-13	NM_001170.1
RBP4	-16.4476	1.21685e-10	NM_006744.3
SAA1	-16.5605	2.43898e-06	NM_000331.2
AQP7P2	-16.7673	4.7677e-13	XR_001073.1
SCARA5	-17.304	7.51146e-08	NM_173833.3
C7	-17.8379	5.31663e-07	NM_000587.2
ALDH1L1	-17.9509	1.08453e-12	NM_012190.2
G0S2	-21.3539	9.76342e-09	NM_015714.2
GPD1	-21.6043	6.69647e-13	NM_005276.2
TIMP4	-22.5053	2.24089e-09	NM_003256.2
CIDEC	-23.2443	3.63736e-10	NM_022094.2
ADH1A	-27.5073	1.63885e-07	NM_000667.2
ADH1B	-28.3934	4.42369e-10	NM_000668.3
THRSP	-33.9885	1.47335e-06	NM_003251.2
PLIN	-39.6452	2.95448e-10	NM_002666.3
KIAA1881	-40.5015	5.60951e-09	Hs.567652
Supplementary Table S9: List of DEGs found in early-onset tumours (FC ≥±1.5, and adjusted p-value ≤0.05)

## Sheet: Supplementary Table S10
Genes	(FC)_Late-onset tumours	Adjusted.p-value	Accession
COL10A1	18.8188	1.46e-07	NM_000493.2
GJB2	15.8348	2.76e-07	NM_004004.3
MMP11	12.8073	1.62e-07	NM_005940.3
CST1	10.132	0.000997923	NM_001898.2
CEACAM6	8.84506	0.0129346	NM_002483.3
KIAA1199	7.9554	2.69e-05	NM_018689.1
BUB1	7.40929	6.92e-06	NM_004336.2
ASPM	7.25002	1.01e-06	NM_018136.2
FAM83D	7.14485	1.29e-05	NM_030919.1
CKAP2L	6.92921	6.64e-06	NM_152515.2
EPYC	6.88376	0.00632475	NM_004950.3
MMP1	6.78446	0.00119633	NM_002421.2
PBK	6.77707	1.21e-05	NM_018492.2
CEP55	6.63997	3.36e-06	NM_018131.3
MMP13	6.33139	0.000343298	NM_002427.2
DIO1	6.01127	0.00376023	NM_000792.4
C6ORF126	5.97635	0.00539249	NM_207409.1
CCNB2	5.91401	3.61e-06	NM_004701.2
TOP2A	5.82394	9.92e-05	NM_001067.2
MELK	5.76049	2.72e-05	NM_014791.2
NEK2	5.72168	2.21e-05	NM_002497.2
CENPA	5.70516	3.98e-06	NM_001809.2
KIF20A	5.66136	1.71e-05	NM_005733.1
HSD17B6	5.64572	4e-06	NM_003725.2
AURKB	5.58786	2.49e-05	NM_004217.1
DTL	5.53754	1.1e-07	NM_016448.1
ANLN	5.51241	3.23e-05	NM_018685.2
RRM2	5.49867	3.39e-05	NM_001034.1
TPX2	5.44736	5.56e-06	NM_012112.4
CCNA2	5.41263	4.89e-06	NM_001237.2
CENPF	5.36007	4.62e-06	NM_016343.3
DLGAP5	5.28958	1.44e-05	NM_014750.3
NUSAP1	5.27408	2.75e-07	NM_018454.5
KIFC1	5.18024	3.45e-06	NM_002263.2
KIF4A	5.12363	3.27e-05	NM_012310.2
CDC45L	5.11801	0.000186714	NM_003504.3
TTK	5.01547	5.13e-06	NM_003318.3
UBE2T	5.00833	7.83e-06	NM_014176.1
TUBB3	4.97111	2.51e-05	NM_006086.2
KIF15	4.91587	3.46e-07	NM_020242.1
NCAPG	4.88087	2.09e-05	NM_022346.3
CDC2	4.81645	1.13e-05	NM_033379.2
CDT1	4.80289	9.47e-05	NM_030928.2
CDCA5	4.79603	3.18e-05	NM_080668.2
TK1	4.77545	4.84e-07	NM_003258.1
MYB	4.69798	0.00476166	NM_005375.2
CDC20	4.68541	0.00098235	NM_001255.1
COL11A1	4.64306	2.28e-08	NM_080629.2
CDCA3	4.59017	0.000126963	NM_031299.3
KIF11	4.57551	5.27e-07	NM_004523.2
AURKA	4.53069	1.69e-05	NM_198434.1
HMMR	4.50628	1.72e-06	NM_012485.1
SPP1	4.44908	0.0015611	NM_000582.2
TDO2	4.33434	0.00272872	NM_005651.1
MMP3	4.2616	0.00445857	NM_002422.3
ATAD2	4.25673	1.66e-06	NM_014109.2
OLR1	4.24887	7.83e-06	NM_002543.2
PTTG3P	4.24427	5.39e-05	NR_002734.1
CENPM	4.22194	4.92e-06	NM_024053.3
SLC16A6	4.18647	0.000657756	NM_004694.2
UHMK1	4.15082	5.09e-06	NM_175866.2
C16ORF59	4.13576	4.18e-06	NM_025108.1
LMNB1	4.12985	7.99e-07	NM_005573.2
TRIP13	4.06967	0.000163458	NM_004237.2
KIF2C	4.05072	0.000347197	NM_006845.2
CCNB1	4.03221	9.98e-06	NM_031966.2
POLQ	4.00923	1.59e-05	NM_199420.2
MMP10	4.00271	0.00682069	NM_002425.1
HIST1H2BJ	3.98362	0.00028577	NM_021058.3
LRRC15	3.97365	3.36e-05	NM_130830.2
PRR11	3.9732	2.63e-05	NM_018304.1
SGOL1	3.91048	6.43e-05	NM_001012413.1
C1ORF135	3.90923	0.000227826	NM_024037.1
MCM10	3.8891	5.5e-05	NM_018518.3
CDCA8	3.8883	0.000222533	NM_018101.2
CENPE	3.84021	2.88e-06	NM_001813.2
PRC1	3.83989	1.42e-05	NM_003981.2
MICALCL	3.82227	0.00121535	NM_032867.1
HJURP	3.80852	0.000166186	NM_018410.2
HMGB3	3.79995	0.000168101	NM_005342.2
SFXN1	3.78513	2.41e-06	NM_022754.4
CDKN3	3.7625	0.000684839	NM_005192.2
ADM2	3.75049	2.57e-05	NM_024866.3
CHEK1	3.73795	0.000260665	NM_001274.2
OIP5	3.71296	2.02e-05	NM_007280.1
ESM1	3.68591	0.00295162	NM_007036.2
EZH2	3.68037	5.73e-06	NM_152998.1
DEPDC1B	3.67864	2.52e-06	NM_018369.1
KCNK12	3.66154	0.00395701	NM_022055.1
ASF1B	3.65628	0.000343954	NM_018154.2
ECT2	3.63624	6.8e-07	NM_018098.4
PTTG1	3.63559	2.89e-05	NM_004219.2
KIF14	3.63333	0.00014922	NM_014875.1
TROAP	3.60947	3.41e-05	NM_005480.2
RAD51AP1	3.60297	6.63e-06	NM_006479.2
LOC653108	3.60263	0.00534108	XM_930914.1
PPAPDC1A	3.58187	9.53e-07	NM_001030059.1
CENPL	3.5721	9.5e-08	NM_033319.1
FANCI	3.57156	7.35e-05	NM_018193.1
PKMYT1	3.55135	7.64e-06	NM_182687.1
HIST2H2AA3	3.53681	9.69e-06	NM_003516.2
HIST1H2BG	3.52125	0.000974388	NM_003518.3
TRIB3	3.51176	0.000501966	NM_021158.3
PRLR	3.50791	8.45e-05	NM_000949.2
CKS2	3.47897	1.78e-06	NM_001827.1
BIRC5	3.47318	0.000543157	NM_001012271.1
EPN3	3.47138	0.000598336	NM_017957.1
FAM72D	3.45955	0.0019367	XM_001128582.1
FNDC1	3.44832	0.00023899	NM_032532.1
WDR51A	3.44345	6.79e-06	NM_015426.2
MSI2	3.434	1.17e-06	NM_170721.1
GINS4	3.43053	0.000104876	NM_032336.1
IGSF9	3.39218	0.00169548	NM_020789.2
WT1	3.37886	0.00188719	NM_024425.2
CELSR3	3.35906	0.00315494	NM_001407.1
MCM4	3.32771	5.63e-05	NM_005914.2
GRHL2	3.31576	0.00536939	NM_024915.1
F12	3.30002	0.00242523	NM_000505.2
C18ORF45	3.28883	0.0011434	NM_032933.3
COL1A1	3.25325	1.76e-06	NM_000088.2
C18ORF56	3.25258	0.00617864	NM_001012716.1
MND1	3.2514	0.00035765	NM_032117.2
CLEC5A	3.23199	0.000937914	NM_013252.2
SQLE	3.22977	1.05e-06	NM_003129.3
POSTN	3.22515	3.97e-05	NM_006475.1
GPSM2	3.22039	1.72e-05	NM_013296.3
LOC653610	3.21574	0.000113328	XM_928387.1
MTL5	3.21471	0.00550592	NM_001039656.1
C15ORF48	3.20791	0.00336388	NM_032413.2
SALL4	3.2013	0.00402546	NM_020436.2
SPAG5	3.18811	0.000207178	NM_006461.3
SULF1	3.18183	0.000200673	NM_015170.1
TNFSF4	3.18037	0.000298083	NM_003326.2
NDC80	3.17193	0.000530271	NM_006101.1
B3GALNT2	3.16948	8.72e-07	NM_152490.1
LOC100008589	3.13843	0.00788437	NM_003671.2
LOC651816	3.12953	1.53e-06	XM_941060.1
SIX4	3.10833	2.51e-06	NM_017420.2
E2F7	3.09417	0.00126701	NM_203394.1
CENPP	3.09396	1.94e-05	NM_001012267.1
DSP	3.08947	0.000537764	NM_004415.2
RBM35A	3.08759	7.64e-05	NM_017697.2
MAD2L1	3.0743	0.000348049	NM_002358.2
LOC649362	3.06785	0.000228492	XM_943669.1
TLCD1	3.06343	0.00026687	NM_138463.2
TYMS	3.06314	0.000173133	NM_001071.1
FOXM1	3.06269	0.00188159	NM_202002.1
CDC25C	3.05652	6.8e-05	NM_001790.3
CORIN	3.05314	0.00147423	NM_006587.2
C16ORF75	3.03468	0.000149435	NM_152308.1
PLK4	3.0331	6.68e-06	NM_014264.2
HIST2H4A	3.02635	0.000334515	NM_003548.2
PPEF1	3.00762	0.00540186	NM_006240.2
CDCA2	2.98143	0.000967858	NM_152562.2
CENPN	2.97513	0.000141633	NM_018455.3
E2F2	2.96362	0.00110284	NM_004091.2
CTXN1	2.96108	0.00377083	NM_206833.1
C1ORF58	2.96008	2e-05	NM_144695.1
HIST1H3H	2.95963	0.00199489	NM_003536.2
EGLN3	2.94615	0.00663642	NM_022073.2
SLC16A3	2.935	0.000134092	NM_004207.2
PLXNC1	2.90811	0.00031431	NM_005761.1
LOC646817	2.90063	0.000124993	XM_937132.1
NPTX2	2.89111	0.0110963	NM_002523.1
TMEM118	2.88625	0.000409004	NM_032814.1
MCM2	2.87395	0.00185475	NM_004526.2
ENPP1	2.86014	0.00527867	NM_006208.1
WNT3	2.85997	0.000278056	NM_030753.3
UBE2C	2.85846	0.000112716	NM_181800.1
FAM64A	2.85504	0.000125157	NM_019013.1
KPNA2	2.8549	0.0019393	XM_930156.1
PAQR4	2.85428	0.000157758	NM_152341.2
C11ORF82	2.82454	0.000200401	NM_145018.2
PLK1	2.8235	0.000151045	NM_005030.3
EXO1	2.81476	2.61e-06	NM_006027.3
HIST1H2BH	2.81458	0.00306513	NM_003524.2
CENPK	2.8091	2.93e-06	NM_022145.2
COL5A2	2.80182	4.17e-05	NM_000393.2
ESPL1	2.79686	4.73e-05	NM_012291.3
EVPL	2.79091	0.000963011	NM_001988.1
TMEM45A	2.79063	0.01362	NM_018004.1
IFI6	2.78404	0.00321544	NM_002038.2
C17ORF75	2.78001	0.00065857	NM_022344.2
FN1	2.7769	8.41e-05	NM_054034.2
WNT2	2.77564	0.000110877	NM_003391.1
VOPP1	2.77247	0.000358689	NM_030796.3
BPNT1	2.76516	4.95e-05	NM_006085.3
LOC728518	2.76074	0.00160532	XM_932217.1
PFKFB4	2.76024	1.23e-05	NM_004567.2
C13ORF3	2.75039	0.00119437	NM_145061.3
HS3ST3A1	2.74959	0.000389891	NM_006042.1
KIAA1024	2.74085	0.000829819	NM_015206.1
SDS	2.73548	0.000454331	NM_006843.2
LOC441763	2.72028	0.0119713	XM_930284.1
GNL3L	2.68944	0.000207462	NM_019067.4
HIST2H2AC	2.68485	9.66e-05	NM_003517.2
TNIK	2.68429	0.000382881	NM_015028.1
ERCC6L	2.66885	0.00189572	NM_017669.2
BLM	2.66168	0.00307192	NM_000057.1
GRM8	2.64115	0.00212182	NM_000845.1
LOC642678	2.63963	0.00312372	XM_926130.1
HIST1H3D	2.63014	2.85e-05	NM_003530.3
HIST2H2AB	2.62703	0.000300476	NM_175065.2
UHRF1	2.62504	4.3e-05	NM_013282.3
PSPH	2.62376	0.00102759	NM_004577.3
BATF	2.62003	0.00747091	NM_006399.2
SPINT2	2.60957	0.00309317	NM_021102.2
PLS1	2.58772	0.00547721	NM_002670.1
DDX6	2.57531	1.88e-05	NM_004397.3
PLEK2	2.57453	0.000130377	NM_016445.1
C12ORF28	2.56936	0.015805	NM_182530.1
MAL2	2.56448	0.00778146	NM_052886.1
HIST1H2BC	2.56112	8.72e-05	NM_003526.2
RSPRY1	2.56078	2.82e-05	NM_133368.1
GSDM1	2.55548	0.0029538	NM_178171.2
ADORA3	2.55335	0.00103019	NM_000677.2
TAF13	2.54332	0.00116031	NM_005645.3
SKA1	2.54009	0.00106988	NM_145060.1
CD80	2.53825	0.000580834	NM_005191.2
ELMOD2	2.53269	3.52e-05	NM_153702.1
CTHRC1	2.51986	2.97e-05	NM_138455.2
DIAPH3	2.50808	9.26e-05	Hs.576922
BAGE5	2.50702	0.00314719	NM_182484.1
LIN9	2.50658	0.000895938	NM_173083.2
FICD	2.4994	0.00136665	NM_007076.2
AMFR	2.48299	0.000593961	NM_001144.3
OSBP2	2.47709	0.000871478	NM_030758.3
STIL	2.47494	0.00383997	NM_003035.2
HSF2BP	2.46671	1.11e-05	NM_007031.1
PPFIA4	2.46117	0.00312463	NM_015053.1
CCNF	2.45722	1.14e-05	NM_001761.1
FKBP4	2.45328	0.000376558	NM_002014.2
FAM111B	2.45222	0.000390418	NM_198947.1
TSPAN5	2.45077	0.0143639	NM_005723.2
IPO7	2.44689	0.000749791	NM_006391.1
CKAP2	2.44098	1.43e-05	NM_018204.2
SEC61A2	2.43837	0.000716169	NM_018144.2
PKM2	2.43726	1.01e-05	NM_002654.3
C6ORF129	2.4332	1.2e-06	NM_138493.1
MICAL2	2.4304	3.71e-05	NM_014632.2
HIST1H2BF	2.42837	0.00356276	NM_003522.3
CRB3	2.42737	0.000911395	NM_174881.2
DCBLD1	2.42479	0.0017991	NM_173674.1
CXORF39	2.42393	9.55e-06	NM_207318.1
C15ORF42	2.42387	0.00872462	NM_152259.2
DPP3	2.42379	2.99e-07	NM_005700.3
SMPDL3B	2.41838	0.00312338	NM_001009568.1
HS.125056	2.41181	0.0117638	Hs.125056
SLC6A12	2.40905	0.000343999	NM_003044.2
C12ORF48	2.40858	3.57e-05	NM_017915.1
WISP1	2.40403	5.06e-06	NM_003882.2
FEN1	2.40003	4.11e-05	NM_004111.4
C1ORF112	2.39773	0.000434168	NM_018186.2
SLC39A11	2.39771	0.00236152	NM_139177.2
HELLS	2.39483	0.000727255	NM_018063.3
FCGR1B	2.39146	0.0100251	NM_001004340.1
KIF23	2.38693	6.32e-05	NM_004856.4
C8ORF51	2.38353	0.00237331	NM_024035.1
MLF1IP	2.37737	0.00337533	NM_024629.2
MKI67	2.3758	0.00023654	NM_002417.2
FAM91A1	2.37451	7.14e-05	NM_144963.1
TMEM79	2.3729	0.00762068	NM_032323.1
TNFRSF18	2.37164	0.00624675	NM_148902.1
SLC12A8	2.36967	0.000174456	NM_024628.4
ITPKA	2.36801	0.00805569	NM_002220.1
ZBTB41	2.35928	1.76e-05	NM_194314.2
TNFAIP8L1	2.3575	0.00164046	NM_152362.1
FAM108C1	2.35431	0.00273677	XM_051862.7
MGAT4A	2.35139	1.15e-05	NM_012214.1
ORC1L	2.34321	0.00202752	NM_004153.2
MSR1	2.34005	0.00109305	NM_138716.2
HIST1H2AM	2.33622	5.8e-05	NM_003514.2
NUF2	2.32388	0.00030373	NM_031423.2
TMEM48	2.32243	0.00409695	NM_018087.3
FAM83H	2.31717	0.00153412	NM_198488.1
GSG2	2.31207	0.00061932	NM_031965.2
ENTPD7	2.31041	2.23e-05	NM_020354.2
RECQL4	2.30718	0.000912733	NM_004260.1
GSK3B	2.30426	5.22e-07	NM_002093.2
APOOL	2.30359	0.00016826	NM_198450.1
NCAPG2	2.30026	0.00011011	NM_017760.5
DEPDC1	2.29891	1.77e-05	NM_017779.3
UFD1L	2.29861	3.98e-05	NM_001035247.1
CDCA1	2.29632	0.00182346	NM_145697.1
ECGF1	2.29526	5.4e-06	NM_001953.2
LOC731049	2.28463	5.24e-05	NM_014501.1
LEF1	2.28222	0.000205909	NM_016269.2
LOC644774	2.27997	0.0158677	XM_927868.1
AP1S1	2.27803	4.86e-05	NM_057089.1
SPATA17	2.27319	0.0181651	NM_138796.2
ARAP2	2.27134	0.00483281	NM_015230.2
PLAUR	2.27001	0.000688498	NM_002659.2
GAS2L3	2.26695	0.00351226	NM_174942.1
PKIB	2.26438	0.00373697	NM_032471.4
HIST1H4K	2.26253	0.00336043	NM_003541.2
BUB1B	2.26076	0.00288412	NM_001211.4
WIT-1	2.25768	0.00640654	NM_015855.2
CHAF1A	2.25684	0.00118154	NM_005483.2
CCNE1	2.25371	0.00129888	NM_001238.1
GK	2.25349	0.0102816	NM_000167.3
CDK5R1	2.25229	0.00766014	NM_003885.2
DNAJC3	2.25115	0.00104004	NM_006260.2
PBX1	2.2511	0.00262721	NM_002585.1
COL5A1	2.24895	7.19e-05	NM_000093.2
DTX3L	2.2483	0.00495592	NM_138287.2
DARS2	2.24444	0.000118086	NM_018122.3
TBC1D23	2.23787	0.000413568	NM_018309.1
FANCB	2.2302	0.000259866	NM_001018113.1
NUP210	2.23	0.000457137	NM_024923.2
HIST1H2BD	2.22988	0.0025258	NM_138720.1
SULT2B1	2.22799	0.0105795	NM_177973.1
ALG1	2.2273	1.57e-05	NM_019109.3
POLE2	2.21887	0.00106768	NM_002692.2
NME1	2.21873	7.86e-06	NM_198175.1
HS.36053	2.21566	0.00110394	Hs.36053
PHEX	2.21313	0.0122828	NM_000444.2
GPRIN1	2.21297	0.00271207	NM_052899.1
LOC731314	2.21245	0.000349493	NM_002105.2
PAFAH1B3	2.21237	0.000610491	NM_002573.2
PRIM2	2.20603	0.00920653	NM_000947.2
CCDC137	2.20373	0.000195825	XM_946246.1
CDS1	2.1969	0.00871281	NM_001263.2
INTS7	2.19518	7.54e-05	NM_015434.1
PTPRO	2.18995	0.0020453	NM_030671.1
HNRNPL	2.18613	0.00020806	NM_001005335.1
HOXC11	2.18071	0.00217701	NM_014212.2
SPC24	2.18057	0.00632949	NM_182513.1
ERO1L	2.17606	0.00642561	NM_014584.1
MAP7	2.16994	0.0106496	NM_003980.3
GM2A	2.16635	0.00195798	NM_000405.3
SHROOM2	2.16204	0.0044326	NM_001649.2
ZWINT	2.16003	0.00014071	NM_001005414.1
MFSD3	2.15872	0.000351229	NM_138431.1
CSPG5	2.15778	0.00232091	NM_006574.2
FBXL20	2.15771	0.0120703	NM_032875.1
C1ORF218	2.15711	0.00826329	NM_019049.1
RNASEH2A	2.15295	0.0015019	NM_006397.2
MTP18	2.15281	7.83e-06	NM_001003704.1
RAD21	2.15248	0.00179921	NM_006265.1
OAS2	2.14948	0.00786182	NM_002535.2
XPOT	2.14844	0.00269982	NM_007235.3
KIAA0101	2.14753	3.42e-06	NM_014736.4
TIMELESS	2.14185	0.000442934	NM_003920.2
SLC35F2	2.13822	0.00566979	NM_017515.3
KIAA1598	2.13809	8.23e-05	NM_018330.3
LOC81691	2.1377	0.00233668	NM_030941.1
BCAS4	2.13627	0.00223323	NM_017843.3
CDCP1	2.13176	0.00122504	NM_022842.3
FLVCR1	2.13052	0.000283868	NM_014053.1
C18ORF19	2.12751	0.00877363	NM_152352.1
ACP5	2.12241	0.00353762	NM_001611.2
KIF20B	2.11719	0.000119546	NM_016195.2
AFMID	2.11574	0.001095	NM_001010982.1
SC65	2.11507	0.000270128	NM_006455.2
FAM54A	2.11442	0.00375354	NM_138419.2
PDIA4	2.1135	0.000131839	NM_004911.3
GTSE1	2.11164	0.00439911	NM_016426.4
AVL9	2.111	0.000400684	NM_015060.1
ZNF281	2.10459	5.34e-05	NM_012482.3
MAPK13	2.10214	8.37e-05	NM_002754.3
TMED3	2.09908	4.75e-05	NM_007364.2
NUDT19	2.09492	0.000668731	XM_372723.4
FLJ20273	2.09398	0.00595511	NM_019027.1
RACGAP1	2.09302	0.000773782	NM_013277.2
LOC440731	2.08375	0.0174686	XM_933693.1
MICB	2.07208	0.0150233	NM_005931.2
DNAH14	2.06834	0.000791494	XM_059166.12
COL24A1	2.06755	0.000631434	NM_152890.4
PARD6B	2.06681	0.0116427	NM_032521.1
SLC25A15	2.06559	3.12e-06	NM_014252.1
UNC5B	2.06451	0.000227322	NM_170744.2
SLC38A1	2.06437	0.00533083	NM_030674.2
LOC649025	2.06399	0.000932163	XM_938110.1
DCTPP1	2.06386	9.32e-05	NM_024096.1
MTFR1	2.0565	0.000131442	NM_014637.2
ATP8B1	2.05594	0.00318199	NM_005603.2
SPC25	2.05261	0.0004842	NM_020675.3
HOMER3	2.05185	0.00216039	NM_004838.2
CCNE2	2.04968	7.49e-05	NM_057735.1
XYLB	2.04646	0.0115935	NM_005108.2
HDGF	2.04616	2.18e-05	NM_004494.1
LOC285216	2.04523	0.00661397	XM_496652.2
GOLM1	2.0446	0.00196011	NM_177937.1
FHDC1	2.04288	0.00414226	NM_033393.1
HS.249957	2.04135	0.000465097	Hs.249957
LYPLA1	2.03857	0.0111122	NM_006330.2
POLR3K	2.03721	2.39e-06	NM_016310.2
LOC644334	2.03551	0.00956785	XM_927497.1
HYLS1	2.03296	0.000237665	NM_145014.1
SLC19A1	2.03278	0.000268069	NM_003056.2
ZDHHC20	2.0316	5.89e-05	NM_153251.2
ATP13A1	2.02824	9.4e-06	NM_020410.1
CCDC58	2.02494	0.00537708	NM_001017928.2
LOC643790	2.02246	0.00850287	XM_927071.1
IDE	2.01973	8.67e-07	NM_004969.1
LMNB2	2.01851	0.00133973	NM_032737.2
IL4I1	2.01293	0.000295011	NM_172374.1
C15ORF23	2.0123	0.00281838	NM_033286.1
REEP4	2.00872	0.000354751	NM_025232.2
TTC26	2.00704	3.85e-05	NM_024926.1
IDH2	2.00532	0.000302228	NM_002168.2
ZWILCH	2.00055	0.000187589	NM_017975.2
GOT2	1.99928	0.0013461	NM_002080.2
NIPSNAP1	1.99823	0.0104668	NM_003634.1
LYSMD1	1.99791	0.00247145	NM_212551.2
H2AFX	1.99392	0.00240601	NM_002105.2
HSD17B7P2	1.99332	0.000237533	NM_182829.1
STT3B	1.98964	0.000277928	NM_178862.1
USF1	1.98758	0.00206692	NM_007122.3
CDCA4	1.98702	0.000266761	NM_017955.2
ZNF148	1.98521	0.00161526	NM_021964.1
CDK5	1.98335	4e-06	NM_004935.2
LSM14B	1.98213	0.000912694	NM_144703.1
MASTL	1.97937	0.00347813	NM_032844.1
SBNO1	1.97918	8.84e-05	NM_018183.2
NR2C2	1.978	0.000303656	NM_003298.2
HPSE	1.97784	0.00678312	NM_006665.2
PYCR1	1.97617	3.37e-05	NM_006907.2
ZNF124	1.97531	0.00251745	NM_003431.2
GATC	1.97068	0.000269865	NM_176818.1
SRXN1	1.97011	0.00244606	NM_080725.1
MARCH1	1.96758	0.0023215	NM_017923.2
FBXO5	1.96597	0.00354714	NM_012177.2
LOC283932	1.96583	0.00806204	NM_175901.3
C12ORF66	1.96578	0.000239085	NM_152440.3
FIGNL1	1.96501	0.00740854	NM_001042762.1
KDM5B	1.9641	8.17e-05	NM_006618.3
UFSP1	1.96116	0.000586988	NM_001015072.1
SUSD4	1.95975	0.0118409	NM_001037175.1
RNF187	1.95841	0.000802151	XM_047499.9
RBM12B	1.95798	0.000998505	NM_203390.1
SRPRB	1.95765	0.000579845	NM_021203.2
POLA2	1.9567	0.000894754	NM_002689.2
STRBP	1.95648	0.000218337	NM_018387.2
CTPS	1.95585	0.00777567	NM_001905.1
KIAA0776	1.95543	0.000266017	NM_015323.2
C12ORF59	1.95532	0.000472027	NM_153022.1
C1QTNF6	1.95468	0.000146533	NM_031910.3
FGFR1OP	1.95358	0.00271552	NM_007045.2
C2ORF37	1.94973	0.00013801	NM_025000.1
PIPSL	1.94719	0.0155857	XM_938649.1
CCDC99	1.94643	0.000169222	NM_017785.2
C1ORF31	1.94629	0.00212648	NM_001012985.1
CILP2	1.94184	0.000363777	NM_153221.1
ARFGEF2	1.94051	0.00130165	NM_006420.1
C21ORF56	1.93613	0.0181951	NM_032261.3
E2F5	1.93538	0.0137591	NM_001951.2
C13ORF34	1.93148	0.000724554	NM_024808.2
COL1A2	1.92776	0.000151749	NM_000089.3
LMBRD2	1.92741	0.0004879	NM_001007527.1
RMI1	1.9262	3.54e-07	NM_024945.1
FBXO28	1.92252	0.000198969	NM_015176.1
DNASE1L2	1.92187	0.0123353	NM_001374.2
PRKDC	1.91987	0.00299275	NM_006904.6
TMEM87B	1.91858	0.00188656	NM_032824.1
DONSON	1.9165	0.00495321	NM_017613.2
MXD3	1.91337	0.000241259	NM_031300.2
ENTPD4	1.91251	0.00717894	NM_004901.1
ARPC1B	1.91251	0.0023842	NM_005720.2
CCDC21	1.91148	0.00201285	NM_022778.2
LOC644330	1.90968	0.000117946	XM_946163.1
LASS6	1.90879	0.00552569	NM_203463.1
CDC25A	1.90822	0.00586587	NM_001789.2
TMTC3	1.9082	0.000283332	NM_181783.1
TMPO	1.90627	1.21e-05	NM_003276.1
DNA2	1.90519	0.00100588	NM_001080449.1
MRPL12	1.90267	0.00757743	NM_002949.2
SLC25A40	1.90088	0.000175052	NM_018843.2
KHSRP	1.90062	1.5e-06	NM_003685.1
RPS6KA6	1.89794	0.00465751	NM_014496.1
UCK2	1.89745	0.00253631	NM_012474.3
ZNF668	1.89741	6.93e-07	NM_024706.3
GLA	1.89535	0.00237148	NM_000169.1
ESCO2	1.89454	0.0026064	NM_001017420.2
PHKA1	1.89267	0.0137493	NM_002637.1
NCOA6IP	1.89242	0.00587922	NM_024831.5
LRRC8E	1.89149	0.00746768	NM_025061.3
GPR89A	1.88767	0.00832426	NM_016334.2
KCTD5	1.88538	0.000729381	XR_001518.1
ORC6L	1.88508	0.000143192	NM_014321.2
LOC650037	1.88465	0.000188845	XM_939126.1
TRAIP	1.88297	0.000938531	NM_005879.2
STX3	1.88249	0.000148136	NM_004177.3
MPDU1	1.87883	0.000112841	NM_004870.2
SLC41A2	1.87816	0.00953427	NM_032148.2
GPR172A	1.87749	0.000139656	NM_024531.3
SRP9	1.8769	0.00150279	NM_003133.2
FIBP	1.87605	6.98e-06	NM_198897.1
SGPL1	1.8759	0.000179203	NM_003901.2
KIF26B	1.87583	4.08e-06	XM_929208.1
C8ORF38	1.87572	0.00510493	NM_152416.1
GPR89B	1.87555	0.00319558	NM_016334.2
TIAM1	1.87044	0.00387931	NM_003253.1
PARP1	1.87037	3.56e-06	NM_001618.2
KNTC1	1.86841	0.00546581	NM_014708.3
HS.538933	1.86567	0.00135936	Hs.538933
RCAN3	1.86534	0.0051824	NM_013441.2
EBP	1.86334	0.000660903	NM_006579.1
SLC35A3	1.86306	0.00452107	NM_012243.1
DOCK5	1.85945	0.00467467	NM_024940.4
PLEKHF2	1.85866	0.00219786	NM_024613.2
ASPHD2	1.85837	0.00791481	NM_020437.3
MRPS17	1.858	0.00403359	NM_015969.2
KIAA1524	1.856	3.33e-06	NM_020890.1
HAGHL	1.85309	0.000178176	NM_032304.2
EME1	1.85153	0.00630626	NM_152463.1
GPR137B	1.85086	0.000409831	NM_003272.1
SRPK1	1.85076	0.000242778	NM_003137.3
NBR2	1.85033	0.0109453	NM_005821.3
LOC651621	1.84885	0.000475793	XM_940809.1
ZNF816A	1.84872	2.16e-05	NM_001031665.1
SDSL	1.84804	0.00191223	NM_138432.2
TFRC	1.84767	0.00321896	NM_003234.1
PTPLAD1	1.847	0.00328092	XM_941966.1
RRP15	1.84575	0.000394422	NM_016052.2
CCT6A	1.84518	0.00820304	NM_001762.3
CUGBP1	1.84419	0.00036973	NM_198700.1
ZBTB8A	1.84407	0.00571737	NM_001040441.1
YWHAZ	1.84337	0.000188192	NM_003406.2
CSTF2	1.84239	0.00024049	NM_001325.2
ARID4B	1.84187	3.8e-05	NM_016374.4
SQRDL	1.84165	0.000352204	NM_021199.2
RPN2	1.84064	0.00022343	NM_002951.2
RFC2	1.83864	0.00200184	NM_002914.3
ZNF643	1.83855	0.00381145	NM_023070.1
POLB	1.83807	0.00062763	NM_002690.1
RFC3	1.83685	0.000523789	NM_002915.2
RIPK2	1.8359	0.00614435	NM_003821.4
SPCS3	1.83453	0.000516346	NM_021928.2
ZNF239	1.83036	0.00569611	NM_005674.1
C5ORF34	1.82757	0.0152677	NM_198566.1
ARHGAP11B	1.82719	0.0022814	NM_001039841.1
SMYD3	1.82661	0.000280403	NM_022743.1
MXRA5	1.82518	0.000858566	NM_015419.1
SCYL1BP1	1.82472	4.22e-05	NM_152281.1
GGCT	1.82465	0.0149278	NM_024051.2
ALDH18A1	1.82405	3.44e-05	NM_002860.3
BRI3BP	1.82361	0.000200594	XM_941876.1
FANCD2	1.82255	0.00244526	NM_001018115.1
COPE	1.82219	9.69e-05	NM_199444.1
COL3A1	1.82189	0.00108291	NM_000090.2
MTX1	1.82096	3.79e-05	NM_002455.2
TOR2A	1.81936	0.00264965	NM_130459.1
NEIL3	1.81849	0.000497707	NM_018248.1
MTHFD2	1.81712	2.08e-05	NM_006636.2
ALG10B	1.81517	0.000177344	NM_001013620.1
YME1L1	1.8124	0.000867791	NM_139313.1
DLEU1	1.81169	0.0148845	NR_002605.1
PYCARD	1.81102	0.0160335	NM_145183.1
LPAR5	1.80804	0.00592084	NM_020400.4
AGA	1.80562	0.00571411	NM_000027.2
PDRG1	1.80427	0.00279175	NM_030815.2
LNX2	1.80234	0.00422196	NM_153371.2
MDM4	1.80143	0.00194287	NM_002393.1
CBX5	1.80039	0.00500654	NM_012117.1
SSX2IP	1.79964	0.00452945	NM_014021.2
PANX1	1.79932	0.000344348	NM_015368.3
HS.535360	1.7989	0.00126403	Hs.535360
LOC653226	1.79846	0.000802743	XM_938116.1
PUS7L	1.79764	4.44e-05	NM_031292.2
GBA	1.79757	3.93e-05	NM_001005742.1
ACBD3	1.79754	1.15e-05	NM_022735.3
CENPO	1.79753	0.0031541	NM_024322.1
THOC4	1.79697	0.0137433	XM_946253.1
CNNM4	1.79517	0.00256669	NM_020184.2
RPUSD1	1.79474	9.08e-05	NM_058192.2
IMPAD1	1.79327	0.00288466	NM_017813.2
C19ORF28	1.7922	3.57e-06	NM_174983.2
NOLC1	1.79144	0.00708009	NM_004741.1
BARD1	1.79134	0.00414785	NM_000465.1
TMEM54	1.79081	0.00135501	NM_033504.2
GMCL1	1.78911	0.000389274	NM_178439.3
CDC42SE1	1.78759	0.00123375	NM_001038707.1
STXBP2	1.78614	0.0041725	NM_006949.1
ECOP	1.7852	0.00266932	NM_030796.2
HS.232649	1.78502	0.00540808	Hs.232649
ZDHHC13	1.78418	0.000440168	NM_001001483.1
GRN	1.78282	2.94e-05	NM_002087.2
TADA1L	1.78203	0.0026623	NM_053053.2
MIF	1.78145	1.69e-06	NM_002415.1
KIF18A	1.78069	0.000217232	NM_031217.2
NLK	1.77994	0.0157507	NM_016231.2
MINPP1	1.77926	0.00255653	NM_004897.2
MR1	1.77868	0.00409142	NM_001531.1
GUF1	1.77865	0.000228755	NM_021927.1
FBXL6	1.77784	0.000141702	NM_012162.1
HNRNPA3	1.77732	0.0062909	NM_194247.1
C16ORF87	1.77538	0.00703571	NM_001001436.1
GSPT1	1.77453	8.75e-08	NM_002094.1
MRPS34	1.77445	0.0107374	NM_023936.1
STT3A	1.77407	5.17e-05	NM_152713.2
ATF6	1.77339	4.73e-05	NM_007348.2
RSRC1	1.77192	0.000740803	NM_016625.2
TTC39C	1.77188	0.00278802	NM_153211.1
EPRS	1.77145	1.38e-06	NM_004446.2
TAF5L	1.77127	0.000435329	NM_014409.3
PSMB3	1.77095	0.0101894	NM_002795.2
MBOAT7	1.76894	0.00135987	NM_024298.2
HMGCS1	1.76863	0.0159491	NM_002130.4
RAP1GDS1	1.76801	0.000234376	XM_925863.1
TFB2M	1.76801	0.00014399	NM_022366.1
FRAT2	1.7656	0.00259589	NM_012083.2
FAM158A	1.76388	0.00295734	NM_016049.3
LRRC42	1.76367	0.00319624	NM_052940.3
HTATIP2	1.76215	0.0100943	NM_006410.3
GFPT1	1.76141	0.000848208	NM_002056.1
LRRC8B	1.75955	0.013238	NM_015350.1
ARFGEF1	1.75783	0.00241613	NM_006421.3
TRIM59	1.75458	0.00464245	NM_173084.1
ZMYND8	1.75445	0.00369131	NM_183047.1
LYPD1	1.75423	0.000313804	NM_001077427.2
ZNF213	1.75288	0.00414967	NM_004220.1
PIK3R2	1.75236	0.000276375	NM_005027.2
NR2C2AP	1.7523	0.00253812	NM_176880.4
ZNF687	1.75204	0.000701281	NM_020832.1
ZFP91	1.74999	0.00571783	NM_170768.1
PPP1R14B	1.74922	3.76e-06	NM_138689.2
KIAA1618	1.74867	0.0120888	NM_020954.2
HS.564975	1.74727	0.00570673	Hs.564975
SMS	1.74707	0.000339086	NM_004595.2
P4HA2	1.74503	0.000677126	NM_001017974.1
PSRC1	1.74481	0.00198088	NM_001005290.2
UCHL5	1.74454	0.00137054	NM_015984.1
NDUFS2	1.74364	0.00189165	NM_004550.3
DNASE2	1.74306	3.99e-06	NM_001375.2
CXORF40A	1.74262	0.0030376	NM_178124.3
DOPEY2	1.74246	0.00108461	NM_005128.2
C5ORF13	1.74224	0.000375551	NM_004772.1
LEO1	1.74212	0.000685616	NM_138792.2
ATL3	1.74186	0.00013783	NM_015459.3
ZBTB10	1.74179	0.00112524	NM_023929.2
DERPC	1.74176	0.00493029	NM_017804.3
TRIM65	1.74066	0.00557896	NM_173547.2
BRAF	1.74058	0.00109253	NM_004333.2
FUBP1	1.7401	0.000754707	NM_003902.3
ABHD12	1.74003	0.00291698	NM_001042472.1
C1ORF131	1.73892	0.000280537	NM_152379.2
TMEM9	1.73884	0.0106314	NM_016456.2
SELI	1.73852	0.00549201	NM_033505.1
ADSS	1.7375	0.00294276	NM_001126.2
APOA1BP	1.7362	0.00273047	NM_144772.1
P4HA1	1.73561	0.00307534	NM_001017962.1
LOC653524	1.73513	0.00145348	XM_930350.1
NLN	1.73418	0.00478142	NM_020726.2
SEC23B	1.73413	1.61e-05	NM_032985.3
RCC1	1.73342	0.006233	NM_001269.3
BMP2K	1.73278	0.00188121	NM_198892.1
MAPKAP1	1.73085	0.00184759	NM_001006618.1
TLE3	1.73036	0.00780707	NM_005078.1
RALGAPB	1.72928	6.78e-05	NM_020336.1
E2F3	1.72909	0.00911744	NM_001949.2
TIMM17A	1.72825	5e-05	NM_006335.1
METTL13	1.72728	0.000117927	NM_015935.4
HS.567392	1.72593	0.00339431	Hs.567392
C1ORF96	1.72506	0.00824289	NM_145257.2
YIPF2	1.7241	0.000157557	NM_024029.3
PLA2G12A	1.7227	0.000855682	NM_030821.3
GMIP	1.72181	0.000898744	NM_016573.1
HEATR6	1.72153	0.00345141	NM_022070.3
WNT7B	1.72046	0.00551896	NM_058238.1
DPM2	1.72008	3.9e-05	NM_003863.2
CSNK2A1P	1.71998	0.00275589	NR_002207.1
LOC168474	1.71951	0.00315245	XR_000552.1
PGM3	1.7184	0.000474628	NM_015599.1
FAM109B	1.71821	0.000394329	NM_001002034.1
KDELR2	1.71562	0.000530219	NM_006854.2
FCF1	1.71238	0.0018245	NM_015962.4
WDYHV1	1.71144	0.00398194	NM_018024.1
C14ORF129	1.71025	0.000329784	NM_016472.3
TXNL4A	1.71006	0.0121942	NM_006701.2
SLC35B1	1.70848	0.0018465	NM_005827.1
TOR1AIP2	1.7064	0.0035103	NM_145034.1
NCOA2	1.70612	0.00258381	NM_006540.2
C12ORF32	1.70591	0.0107682	NM_031465.2
SPIN4	1.70582	0.00824183	NM_001012968.1
PMM2	1.70564	0.000147109	NM_000303.1
SMPD2	1.70501	0.000254525	NM_003080.1
TPI1	1.70164	4.7e-05	NM_000365.4
SGOL2	1.69937	6.39e-06	NM_152524.3
MTG1	1.69736	0.00469349	NM_138384.1
LOC646463	1.6969	0.00271649	XM_929387.1
PPP1CA	1.69549	3.15e-08	NM_002708.3
C9ORF100	1.69508	0.00306936	NM_001031728.1
LOC644544	1.69356	0.0022816	XM_927666.1
USP38	1.69204	0.000905341	NM_032557.4
LOC648581	1.69165	0.00179603	XM_937648.1
KIF24	1.69085	0.00177407	NM_194313.1
CCDC134	1.69083	0.000725252	NM_024821.2
TMEM33	1.69073	0.000115117	NM_018126.1
STX6	1.69064	2.19e-06	NM_005819.4
SCYL2	1.69055	0.000126589	NM_017988.4
GPD2	1.68984	0.00230768	NM_000408.2
SEC23IP	1.68975	0.000391504	NM_007190.2
AADACL1	1.68948	0.00437026	NM_020792.3
FBXO41	1.68912	0.00418606	Hs.23158
BRCC3	1.68815	0.000181107	NM_024332.2
DCLRE1A	1.68744	0.00235749	NM_014881.2
PRMT3	1.68706	0.000411908	NM_005788.1
RP11-529I10.4	1.68551	0.00912031	NM_015448.1
LIPH	1.68479	0.0154507	NM_139248.2
TXNDC17	1.68426	5.59e-06	NM_032731.2
PDIA3P	1.68343	0.000945762	NR_002305.1
RIF1	1.68281	0.0122643	NM_018151.3
HSPA4	1.68258	0.00130178	NM_198431.1
DNAJB9	1.68219	0.00181528	NM_012328.1
TMEM68	1.68114	0.00887105	NM_152417.1
GIGYF1	1.68092	0.00423661	NM_022574.2
VIL2	1.68084	0.000314575	NM_003379.3
RUSC1	1.68058	0.000185939	NM_014328.2
JARID1A	1.68047	0.0181636	NM_005056.1
C19ORF48	1.68029	0.00327552	NM_199250.1
NUBP2	1.68024	0.00598452	NM_012225.1
COQ2	1.67938	0.000498595	NM_015697.5
APH1A	1.67808	0.00200173	NM_016022.1
CANT1	1.67737	0.00920257	NM_138793.2
PCNXL3	1.67707	0.000401593	XM_941490.1
SLC38A6	1.67704	0.00834312	NM_153811.1
P2RX4	1.67584	8.33e-05	NM_175568.1
RFC4	1.67572	0.00320097	NM_002916.3
MYO5A	1.67554	0.00969557	NM_000259.1
PSD4	1.67489	0.00158432	NM_012455.2
SUV39H1	1.67472	0.00557971	NM_003173.1
TIGD5	1.67261	0.00138149	NM_032862.2
PGK1	1.67225	0.00711222	NM_000291.2
E2F8	1.67155	0.00153095	NM_024680.2
RRM1	1.67139	0.00124426	NM_001033.2
ZMPSTE24	1.6703	0.000247714	NM_005857.2
STAU2	1.67008	0.0101896	NM_014393.1
C9ORF7	1.66905	0.00835829	NM_017586.1
C19ORF61	1.6683	0.00307948	NM_019108.1
LRRC20	1.66658	0.00117493	NM_207119.1
UBFD1	1.66646	2.06e-05	NM_019116.1
KIF3A	1.66636	0.00148968	NM_007054.4
C14ORF21	1.66562	0.0109914	NM_174913.1
MRS2	1.66519	0.00560638	NM_020662.1
MRPS23	1.66416	0.00632174	NM_016070.2
TOPBP1	1.66116	0.00591004	NM_007027.2
MRPL17	1.6605	0.000113577	NM_022061.2
C11ORF24	1.65798	2.04e-07	NM_022338.2
TBCE	1.65798	0.00216513	NM_003193.3
LOC201725	1.65771	0.00360228	NM_001008393.1
ZNF525	1.65741	0.0115592	XM_375646.3
LOC374443	1.65637	0.00139737	XR_000906.1
PDIK1L	1.65615	0.000370216	NM_152835.1
SMC2	1.65495	0.000997575	NM_001042550.1
SLC6A6	1.6543	0.0030734	NM_003043.2
ITGB3BP	1.6526	0.00993165	NM_014288.3
AMACR	1.65182	0.0101614	NM_014324.4
PPAT	1.65174	0.0016962	NM_002703.3
NHLRC2	1.64974	0.000879842	NM_198514.2
ECE2	1.64946	3.53e-07	NM_014693.2
H2AFZ	1.64893	5.46e-06	NM_002106.3
DMXL2	1.6453	0.0104731	NM_015263.1
LOC653888	1.64508	0.00101148	XM_936251.1
MAPKAPK3	1.64376	0.00137779	NM_004635.3
C1ORF71	1.64362	0.00171214	NM_152609.1
COPG	1.64339	0.00173125	NM_016128.3
SEC22B	1.64245	0.00328796	NM_004892.3
RCP9	1.64214	0.00357501	NM_014478.3
HDGF2	1.64022	0.00642331	NM_001001520.1
PEX26	1.63993	0.00128919	NM_017929.3
LOC400506	1.63985	0.00578945	NM_001012991.1
LOC648196	1.6398	0.0113966	XM_937246.1
NMRAL1	1.63829	0.00338755	NM_020677.2
LRRC16	1.63829	0.00304851	NM_017640.3
B4GALT3	1.63754	0.00264655	NM_003779.2
HS.294103	1.6373	0.001379	Hs.294103
MRPL13	1.63617	0.00127239	NM_014078.4
LOC728556	1.63591	0.00389407	NM_015955.2
BOLA2	1.63541	0.000618519	NM_001031827.1
KIAA0391	1.6353	0.00256024	NM_014672.2
MGC40489	1.63527	0.0119662	XM_935208.1
KIAA0562	1.63508	0.00385526	NM_014704.2
SNHG3-RCC1	1.6339	0.000500268	NM_001048198.1
MCM6	1.63382	0.015314	NM_005915.4
C2ORF18	1.63336	0.00203554	NM_017877.2
HIST1H1D	1.63283	0.00683729	NM_005320.2
EIF2AK1	1.63279	9e-05	NM_001134335.1
PDE12	1.63156	4.33e-05	NM_177966.4
ABCB8	1.63104	0.00346513	NM_007188.2
JARID1C	1.63032	0.00604713	NM_004187.1
FLAD1	1.63021	0.000134116	NM_025207.3
APEX2	1.63007	0.00140488	NM_014481.2
SMC4	1.6293	0.000840319	NM_005496.3
TTC30B	1.62918	0.0125758	NM_152517.1
MCM7	1.6276	0.00645737	NM_182776.1
C12ORF52	1.62676	0.000225163	NM_032848.1
LOC150223	1.62658	0.00390161	NM_001017965.1
SLC22A18	1.62647	0.0126795	NM_002555.3
HMBS	1.62626	7.21e-06	NM_000190.3
RDM1	1.62408	0.00339911	NM_001034836.1
SAMD1	1.62258	5.12e-05	NM_138352.1
CASC5	1.62214	0.000820791	NM_144508.2
AMMECR1	1.62202	0.00303595	NM_001025580.1
CLGN	1.62185	0.00926038	NM_004362.1
CHTF18	1.62124	0.00957941	NM_022092.1
ADCK2	1.62119	0.000770307	NM_052853.3
CHCHD9	1.62104	0.00666096	XM_928381.1
HSD17B10	1.62014	0.000745631	NM_004493.2
CCT5	1.61986	0.00632078	NM_012073.3
DPY19L4	1.61734	0.00240775	NM_181787.1
C1ORF124	1.6173	0.00206369	NM_032018.4
STAM	1.61581	0.000169575	NM_003473.2
PRCC	1.61433	2.78e-05	NM_199416.1
ZNF217	1.61275	0.000897032	NM_006526.2
PGGT1B	1.61238	0.00384456	NM_005023.2
MIIP	1.61221	7.77e-06	NM_001025374.1
PAPOLG	1.61197	0.00128235	NM_022894.2
LOC402377	1.61192	0.011203	XM_936890.1
ATIC	1.61107	2.64e-05	NM_004044.4
LOC647481	1.61011	0.00243726	XM_936545.1
GLO1	1.60836	0.00570684	NM_006708.1
FAM86A	1.60743	0.00954411	NM_201598.1
PTGES2	1.60737	0.00019506	NM_198938.1
CENPI	1.60727	0.00272147	NM_006733.2
CSNK2A1	1.60582	0.0126305	NM_001895.3
LOC148137	1.6053	0.00270382	NM_144692.1
HS.551847	1.60504	0.0138739	Hs.551847
VAMP8	1.60315	0.000272067	NM_003761.2
PSMD5	1.60293	0.00617906	NM_005047.2
C6ORF165	1.60277	0.00277815	NM_178823.2
HNRNPF	1.60138	0.00821724	NM_004966.2
TMCO1	1.60113	8.57e-05	NM_019026.2
BCDIN3D	1.6002	0.0122962	NM_181708.1
NUPL1	1.59949	0.00022947	NM_014089.3
NOMO1	1.59885	0.000311486	NM_014287.3
SNAP47	1.59844	0.000901102	NM_053052.2
NANS	1.5978	0.000182719	NM_018946.2
SLC30A6	1.59742	0.00338611	NM_017964.2
GSR	1.59727	0.00402721	NM_000637.2
DKFZP434N035	1.59626	0.00286983	NM_032262.1
PAPD1	1.59611	0.00284045	NM_018109.2
PSMD14	1.59473	0.00213185	NM_005805.2
MRPL42	1.59466	0.000926249	NM_172177.1
G3BP1	1.5935	0.00357638	NM_198395.1
HADH2	1.59273	0.00132939	NM_004493.1
NOL11	1.59249	0.000211919	NM_015462.2
RANGAP1	1.59191	0.00366967	NM_002883.2
MPHOSPH9	1.59076	0.00700699	NM_022782.2
COPB2	1.59073	0.000219731	NM_004766.1
NIT2	1.58928	0.000782943	NM_020202.2
LOC644584	1.58864	0.00969676	XM_927700.1
HSPA14	1.58819	0.0166234	NM_016299.1
ATP6V1C1	1.58716	0.00512783	NM_001695.3
FARSA	1.58673	0.00135047	NM_004461.1
ATF5	1.58648	0.0110608	NM_012068.2
PSMA6	1.58588	0.000292149	NM_002791.1
RSBN1L	1.58554	0.000234016	NM_198467.1
C1ORF35	1.58502	0.00438218	NM_024319.2
ZNF364	1.5849	0.00258494	NM_014455.1
MRPL14	1.5847	0.000796499	NM_032111.2
LACE1	1.58439	0.00613537	NM_145315.3
LOC644424	1.5843	0.00116461	XM_932180.1
KPNA1	1.58367	0.00131343	NM_002264.1
CYB561D2	1.58245	0.0144185	NM_007022.3
COG5	1.58128	0.00119223	NM_006348.2
POGK	1.58098	0.00309093	NM_017542.3
ZNF93	1.58084	0.00669213	NM_031218.2
PCNA	1.58035	0.000617527	NM_002592.2
RBM8A	1.57978	9.35e-05	NM_005105.2
SNRPB	1.57862	0.000650967	NM_003091.3
MED27	1.57834	0.0066408	NM_004269.2
MAPK6	1.57817	0.000659673	NM_002748.2
C20ORF45	1.57648	0.0140035	NM_016045.1
HS.551074	1.57587	0.000569913	Hs.551074
TIPRL	1.57538	0.000879751	NM_152902.3
TMEM180	1.57527	0.0113904	NM_024789.3
MORC2	1.57501	0.00220253	NM_014941.1
CORO2A	1.5725	0.0167813	NM_052820.2
SSR1	1.57219	0.00097461	NM_003144.2
CEP350	1.57202	0.000579819	NM_014810.2
UBE2H	1.57173	0.00407929	NM_182697.1
ZNF672	1.57172	0.00222994	NM_024836.1
SPPL2A	1.57172	0.00178133	NM_032802.2
C6ORF125	1.57145	0.00101862	NM_032340.1
LOC650518	1.57014	0.000764869	XM_937285.1
TMEM138	1.56968	0.00353879	NM_016464.2
CKAP5	1.56895	0.000909088	NM_001008938.1
ASPSCR1	1.56865	0.00303027	NM_024083.2
CPSF6	1.5686	0.0104757	NM_007007.1
LOC648164	1.56856	0.00905293	XM_936503.1
EBNA1BP2	1.56819	0.00118891	NM_006824.1
C1ORF19	1.56707	0.00406791	NM_052965.1
DNAJC9	1.56693	0.0113372	NM_015190.3
ENOPH1	1.56619	0.000674638	NM_021204.1
FAM110A	1.56536	0.000319529	NM_001042353.1
C19ORF10	1.56532	3.06e-05	NM_019107.3
BCL2L12	1.56523	0.00021336	NM_052842.2
NARG1	1.56503	0.0099182	NM_057175.3
GIYD1	1.56431	0.00937904	NM_001014999.1
TM9SF1	1.56381	0.00529568	NM_001014842.1
TMOD3	1.56244	8.92e-06	NM_014547.3
COPA	1.5623	4.3e-06	NM_004371.2
MSH6	1.56177	0.00109344	NM_000179.1
HS.348514	1.56037	0.00159686	Hs.348514
PPIL1	1.5595	0.00074099	NM_016059.3
LOC652903	1.55872	0.00523736	XM_942634.1
GLT25D1	1.55739	0.000720265	NM_024656.2
HS.127310	1.55669	0.000671752	Hs.127310
ATP5G1	1.55516	0.0106883	NM_001002027.1
C16ORF33	1.5549	0.00292685	NM_024571.2
HARBI1	1.5545	0.0110268	NM_173811.2
ACTL6A	1.55441	0.0054581	NM_004301.3
C11ORF48	1.55353	0.00217828	NM_024099.2
MBTPS2	1.55259	0.01113	NM_015884.1
PTPRJ	1.55209	0.00401543	NM_002843.2
NUFIP2	1.55179	0.0021857	NM_020772.1
RPS6KB2	1.55147	0.000433026	NM_003952.2
CD3EAP	1.55068	0.00237636	NM_012099.1
CCDC51	1.55067	0.000630575	NM_024661.2
SHB	1.55012	0.0161109	NM_003028.1
SMARCA5	1.55007	0.00311654	NM_003601.2
DPAGT1	1.54991	0.00192512	NM_001382.2
NUDT16L1	1.54704	0.00665813	NM_032349.2
CD2AP	1.54688	0.0108713	NM_012120.1
FAM105B	1.54666	0.00337459	NM_138348.3
TAGLN2	1.54659	0.00113117	NM_003564.1
RBL1	1.54655	0.000479619	NM_002895.2
INCENP	1.54573	0.000708608	NM_020238.1
MFAP2	1.5437	0.00012149	NM_017459.1
YIF1A	1.54255	8.61e-05	NM_020470.1
IQCD	1.54246	0.000416948	NM_138451.1
ARHGAP11A	1.54245	0.00472744	NM_014783.2
GRB2	1.54196	0.000793048	NM_002086.3
LOC653604	1.54071	0.000750917	XM_497711.2
SLC44A1	1.54016	0.0113199	NM_080546.2
PLEKHB2	1.53991	0.00139349	NM_017958.1
ZNF480	1.5383	0.0111411	NM_144684.1
ACLY	1.53735	0.00730863	NM_198830.1
MFSD5	1.53628	0.00272228	NM_032889.2
PGP	1.53531	0.00337325	Hs.442634
DNAL1	1.5351	0.00118268	NM_031427.1
PEX13	1.53446	0.00600734	NM_002618.2
SLC7A6OS	1.534	0.00292148	NM_032178.1
MRPL9	1.53334	0.0135759	NM_031420.2
BGN	1.53222	0.000187993	NM_001711.3
PGAM4	1.53215	0.00407644	XM_926168.1
ARF4	1.53213	0.00600727	NM_001660.2
FAM102A	1.53159	0.000329628	NM_001035254.1
TARBP2	1.53157	0.000578977	NM_134324.2
CSE1L	1.53115	0.0116492	NM_001316.2
CHPF2	1.52954	8.88e-06	NM_019015.1
ALDOA	1.52847	0.00239891	NM_184041.1
MRPL55	1.52845	0.00400915	NM_181462.1
SASS6	1.52823	0.00882939	NM_194292.1
GNPDA1	1.52813	0.000534597	NM_005471.3
TMED9	1.52805	0.000157927	NM_017510.3
LOC641804	1.52775	0.000659717	XM_935562.1
HPRT1	1.52564	0.0025787	NM_000194.1
FH	1.52425	0.00371536	NM_000143.2
DHX8	1.52411	0.00345305	NM_004941.1
GRSF1	1.52188	0.00183493	NM_002092.2
C16ORF70	1.52148	0.00143903	NM_025187.3
BAZ1A	1.51983	0.00634421	NM_182648.1
BCLAF1	1.51904	0.000669185	NM_014739.1
WNK1	1.51825	0.0116146	NM_018979.1
MED8	1.51764	0.0142025	NM_001001653.1
CAPN1	1.5163	0.00141059	NM_005186.2
TBC1D2	1.51454	0.000920975	NM_018421.2
ZNF543	1.51392	0.00148693	NM_213598.1
B4GALT4	1.51383	0.000132912	NM_003778.3
LMBR1	1.5136	0.0063787	NM_022458.2
CDK2	1.51311	0.00896008	NM_001798.2
C20ORF24	1.51306	0.00377162	NM_199485.1
ESCO1	1.51272	0.0110682	NM_052911.1
MED18	1.51236	0.0056753	NM_017638.1
BRMS1	1.51062	4.04e-05	NM_015399.3
GGPS1	1.50997	0.00771862	NM_004837.2
PDCL3	1.50988	0.00693736	XM_929879.1
DTX2	1.5098	0.000160006	NM_020892.1
GOLPH3	1.50963	0.000183842	NM_022130.3
C19ORF52	1.50963	0.00975823	NM_138358.2
CHRNA6	1.50897	0.00947556	NM_004198.2
PLAC1	1.50889	0.00561429	NM_021796.3
LOC645015	1.50789	0.0108257	XM_928077.1
SEC22A	1.50766	0.000445057	NM_012430.2
ORC5L	1.50766	0.00061261	NM_181747.1
COG2	1.50685	0.00351548	NM_007357.1
ZNF322A	1.50552	0.0014837	NM_024639.2
WDHD1	1.50533	0.000542839	NM_001008396.1
SLC25A39	1.50401	0.000210416	NM_016016.1
PGAM5	1.503	0.000993556	NM_138575.1
ME2	1.50272	0.00714185	NM_002396.3
NFE2L3	1.50254	0.0149079	NM_004289.5
HMGN1	1.50202	0.000611263	NM_004965.6
PRDX4	1.50141	0.00103337	NM_006406.1
SFXN4	1.50061	0.0063647	NM_178867.3
LOC652685	1.50037	0.0123986	XM_942289.1
STARD13	-1.50075	0.00228944	NM_052851.1
C18ORF26	-1.50141	0.00106231	NM_173629.1
FBXO17	-1.50184	0.00719343	NM_148169.1
ABTB1	-1.50278	0.0126536	NM_172028.1
CLYBL	-1.50453	0.00628592	NM_138280.3
UBE4B	-1.50511	0.00445761	NM_006048.2
SLC1A7	-1.50544	0.000311828	NM_006671.3
HS.577098	-1.50549	0.00340383	Hs.577098
SLC12A4	-1.50552	0.00153105	NM_005072.3
PQLC1	-1.50762	0.00149818	NM_025078.3
JAG2	-1.50882	0.00116061	NM_145159.1
TNNC2	-1.50915	0.000278419	NM_003279.2
ACSS2	-1.51118	1.96e-06	NM_139274.1
MAPK3	-1.51222	0.00110456	NM_002746.1
BLCAP	-1.51235	0.0101043	NM_006698.2
ESD	-1.5132	0.00633902	NM_001984.1
FAM13C1	-1.5178	0.00793881	NM_198215.2
GGT7	-1.51989	0.000518943	NM_178025.1
DENND4C	-1.5201	0.00362941	NM_017925.4
C14ORF159	-1.52073	0.00680531	NM_024952.4
EFHA2	-1.52198	6.85e-05	NM_181723.1
SLC29A1	-1.52317	0.00526177	NM_001078177.1
LOC644640	-1.5245	0.0056914	XM_927749.1
SNRNP200	-1.52596	0.00345256	NM_014014.2
HS.467627	-1.52674	0.00335879	Hs.467627
HS.444913	-1.5297	0.000883572	Hs.444913
LOC642312	-1.52976	4.01e-06	XM_925938.1
TBKBP1	-1.52983	0.00755547	NM_014726.1
KRTAP10-2	-1.53031	7.37e-06	XM_942388.1
LOC387763	-1.53056	0.000332558	XM_941665.1
CTDSP2	-1.53124	0.00866173	NM_005730.2
FGFR1OP2	-1.53129	0.010198	NM_015633.1
ST3GAL3	-1.53144	0.0105561	NM_174970.1
POU6F1	-1.53229	0.00159675	NM_002702.2
TSPAN4	-1.53293	0.00943393	NM_001025234.1
LRRC2	-1.53313	3.01e-11	NM_024512.2
HS.324250	-1.53646	0.00959157	Hs.324250
APAF1	-1.53654	0.000705919	NM_181869.1
POLR3GL	-1.53831	0.00110911	NM_032305.1
RERE	-1.53867	0.000465378	NM_012102.3
OTUD3	-1.54124	0.000543994	XM_939048.1
HS.445239	-1.54226	0.015658	Hs.445239
RBM17	-1.54229	7.3e-06	NM_032905.3
TMCO4	-1.54298	0.00113241	NM_181719.2
KLHDC8B	-1.54331	0.00206621	NM_173546.1
SCN11A	-1.54405	9.05e-06	NM_014139.1
ZNF276	-1.54405	0.00400163	NM_152287.2
EIF1B	-1.54511	5.04e-06	NM_005875.2
PLCG1	-1.54517	0.00974385	NM_182811.1
LOC642684	-1.54541	6.13e-05	XM_926137.1
UNC84A	-1.54591	0.0136296	NM_025154.2
LOC440341	-1.54611	0.00558396	XM_932044.1
SOBP	-1.54668	8.97e-06	XM_939686.1
RSU1	-1.54762	0.00234348	NM_152724.2
SNX21	-1.54889	0.000232913	NM_033421.2
ANKRD53	-1.54908	0.00111528	NM_024933.2
ARHGAP19	-1.55098	0.00134465	NM_032900.4
MTUS1	-1.55122	0.000123944	NM_020749.3
RBM6	-1.55204	0.00437351	NM_005777.1
VIM	-1.55339	0.00935844	NM_003380.2
RTN4	-1.55531	0.00180538	NM_207521.1
CFLAR	-1.55539	0.00659842	NM_003879.3
CAPN3	-1.55587	0.000347671	NM_173087.1
SYNPO2	-1.55771	7.38e-05	XM_942780.1
PLD5	-1.559	0.0030712	NM_152666.1
CAPRIN2	-1.5592	0.0141129	NM_023925.3
VAMP3	-1.56032	0.000118149	NM_004781.3
ANO6	-1.56051	0.00259639	NM_001025356.1
TBX18	-1.56079	0.000104378	NM_001080508.1
KIAA0495	-1.56109	0.000393732	NM_207306.1
LOC728888	-1.56229	0.0021833	XM_930046.1
LOC144481	-1.56259	0.00121558	XM_931697.1
DEM1	-1.56319	0.0131865	NM_022774.1
THSD1	-1.56403	0.000123651	NM_018676.2
STX12	-1.56411	5.24e-05	NM_177424.1
HS.161330	-1.56524	0.000322997	Hs.161330
PLEKHM1	-1.56624	0.0029449	NM_014798.1
FLJ40722	-1.56697	0.011525	XM_945696.1
C12ORF62	-1.56842	0.00601474	NM_032901.2
TTLL3	-1.56848	0.0016784	NM_015644.2
HS.485155	-1.57026	0.00143158	Hs.485155
LOC645378	-1.57111	0.0126471	XM_928418.1
DDX24	-1.57155	0.000189886	NM_020414.3
LOC647947	-1.57171	0.000439184	XM_938447.1
AVP	-1.57279	1.62e-05	NM_000490.3
TMEM18	-1.57715	0.00097694	NM_152834.2
MYADM	-1.57726	9.96e-05	NM_001020820.1
TDRD6	-1.57896	0.000811905	NM_001010870.1
SNORA7B	-1.57973	0.00286235	XM_930024.1
FIS1	-1.58003	0.00377176	NM_016068.1
PM20D1	-1.58122	0.00733435	NM_152491.3
ADD1	-1.58218	0.00155394	NM_001119.3
CTF1	-1.58514	0.00651121	NM_001330.2
EML3	-1.58526	0.000437939	NM_153265.1
GIMAP6	-1.58544	0.00232285	NM_001007224.1
LOC643772	-1.58561	3.58e-05	XM_927061.1
DKFZP451M2119	-1.58616	0.00029454	NM_182585.1
HBZ	-1.58767	1.46e-07	NM_005332.2
GABBR1	-1.58834	0.000355555	NM_021905.1
MXRA7	-1.59463	0.0108701	NM_001008529.1
LOC90586	-1.59479	0.00563522	XR_000544.1
C8ORF58	-1.59557	0.00382588	NM_001013842.1
KAAG1	-1.59705	8.16e-05	NM_181337.2
ARGLU1	-1.59728	0.00115535	NM_018011.2
UVRAG	-1.5981	0.00116986	Hs.391584
HS.199657	-1.5987	0.000978902	Hs.199657
ISCU	-1.59889	4.75e-05	NM_213595.1
SULT1A4	-1.60002	0.00295611	NM_001017391.1
FEZ1	-1.60042	0.00454849	NM_022549.2
CYB5R3	-1.60049	5.8e-05	NM_007326.2
LOC143666	-1.60138	0.0015671	NM_002020.1
LOC644468	-1.60404	8.13e-06	XM_932199.1
PSD2	-1.60559	0.000348588	NM_032289.1
RGL1	-1.60795	0.000608991	NM_015149.2
HS.46506	-1.61089	0.00269131	Hs.46506
CPA1	-1.61117	1.18e-05	NM_001868.1
AKAP13	-1.6149	0.00860287	NM_007200.3
CLEC4GP1	-1.61661	1.22e-05	NR_002931.1
MLL	-1.61698	0.00710769	NM_005933.2
LOC731366	-1.61703	0.000291967	NM_024614.1
DHDDS	-1.61742	0.00396806	NM_024887.2
HS.550282	-1.61783	0.00806855	Hs.550282
LRRC34	-1.61932	0.000825929	NM_153353.2
THSD7B	-1.62037	3.38e-05	NM_001080427.1
SCRN2	-1.6236	0.00332493	NM_138355.2
CREB5	-1.62411	8.75e-05	NM_182898.2
GIPC2	-1.62516	1.8e-06	NM_017655.4
SKAP2	-1.62581	0.00647206	NM_003930.3
SNRK	-1.62781	0.000683382	NM_017719.3
FLJ20489	-1.62903	0.00673493	NM_017842.1
GPRASP1	-1.62906	7.4e-07	NM_014710.2
CRYBG3	-1.62918	0.000904395	NM_153605.2
HADH	-1.63104	0.000358909	NM_005327.1
HS.126889	-1.63123	0.000372663	Hs.126889
CSDA	-1.63256	0.0182831	NM_003651.3
C10ORF104	-1.63655	0.00363854	NM_173473.2
KIAA0355	-1.63748	0.000351259	NM_014686.2
CRYZL1	-1.63848	0.00188801	NM_145858.1
NEGR1	-1.63891	0.00130147	NM_173808.2
FLJ43663	-1.63954	0.000120367	XM_930545.1
C6ORF162	-1.64214	0.00423142	NM_020425.3
KCNJ13	-1.64497	0.00012115	NM_002242.2
FLJ14107	-1.64635	1.86e-06	NM_025026.1
PELI1	-1.64767	0.00284946	NM_020651.2
CRHBP	-1.64829	4.49e-06	NM_001882.3
DFNB59	-1.64861	6.21e-05	Hs.87734
CD34	-1.65013	1.95e-05	NM_001773.1
TPM2	-1.65312	0.00147153	NM_003289.3
FLJ39639	-1.65378	0.000621387	XM_940089.1
KCNAB1	-1.65381	0.000106048	NM_172160.1
PKIG	-1.65434	0.00193038	NM_181805.1
NRP1	-1.65723	0.0147969	NM_003873.3
HS.573047	-1.65818	0.000377204	Hs.573047
TRIM24	-1.65871	0.000252432	NM_003852.3
FAM7A1	-1.65881	0.000493501	XM_931257.1
NECAB1	-1.66204	0.000745794	NM_022351.2
CYCS	-1.66208	0.00674366	NM_018947.4
ABCA5	-1.66379	0.000411721	NM_018672.2
FAM13A	-1.66446	0.000675844	NM_014883.2
DEFB124	-1.66564	0.00993279	NM_001037500.1
FADS3	-1.66761	0.000478767	NM_021727.3
C1ORF190	-1.66788	0.00319338	NM_001013615.1
VPS36	-1.66907	0.00257652	NM_016075.2
ITGA9	-1.67166	0.0108984	NM_002207.2
HS.114449	-1.67266	0.00691145	Hs.114449
LOC643032	-1.67505	0.000486086	XM_926403.1
C12ORF54	-1.6755	0.000542719	NM_152319.2
PCDH9	-1.67627	1.11e-08	NM_020403.3
LOC283683	-1.6781	0.00157928	XM_931217.1
HS.501656	-1.67813	8.53e-05	Hs.501656
ITPKB	-1.67848	0.00512182	NM_002221.2
SH2D3C	-1.6786	0.00423566	NM_170600.1
KIAA0363	-1.67976	0.000632965	XM_166571.4
CDK5R2	-1.68087	0.00508384	NM_003936.3
TSPAN2	-1.68332	0.0119259	NM_005725.3
SCN9A	-1.68338	0.000269224	NM_002977.1
LOC653411	-1.6854	0.0025186	XM_931988.1
LPP	-1.68589	0.00010098	NM_005578.2
N4BP2L1	-1.68615	0.00160697	NM_001079691.1
COLEC12	-1.68624	0.000489894	NM_130386.1
SEPT4	-1.68982	2.47e-06	NM_004574.2
LOC728069	-1.69019	0.00485999	NM_145058.1
C9ORF123	-1.69206	0.00174907	NM_033428.1
STS	-1.69279	0.0110807	NM_000351.3
FAM23B	-1.69291	0.000148618	NM_001013629.1
NPFF	-1.69381	2.9e-07	NM_003717.1
PLA2G4B	-1.69747	0.00621183	NM_005090.1
SIDT2	-1.69817	0.00140879	NM_015996.1
CIRBP	-1.70096	0.0054618	NM_001280.1
NISCH	-1.70111	0.00782652	NM_007184.2
CCR10	-1.70232	0.000796708	NM_016602.1
FLJ10324	-1.70252	0.00497811	NM_018059.2
LOC649680	-1.703	1.31e-06	XM_943843.1
S100A4	-1.70336	0.01331	NM_002961.2
LOC730092	-1.70364	0.000167649	Hs.31290
NCRNA00153	-1.70658	0.00113645	NM_018474.2
NRXN2	-1.70665	0.00114933	NM_138734.1
RASGRP2	-1.70781	0.00750711	NM_005825.2
RCBTB2	-1.71136	0.00801261	NM_001268.2
MAP3K6	-1.71302	3.05e-05	NM_004672.3
RPL13A	-1.71306	0.00511666	NM_012423.2
AGXT2L2	-1.71617	0.00100734	NM_032921.1
MYLIP	-1.71673	0.00126122	NM_013262.3
DMGDH	-1.71681	3.82e-08	NM_013391.2
LTC4S	-1.71702	0.0172672	NM_000897.2
LOC401152	-1.71794	0.000101348	NM_001001701.1
SNORA62	-1.71798	0.00639752	NR_002324.1
LOC649305	-1.71806	0.00534526	XM_938372.1
LOC613037	-1.71914	0.00169403	NR_002473.1
PAFAH1B1	-1.72132	0.000376826	NM_000430.2
DCUN1D3	-1.72353	0.00755695	NM_173475.1
HOXD3	-1.72448	2.09e-05	NM_006898.4
HS.18849	-1.72511	5.83e-06	Hs.18849
HCCA2	-1.72951	0.000474984	NM_053005.2
TPRG1L	-1.72984	5.4e-05	NM_182752.3
PLN	-1.73118	0.00766544	NM_002667.2
FUT6	-1.73156	0.00113827	NM_000150.2
EIF4E3	-1.73269	0.00465327	NM_173359.3
LOC375190	-1.73493	5.42e-05	XM_943992.1
TARDBP	-1.7397	0.00242743	NM_007375.3
SULT1C4	-1.74029	0.00299141	NM_006588.2
LETMD1	-1.74114	1.67e-05	NM_001024668.1
FAM160B2	-1.74161	0.00294209	NM_022749.4
MAN2C1	-1.74277	0.00655863	NM_006715.2
MME	-1.74289	0.00463011	NM_007289.1
APBB3	-1.74333	0.00648398	NM_006051.2
FAM168B	-1.74387	0.00637226	NM_001009993.1
C14ORF153	-1.74593	0.00812035	NM_032374.2
FZD5	-1.74677	0.00624251	NM_003468.2
CLDN19	-1.74687	0.000153976	NM_148960.1
NTF5	-1.74714	0.000534852	NM_006179.3
RNF212	-1.74744	0.0124567	NM_194439.1
HS.541829	-1.74911	0.00681089	Hs.541829
VAMP5	-1.7497	0.0164839	NM_006634.2
HS.293676	-1.74993	0.0128022	Hs.293676
LOC286297	-1.75022	2.31e-07	XM_372109.3
SYT15	-1.75244	0.000112857	NM_031912.3
DNAJC27	-1.75462	1.35e-05	NM_016544.1
MAB21L1	-1.7548	3.54e-06	NM_005584.2
LOC283412	-1.75574	0.0180385	XM_497352.2
OR2A9P	-1.75608	0.000885734	NR_002157.1
VTI1B	-1.75622	0.00339894	NM_006370.1
ITSN1	-1.75655	8.32e-06	NM_003024.2
DNAH1	-1.75831	9.22e-05	NM_015512.3
FBXO31	-1.75924	3.64e-05	NM_024735.2
SLC27A1	-1.75967	0.0117685	NM_198580.1
RNF157	-1.75991	5.03e-05	NM_052916.1
LOC440389	-1.76082	3.2e-05	XM_498648.2
DCHS1	-1.76122	0.00850369	NM_003737.2
TAGLN	-1.76165	0.00308749	NM_001001522.1
C10ORF58	-1.76446	3.62e-05	NM_032333.2
PRKCDBP	-1.7665	0.000574472	NM_145040.2
CUBN	-1.76723	0.0081582	NM_001081.2
ATF3	-1.76847	0.000408456	NM_001030287.1
TP53AIP1	-1.77024	0.000215029	NM_022112.1
CYTH3	-1.77053	0.00157234	NM_004227.3
ACBD4	-1.7734	0.00168748	NM_024722.1
PLK3	-1.77423	0.000480681	NM_004073.2
YPEL3	-1.77554	0.0026384	NM_031477.3
AKR1C2	-1.77664	0.00391923	NM_001135241.1
LGALS3	-1.7787	0.0128799	NM_002306.1
PGAP1	-1.77948	0.00283861	NM_024989.3
CLDN15	-1.78021	0.000103364	NM_014343.1
ARID5B	-1.78165	0.000627291	NM_032199.1
C9ORF125	-1.78188	0.000198203	NM_032342.1
YPEL4	-1.78283	0.000972896	NM_145008.1
DNAJC18	-1.7829	0.00309817	NM_152686.2
HS.5724	-1.78346	0.00136144	Hs.5724
NTN5	-1.78491	1.9e-05	NM_145807.1
LENG8	-1.78526	0.00144679	NM_052925.1
TRIP10	-1.78747	0.000307842	NM_004240.2
RRAS	-1.78802	0.000697529	NM_006270.2
LPHN3	-1.79006	2.84e-05	NM_015236.3
HS.483906	-1.79036	0.00135575	Hs.483906
NRIP2	-1.7906	0.000204069	NM_031474.1
MPRIP	-1.79276	0.00189781	NM_201274.2
MECP2	-1.79312	7.66e-05	NM_004992.2
TPPP3	-1.79369	0.000514304	NM_015964.2
CDH23	-1.79555	0.000156118	NM_052836.1
C1QTNF1	-1.79565	0.00287909	NM_198594.1
PHLDB1	-1.79667	0.00354896	NM_015157.1
C11ORF67	-1.79761	0.000292333	NM_024684.2
STAT6	-1.79805	0.0137504	NM_003153.3
CHST3	-1.80041	0.00501769	NM_004273.2
SGCA	-1.80418	0.00277994	NM_000023.1
CCDC8	-1.80763	0.0131021	NM_032040.1
ARHGEF4	-1.80994	0.00987412	NM_032995.1
TENC1	-1.81122	3.55e-07	NM_170754.2
DDB2	-1.81234	0.00429212	NM_000107.1
SSBP2	-1.81719	0.0114917	NM_012446.2
EPB41L5	-1.81991	0.000217939	NM_020909.2
NRBP2	-1.82093	0.00889721	NM_178564.2
FILIP1L	-1.82412	0.0107222	NM_014890.1
ESYT1	-1.82966	0.000535109	NM_015292.1
AMOTL2	-1.832	0.0102717	NM_016201.2
HS.175285	-1.8327	6.27e-06	Hs.175285
PFAAP5	-1.8341	0.00286826	NM_014887.1
C16ORF30	-1.83469	0.00466458	NM_024600.1
RNF125	-1.83477	8.19e-06	NM_017831.2
SLC22A3	-1.8349	0.000442183	NM_021977.2
BMX	-1.83853	1.03e-07	NM_001721.4
NQO2	-1.84057	0.00123489	NM_000904.1
PGCP	-1.84084	0.0106737	NM_016134.2
COLEC11	-1.84144	6.08e-06	NM_024027.3
FSTL1	-1.84293	0.00828653	NM_007085.3
ARL16	-1.84356	0.00654835	XM_290777.4
EBF2	-1.84381	0.00114963	XM_931923.1
HS.171481	-1.84533	0.00635992	Hs.171481
TLE4	-1.84642	0.00530633	NM_007005.3
RXRA	-1.85218	0.00127163	NM_002957.3
HS.530359	-1.85523	0.0002386	Hs.530359
TTC38	-1.85619	0.000557693	NM_017931.2
GALIG	-1.85658	0.00635338	NM_194327.1
LRRC33	-1.85916	0.013948	NM_198565.1
LOC440348	-1.85933	0.000746402	NM_001018059.2
ADAMTS18	-1.86023	0.000339877	NM_139054.2
CHST7	-1.86074	0.000430063	NM_019886.2
ASAP3	-1.86118	0.000638993	NM_017707.2
GAS6	-1.86417	0.00175967	NM_000820.1
CCL16	-1.86868	0.000272843	NM_004590.2
IGF2	-1.86923	0.00322924	NM_000612.2
LOC652800	-1.86986	1.57e-05	XM_942461.1
EFNB2	-1.87088	0.00239126	NM_004093.2
MOSC2	-1.87139	0.00927034	NM_017898.3
HS.577681	-1.8728	0.000705829	Hs.577681
LIF	-1.87346	0.0134661	NM_002309.2
NMUR1	-1.87426	3.23e-05	NM_006056.2
GCOM1	-1.87489	3.75e-10	NM_001018096.1
CLU	-1.87614	2.27e-08	NM_001831.2
NPIP	-1.87747	6.13e-05	NM_006985.1
GNAZ	-1.88014	0.0146624	NM_002073.2
BDH2	-1.88039	0.000484189	NM_020139.3
PDZRN3	-1.88114	0.00102962	XM_946222.1
GGT5	-1.8818	0.00797417	NM_004121.1
CCDC107	-1.88463	0.00081502	NM_174923.1
NPR2	-1.8853	8.62e-05	NM_000907.2
HS.154336	-1.88598	0.00244873	Hs.154336
PRRT1	-1.88762	0.000337693	NM_030651.2
RBMS3	-1.88792	0.0123825	NM_014483.2
HS.194225	-1.88819	0.00019446	Hs.194225
ANGPTL1	-1.88823	0.000118796	NM_004673.3
RASA3	-1.88847	0.00191787	NM_007368.2
NFATC4	-1.8888	0.000565759	NM_004554.3
SCHIP1	-1.88902	0.0135946	NM_014575.1
LOC643949	-1.88922	0.0108204	XM_927207.1
DKFZP564N2472	-1.8896	1.24e-06	NM_182595.2
BCL2L2	-1.88994	0.0023902	NM_004050.2
DPYSL2	-1.89092	0.000213169	NM_001386.4
HS.270778	-1.8926	0.0127275	Hs.270778
TMBIM1	-1.89669	0.00337041	NM_022152.4
NR1H3	-1.89717	0.00025918	NM_005693.1
C16ORF5	-1.89794	0.000195567	NM_013399.1
EFNB1	-1.90132	0.00839212	NM_004429.3
TCEAL7	-1.90163	0.00010708	NM_152278.1
TAL1	-1.90171	4.18e-05	NM_003189.1
DLC1	-1.90255	0.00063426	NM_024767.2
HABP4	-1.90441	3.66e-06	NM_014282.1
LOC645362	-1.90508	0.0164473	XM_928404.1
KRTAP21-1	-1.90638	0.00335656	NM_181619.1
TGFB1I1	-1.90652	0.000281554	NM_015927.3
HIC1	-1.90701	0.00540794	NM_006497.2
LOC155060	-1.9073	0.002752	NM_001004302.1
P2RY5	-1.90908	0.000653393	NM_005767.3
TBX2	-1.91049	0.00135091	NM_005994.3
ARHGAP24	-1.91113	0.00207951	NM_001042669.1
MOGAT1	-1.91151	0.00264989	NM_058165.1
SGCB	-1.91292	0.000571973	NM_000232.3
C15ORF63	-1.9131	0.00264395	NM_016400.2
ABHD6	-1.91332	0.00135515	NM_020676.4
LOC641825	-1.9135	1.02e-05	XM_935575.1
HS.224794	-1.91405	0.00227604	Hs.224794
EHBP1	-1.91427	1.65e-06	NM_015252.2
C5ORF32	-1.91432	0.00405607	NM_032412.2
KLF9	-1.91572	0.000489138	NM_001206.2
HYAL1	-1.91716	2.52e-06	NM_007312.3
HOXA9	-1.91814	0.00204956	NM_152739.2
HS.121525	-1.91996	1.43e-06	Hs.121525
TNXA	-1.91997	4.82e-05	NR_001284.1
ZBED3	-1.92047	0.00777199	NM_032367.1
SLC16A7	-1.92192	0.000468876	NM_004731.3
HSDL2	-1.92367	0.000868006	NM_032303.2
ASB1	-1.92401	0.00174556	NM_016114.3
KCNIP2	-1.92535	0.000937204	NM_173197.2
EMX2	-1.9273	0.00878364	NM_004098.2
PCDH12	-1.93166	0.01069	NM_016580.2
C6ORF225	-1.93413	0.000383517	NM_001033564.1
DOCK6	-1.93556	0.00350761	NM_020812.1
PYGM	-1.93642	0.000221649	NM_005609.1
CUGBP2	-1.93649	0.00167029	NM_006561.2
NTRK3	-1.93816	1.45e-05	NM_002530.2
LOC644979	-1.93844	2.68e-06	XM_939583.1
CABC1	-1.93961	0.000659105	NM_020247.3
ARID5A	-1.93985	0.00652101	NM_212481.1
KIF7	-1.94109	0.000468295	NM_198525.1
HS.19193	-1.94116	0.0107399	Hs.19193
KIF5A	-1.94232	1.3e-07	NM_004984.2
UGP2	-1.9429	0.000145185	NM_006759.3
ARHGEF10	-1.94349	0.000746571	NM_014629.2
PDE1A	-1.94492	0.0115266	NM_001003683.1
CBX6	-1.94541	0.00101992	NM_014292.3
JAM3	-1.9456	0.0166003	NM_032801.3
HS.19339	-1.94833	0.00419341	Hs.19339
RBPMS	-1.94955	9.87e-05	NM_001008711.1
PLA2R1	-1.95094	0.0081327	NM_007366.3
ZNF14	-1.9516	0.00580207	NM_021030.2
ACO1	-1.95336	6.09e-05	NM_002197.1
GRK5	-1.95422	0.00422768	NM_005308.2
NPHP3	-1.95432	0.000204373	NM_153240.3
ECHDC2	-1.95596	0.00323215	NM_018281.1
NR4A1	-1.95801	0.00254604	NM_173157.1
NR5A2	-1.95897	8.23e-06	NM_205860.1
KLRF1	-1.96071	0.000583577	NM_016523.1
MGC5457	-1.9639	0.00468481	XR_001379.1
KIAA0408	-1.96417	0.00280454	NM_014702.3
TUBG2	-1.96499	0.00264873	NM_016437.1
DOCK11	-1.96523	0.00528834	NM_144658.2
MGAT3	-1.9659	6.55e-05	NM_002409.3
HOXD9	-1.96684	0.0047251	NM_014213.2
ARRB1	-1.96726	0.000203229	NM_020251.2
MMP23B	-1.96821	0.00106779	NM_006983.1
ACAD11	-1.96911	0.000389979	NM_032169.3
FAM117A	-1.96999	0.000653733	NM_030802.2
CCNL1	-1.97011	0.000365036	NM_020307.2
PKD2	-1.9704	0.00163472	NM_000297.2
PLCD3	-1.97052	0.00222006	NM_133373.2
RFTN2	-1.97199	0.0161824	NM_144629.1
SLCO2A1	-1.97287	0.014651	NM_005630.1
CCBE1	-1.97314	0.000171908	NM_133459.1
MAP3K12	-1.9738	0.00369498	NM_006301.2
VIP	-1.97437	0.000151181	NM_003381.2
PLA2G5	-1.97449	6.19e-06	NM_000929.1
ZNF394	-1.97651	0.000174985	NM_032164.2
CACHD1	-1.97689	3.06e-06	XM_929041.1
TMEM133	-1.97906	0.0013401	NM_032021.2
MMP23A	-1.98004	5.38e-05	NM_004659.1
C16ORF86	-1.98106	0.00718304	NM_001012984.1
WASF2	-1.98141	7.42e-05	NM_006990.2
INSL5	-1.98509	0.00407097	NM_005478.3
TMEM16C	-1.98616	0.00624327	NM_031418.1
CYP2U1	-1.98652	0.000371794	NM_183075.2
KLF11	-1.98759	3.55e-05	XM_938887.1
PDK2	-1.98806	0.000422631	NM_002611.3
CDC14B	-1.98813	3.21e-05	NM_033332.1
SLC9A3	-1.98834	1.41e-06	NM_004174.1
SEMA3E	-1.98905	0.00699119	NM_012431.1
CC2D2A	-1.99001	0.00142121	NM_001080522.1
ZFP106	-1.99142	1.45e-05	NM_022473.1
CD93	-1.99175	0.00585487	NM_012072.2
GPM6B	-1.99222	0.0100729	NM_001001995.1
GREM2	-1.99261	0.000640716	NM_022469.3
CCND2	-1.99353	0.00616249	NM_001759.2
AK5	-1.99545	0.00370882	NM_174858.1
RHOB	-1.99627	0.0110484	NM_004040.2
NNMT	-1.99729	0.00305199	NM_006169.2
PPM1F	-2.00312	0.000240382	NM_014634.2
FERMT2	-2.00318	0.00308159	NM_006832.1
IL1RAPL1	-2.00974	0.00106569	NM_014271.2
ECHDC3	-2.01152	0.000810702	NM_024693.2
LRRC3B	-2.01152	6.68e-05	NM_052953.2
ACAA2	-2.01404	6.77e-05	NM_006111.1
HSD17B11	-2.01507	0.00760151	NM_016245.2
TMCC3	-2.01813	0.000891208	NM_020698.1
FOXO1	-2.01832	0.00120128	NM_002015.2
PLCL2	-2.01968	0.00918326	NM_015184.2
GLT25D2	-2.01973	0.00832085	NM_015101.1
RHOXF1	-2.02091	3.31e-06	NM_139282.1
RCAN1	-2.02295	0.00522923	NM_203418.1
LOC646653	-2.02491	2.61e-05	XM_933798.1
MFNG	-2.02714	0.00890428	NM_002405.2
JUN	-2.02759	0.00181782	NM_002228.3
KBTBD9	-2.03099	2.05e-08	XM_940375.1
GADD45B	-2.03287	0.00717817	NM_015675.1
NEXN	-2.03395	0.00229736	NM_144573.1
CEBPD	-2.03404	6.12e-06	NM_005195.2
ZEB2	-2.0343	0.00568332	NM_014795.2
RNF186	-2.03456	7.27e-06	NM_019062.1
TCF7L2	-2.03549	0.000123462	NM_030756.1
MMRN2	-2.03587	7.44e-05	NM_024756.1
C5ORF4	-2.03669	1.04e-06	NM_016348.1
FAM80B	-2.03928	0.00251314	NM_020734.1
PHKG1	-2.03956	5.62e-07	NM_006213.3
LRAP	-2.04021	0.0161098	NM_022350.1
CFC1B	-2.04058	2.59e-05	XM_932990.1
EID2B	-2.0469	0.000511746	NM_152361.1
ALPP	-2.04762	0.0111551	NM_001632.2
PDLIM4	-2.04765	0.00200928	NM_003687.2
ANTXR2	-2.04773	0.000764921	NM_058172.3
MAMLD1	-2.04859	0.00691817	NM_005491.1
KLHL21	-2.04942	0.0017598	NM_014851.2
STAB1	-2.04987	0.0122591	NM_015136.2
BHLHE22	-2.0525	0.00988747	NM_152414.3
LAMA3	-2.05341	0.00073193	NM_198129.1
TACC1	-2.05446	7.24e-05	NM_006283.1
TAC1	-2.05502	0.0106415	NM_013998.1
MARK1	-2.05565	0.00977295	NM_018650.2
LOC652541	-2.05712	0.000578967	XM_942032.1
CHL1	-2.05743	2.89e-07	NM_006614.2
LMO3	-2.05808	4e-05	NM_001001395.1
MOCS1	-2.05855	2.5e-05	NM_138928.1
MPDZ	-2.05901	0.00233076	NM_003829.1
EDNRB	-2.0594	4.79e-07	NM_003991.1
LAMB2	-2.05976	0.00546545	NM_002292.2
ANXA1	-2.06048	0.00248858	NM_000700.1
ADCY6	-2.06126	6.18e-05	NM_020983.2
ZNF541	-2.06166	0.0026665	NM_032255.1
TNFRSF10D	-2.06288	0.000610354	NM_003840.3
DNAJB4	-2.0637	0.00852416	NM_007034.3
EXD3	-2.06479	0.00357938	NM_017820.2
INPP1	-2.06512	4.35e-05	NM_002194.2
EHHADH	-2.06518	0.00202006	NM_001966.2
JUNB	-2.06532	0.0185754	NM_002229.2
GPR44	-2.06628	1.64e-06	NM_004778.1
PRICKLE2	-2.06693	0.0030292	NM_198859.1
TBC1D2B	-2.06715	0.00228494	NM_015079.2
OSAP	-2.07267	0.00533716	NM_032623.2
PGA5	-2.07472	0.000221785	NM_014224.1
ANGPTL7	-2.07488	0.00248227	NM_021146.2
OXGR1	-2.0752	0.00380826	NM_080818.3
EMP1	-2.07619	0.000575683	NM_001423.1
VEGFC	-2.08182	0.00377404	NM_005429.2
SERPING1	-2.08453	6.29e-05	NM_000062.2
HBEGF	-2.08466	0.0136063	NM_001945.1
ECHDC1	-2.08559	0.0103226	NM_018479.2
RUSC2	-2.08607	0.000124165	NM_014806.1
ARL4A	-2.0891	0.00109233	NM_001037164.1
BLZF1	-2.08964	0.010864	NM_003666.2
FLJ10357	-2.0901	1.41e-05	NM_018071.3
GJC2	-2.0901	0.000631526	NM_020435.2
LOC647389	-2.09106	0.00424877	XM_936461.1
ITIH5	-2.09235	2.89e-12	NM_001001851.1
CLIC2	-2.10388	0.000838286	NM_001289.4
CSRP1	-2.10408	0.000318617	NM_004078.1
CAMK1	-2.10436	7.92e-05	NM_003656.3
KCNA5	-2.10458	0.00765254	NM_002234.2
TIE1	-2.10569	0.00174721	NM_005424.2
PTGER4	-2.107	0.00115139	NM_000958.2
HS.567759	-2.11069	0.00299234	Hs.567759
KRTAP21-2	-2.11071	0.00365374	NM_181617.1
KIF17	-2.11089	4.02e-06	NM_020816.1
CMA1	-2.11495	0.000281917	NM_001836.2
AADACL4	-2.11511	1.94e-05	NM_001013630.1
PZP	-2.11903	1.36e-06	NM_002864.1
CORO2B	-2.1195	0.000176797	NM_006091.1
KLF2	-2.12219	0.000326461	NM_016270.2
CDC42EP2	-2.12346	3.82e-05	NM_006779.2
C16ORF89	-2.12591	0.00854179	NM_152459.2
HEG1	-2.12724	0.000210989	XM_087386.8
EGFL7	-2.12798	0.000722612	NM_016215.3
EPB49	-2.12803	0.00275532	NM_001978.1
MPL	-2.12809	1.57e-05	NM_005373.1
CARD10	-2.12991	0.005718	NM_014550.3
FBXL7	-2.13186	0.00707506	NM_012304.3
ZC3H12B	-2.13266	0.00198903	NM_001010888.1
TWIST1	-2.13358	0.0121273	NM_000474.3
KCNJ16	-2.13439	0.00356767	NM_018658.1
SPRY1	-2.13669	3.75e-06	NM_005841.1
PTGER2	-2.13752	0.00600059	NM_000956.2
LOC400464	-2.13775	0.000385002	NM_001013670.1
FCGRT	-2.13951	0.000591519	NM_004107.3
ENG	-2.14325	0.00141073	NM_000118.1
HS.539114	-2.14466	4.37e-07	Hs.539114
PECR	-2.14543	0.00457268	NM_018441.2
SLC4A4	-2.147	1.57e-06	NM_003759.1
PLTP	-2.14816	0.0154309	NM_006227.2
CPE	-2.15074	0.0121139	NM_001873.1
C5ORF62	-2.15213	0.00153908	NM_032947.3
IL34	-2.15437	0.0190349	NM_152456.1
GYPC	-2.1564	5.39e-05	NM_002101.3
ADAMTSL4	-2.15776	3.16e-05	NM_025008.2
ETV2	-2.15791	0.00728226	NM_014209.1
SERPINF2	-2.15835	0.00346717	NM_000934.1
C4ORF49	-2.15951	0.00710555	NM_032623.3
CYP11A1	-2.16121	3.08e-06	NM_000781.1
AHNAK	-2.16239	7.87e-05	NM_024060.2
LOC646064	-2.1686	0.000656181	XM_933375.1
TLN2	-2.16917	0.00221974	NM_015059.1
HS.202577	-2.17161	0.00862324	Hs.202577
KIAA0953	-2.17218	0.000475788	XM_940464.1
SGCE	-2.173	0.0055974	NM_003919.1
HS.542993	-2.17386	0.00642533	Hs.542993
LCN6	-2.17559	2.64e-06	NM_198946.2
ID3	-2.17596	0.00219492	NM_002167.2
PRDM8	-2.17598	0.00260633	NM_020226.2
XPNPEP2	-2.17629	0.000859451	NM_003399.4
IL11RA	-2.17655	2.28e-06	NM_004512.3
RCAN2	-2.18057	0.00363185	NM_005822.2
CDKN2C	-2.18721	9.01e-06	NM_078626.1
ANK2	-2.18745	2.02e-05	NM_001148.3
GABRE	-2.18746	0.00997951	NM_004961.3
LMO2	-2.19069	0.00200674	NM_005574.2
ZNF423	-2.19275	0.00145392	NM_015069.2
SLC17A7	-2.19346	1.83e-06	NM_020309.2
CYP46A1	-2.19511	2.49e-05	NM_006668.1
SLC27A3	-2.1955	5.46e-05	NM_024330.1
CEP68	-2.19752	0.00653133	NM_015147.1
ANGPTL5	-2.19889	1.74e-05	NM_178127.2
POLN	-2.19942	0.00581968	NM_181808.1
POMC	-2.20222	0.000837788	NM_001035256.1
LOC728185	-2.20312	6.4e-09	XM_926366.1
HS.193557	-2.20723	0.000312612	Hs.193557
PXN	-2.21029	1.87e-05	NM_002859.1
HS.527671	-2.21241	0.000458432	Hs.527671
ROPN1B	-2.21333	0.00296566	XM_944760.1
SIK1	-2.21365	0.00401299	NM_173354.2
LPPR4	-2.21787	0.00243911	NM_014839.3
FAM73A	-2.21834	0.00120308	NM_198549.1
PTPRM	-2.22114	0.00129588	NM_002845.2
SLC25A34	-2.22742	9.27e-05	NM_207348.1
ABLIM2	-2.2278	0.00228051	NM_032432.2
NAP1L5	-2.22801	0.000923285	NM_153757.1
LOC646332	-2.23016	2.5e-07	XM_929266.1
LOC652377	-2.23135	0.00810719	NM_031909.1
EFCAB1	-2.23408	0.000698694	NM_024593.2
RASSF9	-2.2375	0.00396054	NM_005447.2
TUBB6	-2.23829	0.00036916	XM_940079.1
DAAM2	-2.2385	0.000836997	NM_015345.2
CAPN5	-2.24058	0.000206267	NM_004055.3
GIMAP7	-2.24121	0.00477619	NM_153236.3
NPY5R	-2.2428	0.000276196	NM_006174.2
PINK1	-2.24468	4.9e-05	NM_032409.1
STBD1	-2.24559	0.000498589	NM_003943.1
TNN	-2.24961	0.00104684	NM_022093.1
KIF1C	-2.25158	9.71e-05	NM_006612.3
OLFML1	-2.25173	0.0021665	NM_198474.2
A2M	-2.25194	0.000160811	NM_000014.4
LOC402176	-2.25244	4.3e-05	NM_001011538.1
AXUD1	-2.25277	0.00152206	NM_033027.2
HS.569711	-2.25309	0.00708169	Hs.569711
PDZD4	-2.2548	0.007367	NM_032512.2
CDC42EP5	-2.25498	0.000605672	NM_145057.2
C7ORF63	-2.25673	0.00319	NM_024788.2
ZNF662	-2.25977	0.0106294	NM_207404.2
HS.560357	-2.26047	0.00331515	Hs.560357
MAN2A2	-2.26061	5.18e-05	NM_006122.2
PER3	-2.26065	0.00392949	NM_016831.1
KANK2	-2.26169	0.00016192	NM_015493.4
C6ORF145	-2.26172	0.000133897	NM_183373.2
ATP8B4	-2.26818	0.00436394	NM_024837.2
EPDR1	-2.27277	0.00388197	NM_017549.2
STARD8	-2.27399	5.25e-05	NM_014725.2
CETP	-2.27473	0.00639795	NM_000078.1
CRY2	-2.27712	1.28e-05	NM_021117.1
OLFML2A	-2.27889	0.00208842	NM_182487.1
MAP7D3	-2.27948	9.62e-05	XM_291344.5
PRO1853	-2.28085	0.0101239	NM_144736.3
LOC650919	-2.2811	0.000493396	XM_944417.1
SLFN13	-2.28273	0.00144509	NM_144682.3
ZHX3	-2.28376	0.000193309	NM_015035.3
IL33	-2.2842	5.46e-05	NM_033439.2
LOC400590	-2.28587	3.81e-07	XR_000654.1
NIPSNAP3B	-2.29317	1.71e-05	NM_018376.2
AMY2B	-2.2986	0.000125966	NM_020978.3
FRMD3	-2.29936	0.00151212	NM_174938.3
ARHGAP5	-2.29957	9.82e-09	NM_001173.2
TNS1	-2.29989	0.000501517	NM_022648.3
EDN3	-2.30147	0.0132969	NM_207033.1
ADAMTSL3	-2.30393	6.68e-05	NM_207517.1
CSPG4	-2.30527	0.000162988	NM_001897.3
PHACS	-2.30539	0.00337459	NM_032592.1
CD248	-2.30556	0.00363501	NM_020404.2
IER2	-2.30578	0.00380037	NM_004907.2
HS.580797	-2.30596	0.00805166	Hs.580797
PPP1R15A	-2.30874	0.000170472	NM_014330.2
TMEFF2	-2.31263	0.00173531	NM_016192.2
LOC401093	-2.31298	0.000553769	XM_379228.2
GPR116	-2.31334	0.00025349	NM_015234.3
C10ORF73	-2.31468	8.46e-05	XM_937528.1
HS.569104	-2.31693	0.000969131	Hs.569104
ABCC9	-2.3177	0.000112385	NM_020298.2
PLAGL1	-2.31907	0.000559029	NM_001080952.1
CTSF	-2.32165	0.00847135	NM_003793.2
TLE2	-2.32218	0.00242452	NM_003260.3
NAV3	-2.32362	0.000776623	NM_014903.3
GIMAP8	-2.32648	0.00124544	NM_175571.2
C10ORF54	-2.32686	0.000816413	NM_022153.1
EGR2	-2.3277	0.007306	NM_000399.2
EGFLAM	-2.32819	1.86e-05	NM_152403.2
LOC440359	-2.33144	0.00153893	XM_496143.2
TEF	-2.33185	0.00218119	NM_003216.2
KLHL3	-2.33266	0.00336087	NM_017415.1
BIN3	-2.33516	0.000105689	NM_018688.3
PIGZ	-2.33575	0.00936954	NM_025163.2
ANKDD1A	-2.33668	0.000293635	NM_182703.2
MSX1	-2.34214	0.000377796	NM_002448.1
MYLK	-2.34755	0.000154803	NM_053030.2
LARP6	-2.35171	0.000104421	NM_018357.2
PCSK5	-2.35238	0.00436031	NM_006200.2
PFKFB3	-2.35487	8.51e-05	NM_004566.2
EFCBP1	-2.35562	2.98e-05	NM_022351.2
STXBP1	-2.363	9.35e-06	NM_001032221.1
HS.276860	-2.36323	0.000369222	Hs.276860
ANGPTL2	-2.36473	0.00113687	NM_012098.2
NGF	-2.36475	0.000588769	NM_002506.2
DUSP19	-2.36832	0.00411545	NM_080876.2
SERPINF1	-2.37161	0.00209958	NM_002615.4
ADAMTS9	-2.37419	0.0177157	NM_182920.1
MYCT1	-2.3781	3e-05	NM_025107.1
ST6GALNAC3	-2.38012	1.75e-06	NM_152996.1
ABHD1	-2.38062	0.00560102	NM_152870.1
ZNF219	-2.38192	0.000111287	NM_016423.1
C1ORF21	-2.38358	0.00127751	NM_030806.3
ZBTB20	-2.38371	0.0032368	NM_015642.2
UST	-2.38808	0.0157686	NM_005715.1
CHES1	-2.38874	0.00312485	NM_005197.2
EPHX1	-2.39063	0.00239496	NM_000120.2
LPHN2	-2.39266	0.00173956	NM_012302.2
MSRB3	-2.39334	0.00324597	NM_198080.2
LAMA4	-2.39522	0.000403975	NM_002290.2
LOC648749	-2.39768	4.21e-05	XM_937834.1
CLEC4G	-2.3992	0.00127215	NM_198492.1
EFEMP1	-2.39943	0.0058976	NM_001039348.1
RBED1	-2.40053	2.02e-05	NM_032213.3
TMEM47	-2.40558	0.000533453	NM_031442.2
ITGB1BP1	-2.40761	2.15e-06	NM_004763.2
CCDC46	-2.40788	0.000195693	NM_145036.2
RAMP2	-2.40978	0.000751454	NM_005854.1
DMRT3	-2.41091	4.73e-05	NM_021240.2
PPAP2B	-2.41423	2.33e-05	NM_177414.1
CD302	-2.41509	4.34e-05	NM_014880.3
PCCA	-2.41729	2.21e-05	NM_000282.2
SNCA	-2.41782	0.000102664	NM_007308.1
TGFBR2	-2.421	2.57e-05	NM_001024847.1
HS.537002	-2.42166	6.89e-05	Hs.537002
PDGFRA	-2.4221	0.00543527	NM_006206.3
EPHA2	-2.42234	7.63e-05	NM_004431.2
KLF6	-2.42466	1.84e-06	NM_001300.4
LOC730994	-2.42953	0.000224507	NM_001033053.1
PPARGC1A	-2.43337	0.00838524	NM_013261.2
HS.568928	-2.4345	0.00192481	Hs.568928
DEFB32	-2.43535	8.48e-06	NM_207469.1
LOC642373	-2.44139	2.46e-10	XM_372097.4
CALCOCO1	-2.44154	4.11e-07	NM_020898.1
LOC652837	-2.44304	0.000332015	XM_942529.1
EDN1	-2.44615	0.00133001	NM_001955.2
SLC25A18	-2.44795	0.00313908	NM_031481.1
LRCH2	-2.45208	0.000636115	NM_020871.2
SNCAIP	-2.45236	0.00854322	NM_005460.2
SLC29A4	-2.45287	0.0103434	NM_001040661.1
EPB41L2	-2.45297	0.000318206	NM_001431.1
LOC401052	-2.4531	0.00149352	NM_001008737.1
CCL15	-2.45549	1e-07	NM_004167.3
PAPLN	-2.45558	0.00458286	NM_173462.2
EPB42	-2.45574	9.12e-06	NM_000119.1
C10ORF128	-2.45899	7.87e-06	XM_943334.1
PER1	-2.46269	1.61e-05	NM_002616.1
RAMP3	-2.46438	0.0022664	NM_005856.2
ZNF366	-2.46506	1.62e-05	NM_152625.1
BCL6B	-2.46529	0.00250547	NM_181844.2
MT1E	-2.46837	0.00371437	NM_175617.2
CNTNAP3	-2.47303	3.73e-08	NM_033655.2
HS.193406	-2.47493	0.000636019	Hs.193406
MMP28	-2.47511	3.73e-05	NM_001032278.1
C10ORF33	-2.47854	4.29e-05	NM_032709.1
PLIN5	-2.48044	0.0039446	NM_001013706.2
OR7E156P	-2.4824	0.00247629	NR_002171.1
MPPED2	-2.48246	0.0031323	NM_001584.1
STAT5B	-2.48344	5.85e-05	NM_012448.3
CCL2	-2.48426	0.00509814	NM_002982.3
FBLN7	-2.48653	0.000219206	NM_153214.1
GPER	-2.48968	0.000483979	NM_001505.1
LOC161527	-2.4917	6.87e-05	XM_929030.3
SOX18	-2.49359	0.000148927	NM_018419.2
KIAA0427	-2.49719	2.76e-06	NM_014772.1
FIS	-2.4999	0.0167872	NM_175616.2
C13ORF15	-2.5021	2.03e-05	NM_014059.1
STX11	-2.507	0.00120357	NM_003764.2
OAF	-2.50806	0.000540701	NM_178507.2
LOC728473	-2.51131	0.0010116	Hs.514745
PRR4	-2.51264	0.00886296	NM_007244.1
PPP1R12C	-2.51298	1.34e-05	NM_017607.1
C1ORF115	-2.51791	0.00334755	NM_024709.2
BIN1	-2.51815	0.000109806	NM_139343.1
HS.445414	-2.52062	0.00372566	Hs.445414
TXNIP	-2.52544	3.6e-05	NM_006472.1
ADH4	-2.53171	2.49e-05	NM_000670.3
LOC653879	-2.53336	0.00519701	XM_936226.1
AADAC	-2.53876	0.000969373	NM_001086.2
STGC3	-2.53956	3.91e-05	NM_001006608.1
SHROOM4	-2.54931	0.00504537	NM_020717.2
H3F3B	-2.55033	2.1e-05	NM_005324.3
PDGFRL	-2.55302	0.01163	NM_006207.1
HOXD8	-2.55427	0.000199116	NM_019558.2
PALM	-2.55883	0.000217007	NM_002579.1
C14ORF85	-2.56161	0.0016622	NR_002808.1
MRAS	-2.56209	0.0011802	NM_012219.2
ABCG2	-2.56297	1.06e-05	NM_004827.2
DUSP1	-2.56299	0.00389648	NM_004417.2
ADRA2A	-2.56698	0.00942901	NM_000681.2
C10ORF65	-2.56747	0.000225175	NM_138413.2
DPY19L2	-2.5675	0.00588277	NM_173812.3
AKAP12	-2.57134	1.75e-06	NM_005100.2
ADAMTS8	-2.57376	5.05e-05	NM_007037.3
RASL12	-2.57407	7.48e-05	NM_016563.2
KIF25	-2.57483	0.000485471	NM_005355.2
RRAD	-2.57585	0.0123082	NM_004165.1
LRFN5	-2.57786	0.00532846	NM_152447.2
DTX1	-2.57876	0.000161453	NM_004416.2
KIAA0367	-2.5804	0.0110936	NM_015225.1
RFX2	-2.58305	1.4e-05	NM_134433.1
MYH3	-2.58706	4.27e-06	NM_002470.1
TMTC1	-2.58723	2.23e-05	NM_175861.1
CAT	-2.58852	1.07e-07	NM_001752.2
TDRD10	-2.59047	6.79e-07	NM_182499.2
PVRL3	-2.59583	0.000600272	NM_015480.1
CXCR7	-2.59619	0.000339635	NM_020311.1
LOC146909	-2.59644	0.0126939	XM_934078.1
DAPK2	-2.60576	7.08e-05	NM_014326.3
ABCA10	-2.60811	1.5e-06	NM_080282.2
LRRN4CL	-2.61069	4.32e-11	NM_203422.1
CADM3	-2.61164	3.1e-06	NM_021189.2
HS.551145	-2.6118	0.00041509	Hs.551145
GNAI1	-2.61411	0.00013629	NM_002069.4
C2CD2	-2.61702	0.000370175	NM_199050.1
GIMAP5	-2.61847	0.00234989	NM_018384.3
GJA4	-2.61875	0.00124598	NM_002060.2
RETSAT	-2.62583	9.36e-05	NM_017750.2
MRGPRF	-2.63719	0.0163054	NM_145015.2
LHCGR	-2.63743	9.65e-06	NM_000233.1
PARM1	-2.63795	0.00169663	NM_015393.2
REM1	-2.64032	0.00126765	NM_014012.4
SASH1	-2.64249	7.64e-05	NM_015278.3
LILRB5	-2.64297	4.31e-05	NM_006840.3
GPBAR1	-2.65063	7.59e-05	NM_170699.1
IRS2	-2.65478	0.00464356	NM_003749.2
TCF7L1	-2.65815	0.00191587	NM_031283.1
SRL	-2.65825	0.00151974	XM_945656.1
CEBPA	-2.65936	0.000570424	NM_004364.2
HS.34558	-2.65947	0.00137469	Hs.34558
ACADS	-2.66317	0.000854347	NM_000017.1
GFOD1	-2.6659	0.000117021	NM_018988.1
ZNF204	-2.66724	1.28e-05	NR_002722.1
CPS1	-2.66794	2.86e-05	NM_001875.2
ARHGEF15	-2.67103	0.000311496	NM_173728.2
FBLN2	-2.67356	3.82e-06	NM_001004019.1
HS.402146	-2.67568	2.5e-06	Hs.402146
DKFZP564J102	-2.67607	1.73e-05	NM_015398.1
CNTFR	-2.67861	1.4e-06	NM_147164.1
VWF	-2.68342	0.000119788	NM_000552.2
HS.444785	-2.68422	0.0152843	Hs.444785
SV2B	-2.68457	7.63e-05	NM_014848.2
C1QTNF9	-2.68475	1.99e-08	NM_178540.3
C1QTNF7	-2.68594	0.000755823	NM_031911.3
AGPAT9	-2.68661	0.00424227	NM_032717.3
ZNF771	-2.69084	1.39e-13	NM_016643.1
ELANE	-2.69157	0.000172246	NM_001972.2
TRPM6	-2.69318	2.39e-06	NM_017662.3
IGF2BP2	-2.69368	0.000754487	NM_006548.4
ZNF69	-2.69631	0.00254004	NM_021915.2
LEPR	-2.69675	2.24e-06	NM_002303.3
C21ORF63	-2.69868	0.000179109	NM_058187.3
EGR1	-2.70411	8.68e-05	NM_001964.2
PTRF	-2.70436	2.1e-06	NM_012232.2
GNG2	-2.70492	0.000223566	NM_053064.2
CLIP4	-2.70707	0.0018477	NM_024692.3
C21ORF34	-2.71506	1.03e-05	NM_001005734.1
TPO	-2.71882	6.65e-10	NM_175720.1
GABARAPL1	-2.71918	9.08e-06	NM_031412.2
PKD1L2	-2.72232	5.35e-07	NM_182740.1
NRN1	-2.72468	0.00133831	NM_016588.2
ANKRD35	-2.72597	0.000917961	NM_144698.2
STOX2	-2.73122	0.00846302	NM_020225.1
CLEC1A	-2.7338	7.87e-05	NM_016511.2
EVI1	-2.73409	0.000433982	NM_005241.1
ABCB1	-2.73647	3.68e-05	NM_000927.3
LOC642049	-2.7377	2.6e-05	XM_936158.1
HS.163752	-2.73901	0.00274119	Hs.163752
ST6GALNAC6	-2.73934	9.16e-07	NM_013443.3
CDGAP	-2.74688	0.000196966	NM_020754.2
LOC654253	-2.74747	4.23e-05	XM_942273.1
CYR61	-2.75	0.00537006	NM_001554.3
FGF7	-2.75354	0.000282578	NM_002009.2
AIFM2	-2.75499	1.65e-05	NM_032797.4
SSPN	-2.75664	0.000309441	NM_005086.3
FXYD6	-2.75839	0.000800292	NM_022003.1
ARAP3	-2.76046	2.65e-06	NM_022481.5
PCDH18	-2.76271	0.000199137	NM_019035.2
SORBS1	-2.76578	1.32e-08	NM_001034955.1
HS.88156	-2.771	6.31e-05	Hs.88156
KCNB1	-2.77221	8.34e-05	NM_004975.2
ASAM	-2.7745	0.000459021	NM_024769.2
GIMAP1	-2.77458	0.00178816	NM_130759.2
WSCD1	-2.77792	5.48e-06	NM_015253.1
LOC653764	-2.7782	0.00209362	XM_929539.1
MT1X	-2.78061	0.000239829	NM_005952.2
SCN2B	-2.78322	0.000318398	NM_004588.3
SOCS3	-2.78707	0.00477463	NM_003955.3
SNORD13	-2.78722	0.00389152	Hs.583806
RAI2	-2.78758	0.000808837	NM_021785.2
CD59	-2.78801	5.91e-06	NM_203329.1
C17ORF91	-2.78912	3.75e-05	NM_001001870.1
RUNDC3B	-2.79103	0.000286144	NM_138290.1
DLL1	-2.79269	1.83e-05	NM_005618.2
NAALADL1	-2.79302	6.23e-05	NM_005468.2
LOC401317	-2.79425	0.00116026	XM_938320.1
ACSM5	-2.79461	1.21e-07	NM_017888.2
RGS5	-2.80304	0.000285944	NM_003617.2
LOC648852	-2.80377	0.00769014	XM_940430.1
IL17D	-2.8041	0.000778299	NM_138284.1
LOC653355	-2.80411	9.61e-10	XM_928572.1
STAT5A	-2.80532	4.6e-06	NM_003152.2
F13A1	-2.8065	0.00285072	NM_000129.2
NMT2	-2.80822	8.81e-08	NM_004808.2
NLF2	-2.81283	0.00856218	NM_001007595.1
LCAT	-2.81611	1.8e-05	NM_000229.1
GSTM2	-2.82035	0.00199944	NM_000848.2
SH3D19	-2.82082	0.000103754	NM_001009555.2
FMOD	-2.82485	0.000843346	NM_002023.3
SLC9A9	-2.82491	0.000253663	NM_173653.1
FLI1	-2.82897	0.00811436	NM_002017.2
LOH3CR2A	-2.83126	0.000975089	NM_013343.1
ETS2	-2.84385	2.15e-06	NM_005239.4
TFPI	-2.84766	0.00198505	NM_001032281.1
TEKT3	-2.84852	0.0021395	NM_031898.1
PECAM1	-2.84987	0.000137251	NM_000442.2
FLJ41200	-2.85055	0.00443708	XM_379623.2
KLHL30	-2.85731	4.57e-05	NM_198582.1
LMOD3	-2.85877	0.00193998	NM_198271.2
NOV	-2.86203	0.0068656	NM_002514.2
FGF2	-2.86452	0.00165423	NM_002006.3
LOC401720	-2.87305	2.64e-05	NM_001013690.1
FRZB	-2.87485	0.00467116	NM_001463.2
GNG7	-2.8765	1.85e-05	NM_052847.1
TMEM22	-2.87702	0.000174856	NM_025246.1
FLRT2	-2.87756	0.00158987	NM_013231.4
RBPMS2	-2.87854	0.00052224	NM_194272.1
LRP1B	-2.88296	8.75e-09	NM_018557.1
PNPLA7	-2.88591	0.00146841	NM_152286.2
CCDC69	-2.88653	1.79e-06	NM_015621.2
APCDD1	-2.88874	0.00313725	NM_153000.3
MOBKL2B	-2.89047	0.000103971	NM_024761.3
AASS	-2.89076	2.43e-08	NM_005763.2
EEPD1	-2.89805	1.49e-05	NM_030636.2
PDZD2	-2.90108	0.000441059	NM_178140.1
HS.491292	-2.90155	2.08e-05	Hs.491292
DMRT2	-2.905	5.46e-07	NM_181872.1
ZFP36	-2.9051	1.7e-06	NM_003407.1
DHRS3	-2.90943	9.39e-06	NM_004753.4
PELI2	-2.91476	0.000350078	NM_021255.1
PLEKHG6	-2.9167	0.00627414	NM_018173.1
AFAP1L1	-2.91733	2.33e-06	NM_152406.1
CYP26B1	-2.92577	0.000430943	NM_019885.2
RNASE1	-2.93132	1.92e-05	NM_198232.1
USHBP1	-2.93818	3.27e-07	NM_031941.3
NGFR	-2.94618	1.28e-05	NM_002507.1
FGFRL1	-2.94654	1.7e-05	NM_001004358.1
RECK	-2.95384	0.000125814	NM_021111.1
SPARCL1	-2.95431	0.000204795	NM_004684.2
LOC648470	-2.95433	4.09e-05	XM_937514.1
GRASP	-2.96062	1.53e-05	NM_181711.1
KBTBD11	-2.96063	0.00915676	NM_014867.1
BMP2	-2.96288	0.000139382	NM_001200.1
TCF15	-2.96407	9.97e-06	NM_004609.3
NOTCH4	-2.97507	8.3e-07	NM_004557.3
EPHB1	-2.98514	0.00351561	NM_004441.3
NMB	-2.98909	0.000178413	NM_021077.3
ESAM	-2.99498	6.33e-06	NM_138961.1
FOXC1	-2.9999	0.00442927	NM_001453.1
NLGN1	-3.00245	0.000504803	NM_014932.2
ID1	-3.00878	0.000198138	NM_181353.1
EPAS1	-3.01042	6.15e-06	NM_001430.3
GPR146	-3.01575	1.27e-07	NM_138445.2
AMT	-3.01916	2.9e-05	NM_000481.2
METTL7A	-3.02169	0.000235829	NM_014033.2
FAM184A	-3.02959	5.78e-05	NM_024581.3
WASF3	-3.03944	0.000654643	NM_006646.4
RGMA	-3.04135	0.0062719	NM_020211.1
MYOC	-3.04416	8.19e-07	NM_000261.1
HS.572444	-3.04874	0.00198438	Hs.572444
RPL23AP13	-3.0543	3.59e-06	NR_002229.1
CPLX1	-3.05522	0.00148067	NM_006651.3
GPR124	-3.0596	0.000110535	NM_032777.6
CA3	-3.06344	4.5e-06	NM_005181.2
MGLL	-3.06985	0.00012932	NM_007283.5
PPP2R1B	-3.07604	2.83e-08	NM_002716.3
NDN	-3.08102	5.66e-05	NM_002487.2
HOXA6	-3.08235	1.07e-06	NM_024014.2
LOC641700	-3.08518	0.000489425	XM_930608.1
FAM89A	-3.08821	1.44e-05	NM_198552.1
CLEC14A	-3.08938	8.88e-07	NM_175060.1
ADH5	-3.09014	6.25e-05	NM_000671.3
ROBO3	-3.09932	5.54e-07	NM_022370.2
PKN3	-3.10275	2.02e-05	NM_013355.3
CYGB	-3.10741	9.76e-05	NM_134268.3
FOLR2	-3.11389	0.000358604	NM_000803.2
PDE7B	-3.11705	0.000290777	NM_018945.3
HS.147562	-3.11788	3.29e-06	Hs.147562
HSPC268	-3.11831	0.00104719	NM_197964.1
MMD	-3.12092	6.79e-05	NM_012329.2
ANGPT1	-3.12104	0.000128685	NM_001146.3
COX4I2	-3.12202	0.000203807	NM_032609.2
RAB3C	-3.13163	0.00073103	NM_138453.2
C9ORF58	-3.13243	0.00554445	NM_001002260.1
CES1	-3.14335	6.06e-05	XM_945034.1
DENND2A	-3.15417	0.000317049	NM_015689.2
STON1	-3.1588	0.000358111	NM_006873.2
GFRA2	-3.16659	5.24e-05	NM_001495.4
HS.478682	-3.17503	2.33e-05	Hs.478682
GALNTL1	-3.17549	7.88e-05	NM_020692.1
C2ORF32	-3.18416	1.5e-05	NM_015463.1
PAMR1	-3.18655	4.02e-05	NM_001001991.1
HS.209253	-3.19336	2e-06	Hs.209253
TBX15	-3.19357	3.49e-05	NM_152380.2
ALDH2	-3.19446	0.000112849	NM_000690.2
KIAA1683	-3.20056	0.00283654	NM_025249.1
KIAA1202	-3.20234	7.79e-07	NM_020717.1
ANGPTL4	-3.20815	7.9e-05	NM_001039667.1
MAP1LC3C	-3.21556	9.15e-06	NM_001004343.1
H19	-3.21916	0.00392186	NR_002196.1
RGS2	-3.22029	0.00516389	NM_002923.1
ZCCHC24	-3.22238	9.59e-05	NM_153367.1
C4ORF31	-3.22274	0.00688943	NM_024574.2
[truncated: 381 more rows]

## Sheet: Supplementary Table S13
GENE	(FC)_Lower stage (Stage I and stage II)	Adjusted.p.value	Accession
COL10A1	22.0792	4.09e-05	NM_000493.2
S100A7	20.209	0.0452633	NM_002963.2
MMP11	15.5624	3.29e-05	NM_005940.3
GJB2	14.8411	2.34e-05	NM_004004.3
CST1	14.325	0.00591429	NM_001898.2
CEACAM6	8.85603	0.043233	NM_002483.3
KIAA1199	8.32652	0.00235138	NM_018689.1
FAM83D	8.27768	8.89e-05	NM_030919.1
BUB1	8.25247	0.000160289	NM_004336.2
CEP55	7.82439	3.26e-05	NM_018131.3
MMP1	7.79349	0.0290075	NM_002421.2
PITX1	7.69327	0.0109813	NM_002653.3
CKAP2L	7.45664	0.000172918	NM_152515.2
ASPM	7.34359	7.35e-05	NM_018136.2
NEK2	6.99449	6.88e-05	NM_002497.2
TOP2A	6.97335	0.000414544	NM_001067.2
MELK	6.80773	0.000207036	NM_014791.2
KIF20A	6.63497	0.000219497	NM_005733.1
PBK	6.51328	0.000389588	NM_018492.2
TUBB3	6.29508	0.00195364	NM_006086.2
CENPA	6.29336	9.65e-05	NM_001809.2
CCNB2	6.28914	9.24e-05	NM_004701.2
RRM2	6.1851	0.00029969	NM_001034.1
CDC45L	6.12269	0.000724455	NM_003504.3
MMP13	6.0646	0.0105647	NM_002427.2
TPX2	5.99623	0.000104742	NM_012112.4
DLGAP5	5.93496	0.000209614	NM_014750.3
KIF4A	5.86578	0.000188713	NM_012310.2
CDCA3	5.81193	0.00123286	NM_031299.3
AURKB	5.76839	0.000561923	NM_004217.1
ANLN	5.67189	0.000947102	NM_018685.2
CDC20	5.57411	0.00300157	NM_001255.1
CCNA2	5.51079	0.000111181	NM_001237.2
CDCA5	5.49206	0.000365832	NM_080668.2
CENPF	5.42702	0.000157296	NM_016343.3
CDC2	5.3975	5.07e-05	NM_033379.2
HSD17B6	5.38968	0.000251046	NM_003725.2
UBE2T	5.37014	5.94e-05	NM_014176.1
CDT1	5.3293	0.000734798	NM_030928.2
ASF1B	5.28562	0.00137493	NM_018154.2
KIFC1	5.23569	0.000135026	NM_002263.2
NUSAP1	5.19268	1.92e-05	NM_018454.5
C1ORF135	5.18059	0.000547295	NM_024037.1
TRIP13	5.13955	0.000203356	NM_004237.2
C6ORF126	5.08688	0.0348295	NM_207409.1
NCAPG	4.99244	0.000602109	NM_022346.3
AURKA	4.9659	0.000267224	NM_198434.1
TTK	4.95509	0.000267224	NM_003318.3
COL11A1	4.94758	2.63e-05	NM_080629.2
PTTG3P	4.9297	0.000520655	NR_002734.1
TDO2	4.7579	0.0258138	NM_005651.1
PPAPDC1A	4.74715	0.0003673	NM_001030059.1
CCNB1	4.71958	2.84e-05	NM_031966.2
KIF2C	4.65969	0.00136375	NM_006845.2
CXCL10	4.65358	0.0242688	NM_001565.1
CENPM	4.64779	2.86e-05	NM_024053.3
DTL	4.6432	9.34e-05	NM_016448.1
HMMR	4.57007	4.67e-05	NM_012485.1
HIST1H2BG	4.56615	0.00449002	NM_003518.3
TOX3	4.5486	0.0141522	NM_001080430.1
C5ORF46	4.53286	0.0118467	NM_206966.1
CDKN3	4.51677	0.00200825	NM_005192.2
C16ORF59	4.50709	3.17e-05	NM_025108.1
ATAD2	4.50438	1.04e-05	NM_014109.2
HJURP	4.49728	0.00113912	NM_018410.2
HIST2H2AA3	4.47379	0.000326321	NM_003516.2
CDCA8	4.46106	0.000799577	NM_018101.2
CORIN	4.45065	0.0057808	NM_006587.2
MTL5	4.43107	0.000638453	NM_001039656.1
APOBEC3B	4.41551	0.0154039	NM_004900.3
KIF11	4.38598	5.68e-05	NM_004523.2
SPP1	4.37672	0.0303136	NM_000582.2
KIF14	4.36612	0.000318431	NM_014875.1
LOC653610	4.36545	0.00170892	XM_928387.1
TRIB3	4.3388	0.000655334	NM_021158.3
EDN2	4.32874	0.00241927	NM_001956.2
TK1	4.31961	7.44e-05	NM_003258.1
LMNB1	4.3087	1.67e-05	NM_005573.2
TNRC9	4.20029	0.00724216	XM_931515.1
SQLE	4.18645	3.36e-06	NM_003129.3
TLCD1	4.17608	0.00037135	NM_138463.2
CTXN1	4.13422	0.00507481	NM_206833.1
SLC16A6	4.13231	0.00783375	NM_004694.2
MATN3	4.13105	0.0467098	NM_002381.3
DEPDC1B	4.12792	1.16e-05	NM_018369.1
KIF15	4.10431	0.000186667	NM_020242.1
SGOL1	4.09418	0.000529088	NM_001012413.1
IGSF9	4.07756	0.00302848	NM_020789.2
CKS2	4.0465	1.54e-05	NM_001827.1
LOC653108	4.03148	0.0128309	XM_930914.1
CHEK1	4.03134	0.0011401	NM_001274.2
MCM10	4.03108	0.000730108	NM_018518.3
PTTG1	4.02669	0.000259743	NM_004219.2
FAM72D	4.01983	0.00616114	XM_001128582.1
MMP10	4.0076	0.0411617	NM_002425.1
CENPE	3.99655	7.45e-05	NM_001813.2
HMGB3	3.98478	0.00204456	NM_005342.2
PNCK	3.96134	0.0211026	NM_198452.1
HIST1H4H	3.87891	0.0160988	NM_003543.3
TROAP	3.87351	0.00046589	NM_005480.2
PRR11	3.8666	0.000811501	NM_018304.1
FOXM1	3.85333	0.00840824	NM_202002.1
IGFL2	3.83465	0.0463937	NM_001002915.1
HIST3H2A	3.8277	0.00422411	NM_033445.2
RAD51AP1	3.80623	9.69e-05	NM_006479.2
PKMYT1	3.79932	0.000238235	NM_182687.1
BIRC5	3.79314	0.002816	NM_001012271.1
EPN3	3.76918	0.002816	NM_017957.1
LOC643431	3.74942	0.030384	XM_928128.1
EZH2	3.7226	0.000167896	NM_152998.1
NDC80	3.71549	0.00118509	NM_006101.1
WDR51A	3.71459	1.04e-05	NM_015426.2
TNFSF4	3.71381	0.00193358	NM_003326.2
OIP5	3.71199	0.000336584	NM_007280.1
RBM35A	3.69227	2.5e-05	NM_017697.2
SDS	3.67921	0.00504156	NM_006843.2
OLR1	3.65329	0.00122858	NM_002543.2
FNDC1	3.6526	0.0399164	NM_032532.1
HIST2H2AB	3.65244	0.00224152	NM_175065.2
SPAG5	3.64164	0.000764052	NM_006461.3
MND1	3.63309	0.00149637	NM_032117.2
ESM1	3.6305	0.0156759	NM_007036.2
ADM2	3.62651	0.000882194	NM_024866.3
PRC1	3.62365	0.00056617	NM_003981.2
SLC16A3	3.62221	0.000513435	NM_004207.2
F12	3.61883	0.00874404	NM_000505.2
ECT2	3.61848	4.24e-05	NM_018098.4
POSTN	3.60801	0.00320435	NM_006475.1
FANCI	3.57051	0.00116623	NM_018193.1
SULF1	3.55073	0.00427906	NM_015170.1
POLQ	3.54204	0.00123286	NM_199420.2
CDCA2	3.53079	0.00242191	NM_152562.2
LOC651816	3.52784	0.000261921	XM_941060.1
KISS1R	3.51351	0.0190607	NM_032551.3
GOLT1A	3.51039	0.0156624	NM_198447.1
PRLR	3.50126	0.000944879	NM_000949.2
LRRC15	3.49052	0.00661345	NM_130830.2
MCM4	3.48699	0.000745299	NM_005914.2
CBS	3.47427	0.0184925	NM_000071.1
MSI2	3.46907	7.81e-06	NM_170721.1
C18ORF56	3.46771	0.0245717	NM_001012716.1
CDC25C	3.46205	6.42e-05	NM_001790.3
SIX4	3.43693	9.25e-06	NM_017420.2
B3GALNT2	3.43032	1.61e-05	NM_152490.1
SFXN1	3.42888	0.000479265	NM_022754.4
C13ORF3	3.39518	0.0018471	NM_145061.3
SEC61A2	3.38971	0.00129922	NM_018144.2
CENPL	3.37078	1.64e-05	NM_033319.1
TMEM118	3.36852	0.00125133	NM_032814.1
BIK	3.34693	0.023843	NM_001197.3
HIST2H2AC	3.34323	0.00241927	NM_003517.2
UBE2C	3.33361	0.000967811	NM_181800.1
SPOCD1	3.31512	0.033812	NM_144569.3
HS3ST3A1	3.30203	0.00307489	NM_006042.1
LOC100008589	3.27475	0.0291995	NM_003671.2
HS.72010	3.26372	0.0306373	Hs.72010
HIST1H3D	3.26208	0.00246439	NM_003530.3
HIST1H2BH	3.25702	0.00750565	NM_003524.2
PBX1	3.24752	7.69e-05	NM_002585.1
GINS4	3.24392	0.00253261	NM_032336.1
KPNA2	3.21165	0.00620694	XM_930156.1
COL1A1	3.20966	0.00100524	NM_000088.2
HIST1H2BC	3.20194	0.00294187	NM_003526.2
FN1	3.19961	0.000518073	NM_054034.2
GRHL2	3.193	0.0242688	NM_024915.1
TYMS	3.17602	0.001481	NM_001071.1
WNT2	3.15955	0.0129069	NM_003391.1
HIST1H3H	3.14899	0.0131161	NM_003536.2
LOC340204	3.14441	0.046895	XM_929785.1
CRB3	3.12805	0.000393665	NM_174881.2
AP1M2	3.12656	0.0301054	NM_005498.3
FKBP4	3.09333	0.00154881	NM_002014.2
HES6	3.07658	0.0192233	NM_018645.3
HIST1H2BD	3.05638	0.00242548	NM_138720.1
HIST1H2BJ	3.05391	0.0171035	NM_021058.3
LOC647954	3.05164	0.0417278	XM_938141.1
MFSD3	3.04398	0.00011524	NM_138431.1
E2F2	3.04356	0.0171055	NM_004091.2
FLJ22184	3.03897	0.0338268	XM_940456.1
PLK1	3.03305	0.00159539	NM_005030.3
ENPP1	3.02233	0.0114256	NM_006208.1
HIST2H4A	3.01626	0.00596747	NM_003548.2
UHMK1	3.01461	0.00343843	NM_175866.2
CENPN	3.00736	0.00187421	NM_018455.3
MAL2	3.00471	0.00325484	NM_052886.1
C16ORF75	2.99545	0.000737462	NM_152308.1
KCNK1	2.99465	0.030837	NM_002245.2
C8ORF51	2.99124	0.000870122	NM_024035.1
BATF	2.98269	0.0105418	NM_006399.2
FAM64A	2.97968	0.00100895	NM_019013.1
MAD2L1	2.97222	0.00400926	NM_002358.2
GSDM1	2.97038	0.00897052	NM_178171.2
GPSM2	2.97009	0.000812223	NM_013296.3
OVOL2	2.9676	0.0471426	NM_021220.2
FAM83H	2.9647	0.00563748	NM_198488.1
NPTX2	2.96255	0.0377397	NM_002523.1
RAB25	2.94903	0.0321901	NM_020387.1
PAQR4	2.94648	0.00150515	NM_152341.2
EXO1	2.90683	5.94e-05	NM_006027.3
NUP210	2.90264	0.000676144	NM_024923.2
SALL4	2.90211	0.023005	NM_020436.2
C11ORF82	2.90174	0.00150623	NM_145018.2
CTHRC1	2.89701	0.00199808	NM_138455.2
CLEC5A	2.88381	0.0225988	NM_013252.2
ERCC6L	2.86993	0.00521193	NM_017669.2
DARS2	2.86838	1.18e-05	NM_018122.3
C15ORF48	2.86142	0.0233475	NM_032413.2
C6ORF129	2.85167	5.38e-06	NM_138493.1
HIST1H4J	2.85084	0.0262123	NM_021968.3
HIST1H3F	2.84745	0.0189019	NM_021018.2
PHLDA2	2.84404	0.0293145	NM_003311.3
GREM1	2.83777	0.0291995	NM_013372.5
MCM2	2.83024	0.0125267	NM_004526.2
PLK4	2.82853	0.000341274	NM_014264.2
IFI6	2.80364	0.0230685	NM_002038.2
CD80	2.80239	0.00338347	NM_005191.2
CCNF	2.80164	0.000149453	NM_001761.1
FAM91A1	2.78882	0.000178059	NM_144963.1
HS.575583	2.7841	0.00468327	Hs.575583
HIST1H2AM	2.78267	0.0148462	NM_003514.2
PPEF1	2.77468	0.0398118	NM_006240.2
ASCL2	2.76736	0.0443904	NM_005170.2
PRIM2	2.76528	0.00942519	NM_000947.2
WISP1	2.76227	0.000154335	NM_003882.2
HIST1H2BF	2.75407	0.00683644	NM_003522.3
PTK7	2.74829	0.00601306	NM_152880.2
BUB1B	2.73342	0.00270075	NM_001211.4
HIST1H2BE	2.73103	0.00942519	NM_003523.2
ESPL1	2.73011	0.00132197	NM_012291.3
TMEM132A	2.71846	0.0270056	NM_178031.2
CLDN7	2.71712	0.0138377	NM_001307.3
HIST1H4K	2.69864	0.0147441	NM_003541.2
SKA1	2.69668	0.00624306	NM_145060.1
HIST1H4E	2.69263	0.016621	NM_003545.3
TMEM158	2.68492	0.0329519	NM_015444.1
PSPH	2.68332	0.00648707	NM_004577.3
KLRG2	2.68284	0.0299413	NM_198508.2
PLAUR	2.68243	0.0105869	NM_002659.2
LOC649362	2.66872	0.0141522	XM_943669.1
NUF2	2.66421	0.000808472	NM_031423.2
C15ORF42	2.65892	0.0233704	NM_152259.2
C9ORF140	2.65613	0.0391136	NM_178448.2
PFKFB4	2.65328	0.000789872	NM_004567.2
EVPL	2.65287	0.00396303	NM_001988.1
RECQL4	2.65061	0.0222705	NM_004260.1
SPATA17	2.64969	0.00757694	NM_138796.2
MKI67	2.64963	0.00196314	NM_002417.2
ACP5	2.64494	0.00601128	NM_001611.2
DBNDD1	2.64275	0.0188479	NM_024043.2
AP1S1	2.63917	0.00106092	NM_057089.1
CENPK	2.63759	0.000237974	NM_022145.2
MB	2.63053	0.0185478	NM_005368.2
CCNE1	2.62873	0.00485701	NM_001238.1
COL5A2	2.62658	0.00446517	NM_000393.2
DSP	2.62456	0.00882404	NM_004415.2
ST14	2.61828	0.0235169	NM_021978.2
DPP3	2.61541	1.3e-05	NM_005700.3
ANKRD22	2.61159	0.0127232	NM_144590.1
GPRIN1	2.60757	0.0132493	NM_052899.1
CENPP	2.60379	0.00586056	NM_001012267.1
PACSIN1	2.60238	0.0354738	NM_020804.2
SLC2A1	2.59734	0.0213593	NM_006516.1
LOC399942	2.59233	0.0438449	XM_934471.1
LOC731049	2.58786	0.00176996	NM_014501.1
E2F7	2.57519	0.0400076	NM_203394.1
PRRT3	2.57295	0.0213638	NM_207351.2
LOC646817	2.5717	0.00269747	XM_937132.1
SMPDL3B	2.57112	0.0123648	NM_001009568.1
CACNG1	2.55692	0.0294759	NM_000727.2
PDIA4	2.55173	0.000173357	NM_004911.3
SPINT2	2.54869	0.0119512	NM_021102.2
C12ORF48	2.54857	0.00026099	NM_017915.1
UFSP1	2.5461	0.00149605	NM_001015072.1
RACGAP1	2.54505	0.000325019	NM_013277.2
UHRF1	2.54053	0.00126422	NM_013282.3
LIN9	2.54041	0.00494598	NM_173083.2
TRPS1	2.54024	0.0156624	NM_014112.1
MICAL2	2.53388	0.00184516	NM_014632.2
TMEM79	2.53382	0.028228	NM_032323.1
BAIAP2L1	2.53224	0.00727916	NM_018842.3
FAM111B	2.53089	0.00221677	NM_198947.1
STIL	2.52573	0.016899	NM_003035.2
RNASEH2A	2.52468	0.00255397	NM_006397.2
C1ORF112	2.52159	0.00146924	NM_018186.2
PAFAH1B3	2.51044	0.00225712	NM_002573.2
SLC35F2	2.50994	0.000513869	NM_017515.3
SLC12A8	2.50754	0.00233881	NM_024628.4
ENTPD7	2.50586	0.000396092	NM_020354.2
NME1	2.50407	3.08e-05	NM_198175.1
BLM	2.50075	0.0293139	NM_000057.1
FCGR1B	2.49618	0.0384029	NM_001004340.1
ANKRD33	2.49031	0.0129719	NM_182608.2
PYCR1	2.48094	8.57e-05	NM_006907.2
CDS1	2.48085	0.0164133	NM_001263.2
APOOL	2.47604	0.000882194	NM_198450.1
LOC732165	2.47285	0.0257913	XM_934933.1
KIF23	2.47102	0.000430782	NM_004856.4
LOC644774	2.45332	0.0263459	XM_927868.1
C8ORF38	2.45181	0.000504338	NM_152416.1
ZNF695	2.44564	0.0241477	NM_020394.3
COL5A1	2.44145	0.0108419	NM_000093.2
SHROOM2	2.43956	0.0150022	NM_001649.2
TUFT1	2.43896	0.00905411	NM_020127.1
BCAS4	2.43674	0.00774146	NM_017843.3
MMP14	2.43346	0.0101476	NM_004995.2
AVL9	2.43043	0.00293162	NM_015060.1
TMEM48	2.42928	0.00712219	NM_018087.3
ADORA3	2.42563	0.0204956	NM_000677.2
HSF2BP	2.42314	0.000790089	NM_007031.1
UFD1L	2.42005	0.000343009	NM_001035247.1
RCAN3	2.41833	0.000452277	NM_013441.2
GRM4	2.41739	0.0438731	NM_000841.1
POLE2	2.41151	0.00208998	NM_002692.2
KDELR3	2.40768	0.0204902	NM_016657.1
KIAA1024	2.40721	0.0177923	NM_015206.1
GPR172A	2.40437	0.00111064	NM_024531.3
TNFRSF18	2.40374	0.0260438	NM_148902.1
SLC39A11	2.40352	0.0134677	NM_139177.2
PHEX	2.40314	0.0329751	NM_000444.2
SLC6A12	2.40265	0.00489965	NM_003044.2
CDK5R1	2.39864	0.0238822	NM_003885.2
GSG2	2.39618	0.00128922	NM_031965.2
DEPDC1	2.3959	0.000251046	NM_017779.3
MAPK13	2.39371	0.00111064	NM_002754.3
FBXL20	2.39238	0.0179834	NM_032875.1
FEN1	2.38271	0.000581461	NM_004111.4
VOPP1	2.3819	0.016629	NM_030796.3
SLC19A1	2.38093	0.00141535	NM_003056.2
EFNA4	2.37989	0.0253973	NM_005227.2
TTLL12	2.37561	0.00232709	NM_015140.2
ECGF1	2.37291	0.00168835	NM_001953.2
HIST1H1C	2.36677	0.0493303	NM_005319.3
PLEK2	2.35954	0.00255397	NM_016445.1
CAPG	2.35839	0.00555872	NM_001747.2
KIAA1688	2.35483	0.00314337	NM_025251.1
KIAA0895	2.3509	0.0242688	NM_015314.1
GOLM1	2.34858	0.00406443	NM_177937.1
GADD45G	2.3437	0.00535748	NM_006705.2
C1ORF58	2.34051	0.0281126	NM_144695.1
DNAJC3	2.33758	0.00641256	NM_006260.2
SPINT1	2.33384	0.0210313	NM_181642.2
INTS7	2.33111	0.000741157	NM_015434.1
LEF1	2.33048	0.018453	NM_016269.2
HELLS	2.32228	0.00665856	NM_018063.3
GGH	2.31387	0.049133	NM_003878.1
DIAPH3	2.31353	0.00382286	Hs.576922
ELMOD2	2.31258	0.00229545	NM_153702.1
IPO7	2.31137	0.0122656	NM_006391.1
CDCA1	2.31007	0.00792067	NM_145697.1
FLVCR1	2.3055	0.00178134	NM_014053.1
GTSE1	2.30088	0.0151788	NM_016426.4
RAD21	2.29175	0.00713542	NM_006265.1
PYCRL	2.28787	0.0167596	NM_023078.1
CDCA4	2.28737	0.00241514	NM_017955.2
CCDC21	2.28623	0.0013259	NM_022778.2
C1ORF31	2.28582	0.00103651	NM_001012985.1
LOC285216	2.28538	0.00769475	XM_496652.2
PKM2	2.28431	0.000800844	NM_002654.3
MTP18	2.28131	4.42e-05	NM_001003704.1
CDCP1	2.28014	0.00290034	NM_022842.3
C9ORF75	2.27588	0.0201731	NM_173691.1
C10ORF35	2.27298	0.0402687	NM_145306.1
ARFGEF2	2.27259	0.00109299	NM_006420.1
LOC440731	2.27235	0.0310124	XM_933693.1
HN1	2.27182	0.0187124	NM_016185.2
DTX3L	2.27041	0.0227649	NM_138287.2
ELL3	2.26692	0.0133039	NM_025165.2
FHDC1	2.26254	0.00547365	NM_033393.1
E2F5	2.26221	0.00792067	NM_001951.2
GRM8	2.26205	0.0422834	NM_000845.1
NCAPG2	2.25941	0.00110372	NM_017760.5
BPNT1	2.25802	0.0314579	NM_006085.3
GK	2.2556	0.0443935	NM_000167.3
ZBTB41	2.25462	0.000535196	NM_194314.2
FBXL6	2.24778	0.00325332	NM_012162.1
TIGD5	2.24741	0.000166017	NM_032862.2
DNAH14	2.24741	0.00280081	XM_059166.12
LYPLA1	2.24639	0.0120221	NM_006330.2
CKAP2	2.24227	0.00185517	NM_018204.2
HOMER3	2.24111	0.0119974	NM_004838.2
EPR1	2.23568	0.0125267	NR_002219.1
LOC643790	2.23049	0.0138349	XM_927071.1
NIPSNAP1	2.22907	0.0190047	NM_003634.1
H2AFX	2.22782	0.00799925	NM_002105.2
CHAF1A	2.2192	0.00980991	NM_005483.2
PRKDC	2.21778	0.00196255	NM_006904.6
CCNE2	2.21377	0.000589571	NM_057735.1
REPS2	2.21319	0.0301054	NM_001080975.1
TNFRSF9	2.20656	0.0189113	NM_001561.4
NCOA6IP	2.20213	0.00555765	NM_024831.5
SPC25	2.19901	0.00197761	NM_020675.3
CDK5	2.19638	6.99e-05	NM_004935.2
KHSRP	2.19511	2.61e-05	NM_003685.1
MRPL12	2.19432	0.0113574	NM_002949.2
LOC653381	2.19356	0.0315235	XR_017364.2
XPOT	2.19345	0.0145099	NM_007235.3
C19ORF28	2.19267	0.001481	NM_174983.2
LOC286016	2.189	0.0107393	NR_002187.1
GSK3B	2.18441	0.000141768	NM_002093.2
ORC1L	2.18422	0.0171398	NM_004153.2
MYO6	2.18289	0.0357695	NM_004999.2
PSENEN	2.18176	0.00343917	NM_172341.1
STRBP	2.1816	0.000545474	NM_018387.2
FAM54A	2.17754	0.0138037	NM_138419.2
STRA6	2.1769	0.0414462	NM_022369.2
CXORF39	2.17513	0.00242941	NM_207318.1
PLXNC1	2.17467	0.0392587	NM_005761.1
KIF20B	2.16976	0.00128994	NM_016195.2
IDH2	2.16611	0.00128768	NM_002168.2
PPP1R14B	2.16362	0.000274734	NM_138689.2
CMPK2	2.16329	0.0280829	NM_207315.1
MTFR1	2.16319	0.000900072	NM_014637.2
C18ORF19	2.16258	0.0351593	NM_152352.1
YDJC	2.16248	0.00792067	NM_001017964.1
TIMELESS	2.159	0.00213027	NM_003920.2
HDGF	2.15694	0.000255208	NM_004494.1
MLF1IP	2.15255	0.0291995	NM_024629.2
OAS2	2.15178	0.0404096	NM_002535.2
CSMD2	2.14908	0.0349733	NM_052896.2
RPL29	2.14792	0.0294759	NM_000992.2
BOP1	2.14313	0.00993738	NM_015201.3
SUSD4	2.14233	0.0169487	NM_001037175.1
MST4	2.14177	9.05e-05	NM_001042453.1
RAG1AP1	2.14174	0.0297088	NM_018845.1
RHPN1	2.13898	0.0144892	NM_052924.1
MXD3	2.13868	0.00330843	NM_031300.2
C15ORF23	2.13635	0.00634645	NM_033286.1
SIAE	2.13608	0.0366844	NM_170601.3
MAP7	2.1335	0.0264909	NM_003980.3
C20ORF151	2.13256	0.0241279	NM_080833.1
ROR2	2.12963	0.0486023	NM_004560.2
KIF26B	2.12866	0.00271909	XM_929208.1
UNC5B	2.12703	0.0208331	NM_170744.2
TIMM17B	2.12352	0.00269559	NM_005834.1
SGPL1	2.12243	0.00132818	NM_003901.2
LOC731314	2.12221	0.00664835	NM_002105.2
ZNF296	2.11909	0.03541	NM_145288.1
ALG1	2.11737	0.00085934	NM_019109.3
ZWINT	2.11323	0.00200898	NM_001005414.1
HOXC11	2.1116	0.0172012	NM_014212.2
ORMDL2	2.11049	0.00615058	NM_014182.3
PHKA1	2.11018	0.00872263	NM_002637.1
RNF187	2.10936	0.00159019	XM_047499.9
SC65	2.107	0.00718536	NM_006455.2
IMPAD1	2.1025	0.00410817	NM_017813.2
IL4I1	2.10212	0.00439801	NM_172374.1
BRAF	2.10038	0.00287888	NM_004333.2
KIAA0101	2.10006	0.000162024	NM_014736.4
LOC644743	2.098	0.0426582	XM_945181.1
LOC541471	2.09611	0.0101857	XR_001013.1
RIPK2	2.09346	0.00405405	NM_003821.4
TOR2A	2.09262	0.0190047	NM_130459.1
HPSE	2.0922	0.0240728	NM_006665.2
LOC644334	2.09211	0.0396661	XM_927497.1
MGAT4A	2.09157	0.0036979	NM_012214.1
CILP2	2.09154	0.0297892	NM_153221.1
REEP4	2.08712	0.0023907	NM_025232.2
CTPS	2.08671	0.0345601	NM_001905.1
OPN3	2.0856	0.0469978	NM_001030011.1
ATP13A1	2.08065	0.00112446	NM_020410.1
DHCR7	2.0791	0.0301054	NM_001360.1
DONSON	2.07606	0.0219457	NM_017613.2
MRPS17	2.07415	0.0100613	NM_015969.2
SSSCA1	2.07396	0.00817135	NM_006396.1
UCK2	2.07081	0.00933277	NM_012474.3
C12ORF66	2.07056	0.000762949	NM_152440.3
COL24A1	2.06973	0.00732762	NM_152890.4
POLB	2.06939	0.000238261	NM_002690.1
LAGE3	2.0658	0.0191897	NM_006014.2
RPL39L	2.0645	0.032391	NM_052969.1
NAT8B	2.06289	0.0365867	NM_016347.1
DDX6	2.06273	0.0222705	NM_004397.3
SLC25A22	2.06213	0.0117418	NM_024698.4
ERMP1	2.06148	0.0258088	NM_024896.2
ACOT8	2.05839	0.0101402	NM_183386.1
DCTPP1	2.05829	0.000669867	NM_024096.1
TBCE	2.05546	0.000203356	NM_003193.3
LOC727848	2.05523	0.0292019	XM_927722.1
ALDH18A1	2.05472	0.000121573	NM_002860.3
LRRC8E	2.05417	0.017377	NM_025061.3
C2ORF37	2.05402	0.000708249	NM_025000.1
FBXO28	2.05336	0.000394342	NM_015176.1
FAAH2	2.05155	0.0471999	NM_174912.2
B4GALNT4	2.04976	0.0121232	NM_178537.3
RFC2	2.04906	0.00213027	NM_002914.3
IER5L	2.04482	0.00384926	NM_203434.1
CXORF40B	2.04247	0.00315464	NM_001013845.1
SPC24	2.04097	0.0440221	NM_182513.1
C12ORF59	2.03741	0.00240146	NM_153022.1
ARPC1B	2.03639	0.0230212	NM_005720.2
SNORD4B	2.03402	0.0253485	NR_000009.1
OSBP2	2.03049	0.0462192	NM_030758.3
LOC642502	2.02783	0.0304235	XM_926594.1
MSR1	2.0267	0.034975	NM_138716.2
HS.390407	2.0253	0.0402687	Hs.390407
STX3	2.02409	0.000396562	NM_004177.3
LMNB2	2.02218	0.0164862	NM_032737.2
HS.249957	2.02211	0.00591969	Hs.249957
LOC644330	2.02206	0.0005556	XM_946163.1
C19ORF21	2.02121	0.00991912	NM_173481.2
ZDHHC20	2.0157	0.00124323	NM_153251.2
DOPEY2	2.01133	0.00272637	NM_005128.2
GNL3L	2.011	0.0460174	NM_019067.4
TRIM11	2.01019	0.016618	NM_145214.2
TMEM87B	2.00897	0.00448751	NM_032824.1
HS.36053	2.00824	0.0303136	Hs.36053
COPE	2.00671	0.00191549	NM_199444.1
MIF	2.00197	5.38e-06	NM_002415.1
FANCB	2.00073	0.00925027	NM_001018113.1
CBX4	2.00021	0.0112481	NM_003655.2
DNASE1	2.0002	0.0319455	NM_005223.3
RSPRY1	1.99654	0.0271273	NM_133368.1
SRP9	1.99395	0.00198493	NM_003133.2
RP11-529I10.4	1.99138	0.00501593	NM_015448.1
SMYD3	1.99072	0.0103987	NM_022743.1
C7ORF28B	1.98995	0.0290615	XM_942265.1
C1QTNF6	1.98903	0.0152932	NM_031910.3
PARP1	1.98772	3.98e-05	NM_001618.2
LOC168474	1.98758	0.0036036	XR_000552.1
ZNF668	1.98605	4.33e-05	NM_024706.3
STRA13	1.98602	0.00661345	NM_144998.2
EXOSC4	1.98556	0.0207155	NM_019037.2
BCL2L12	1.98523	0.00236246	NM_052842.2
TIMM17A	1.98222	7.14e-07	NM_006335.1
HAGHL	1.98085	0.0013116	NM_032304.2
UBFD1	1.97873	0.000817987	NM_019116.1
YIPF2	1.97728	0.00053543	NM_024029.3
POLA2	1.97536	0.010977	NM_002689.2
TSTA3	1.97518	0.0151788	NM_003313.2
MARCH1	1.97495	0.0142767	NM_017923.2
LSM4	1.9749	0.00943636	NM_012321.2
LOC728229	1.97256	0.015844	XM_943555.1
SMS	1.97171	0.000166677	NM_004595.2
LOC150223	1.97131	0.00204456	NM_001017965.1
PANK3	1.97071	0.00437224	NM_024594.2
AHCY	1.97048	0.0208475	NM_000687.1
CUGBP1	1.96943	0.000282536	NM_198700.1
FIBP	1.9628	0.000318295	NM_198897.1
EBP	1.96259	0.00140844	NM_006579.1
APOA1BP	1.96165	0.00363312	NM_144772.1
HS.538933	1.96162	0.00292476	Hs.538933
ULBP1	1.95988	0.026962	NM_025218.2
SRXN1	1.95853	0.0173845	NM_080725.1
USF1	1.95346	0.0185137	NM_007122.3
HIST3H2BB	1.95221	0.0210218	NM_175055.2
IDE	1.94902	0.000246848	NM_004969.1
PSRC1	1.94326	0.00555872	NM_001005290.2
TRAIP	1.94043	0.00172527	NM_005879.2
MBOAT7	1.93816	0.024969	NM_024298.2
PTPRO	1.93696	0.034905	NM_030671.1
SLC25A40	1.93595	0.000465611	NM_018843.2
SRPK1	1.93588	0.00078344	NM_003137.3
SDSL	1.93541	0.00598605	NM_138432.2
DNA2	1.93527	0.00287888	NM_001080449.1
GPR84	1.93473	0.0213638	NM_020370.1
HNRNPA3	1.93389	0.00732762	NM_194247.1
RPUSD1	1.93365	0.000891123	NM_058192.2
CNIH4	1.93261	0.00218211	NM_014184.1
WDYHV1	1.9314	0.00524098	NM_018024.1
MRPL13	1.93043	0.000762142	NM_014078.4
TMEM9	1.93023	0.0122725	NM_016456.2
PPAT	1.92457	0.000683549	NM_002703.3
HEATR6	1.923	0.00358639	NM_022070.3
EME1	1.92052	0.0122023	NM_152463.1
MAPKAP1	1.92017	0.0067438	NM_001006618.1
SLC25A15	1.91974	0.00106344	NM_014252.1
PSMB3	1.91709	0.0147772	NM_002795.2
LOC400506	1.91287	0.00175404	NM_001012991.1
FLJ22795	1.91202	0.0275051	NM_025084.1
CCDC99	1.912	0.00214531	NM_017785.2
TTC26	1.91154	0.00139147	NM_024926.1
AP4M1	1.91049	0.0079611	NM_004722.2
NR2C2	1.90969	0.015559	NM_003298.2
APH1A	1.90895	0.00362035	NM_016022.1
AGMAT	1.90889	0.00839179	NM_024758.3
MXRA5	1.90865	0.0169742	NM_015419.1
C12ORF32	1.90843	0.0109116	NM_031465.2
LYPD1	1.90813	0.00455652	NM_001077427.2
HNRNPL	1.90563	0.0117471	NM_001005335.1
PLEKHF2	1.90503	0.0105817	NM_024613.2
SBNO1	1.90298	0.00323668	NM_018183.2
RPN2	1.90201	0.00256692	NM_002951.2
NOLC1	1.8994	0.0125862	NM_004741.1
CASK	1.8984	0.0233475	NM_003688.1
TMEM54	1.8975	0.014533	NM_033504.2
MTHFD2	1.89672	0.000276272	NM_006636.2
FBXO5	1.8957	0.0256967	NM_012177.2
HYLS1	1.89443	0.00720141	NM_145014.1
ORC6L	1.89342	0.00233888	NM_014321.2
GPR89A	1.89209	0.0256977	NM_016334.2
ABHD12	1.88908	0.00747534	NM_001042472.1
ZWILCH	1.88761	0.0075743	NM_017975.2
NR2C2AP	1.88654	0.00508763	NM_176880.4
KIAA1598	1.88314	0.0103331	NM_018330.3
RALGAPB	1.8826	0.000341054	NM_020336.1
ZNF233	1.88209	0.0328211	NM_181756.1
TAF8	1.88099	0.0452919	NM_138572.2
C3ORF33	1.88099	0.0463937	NM_173657.1
HSPA4	1.88099	0.00116516	NM_198431.1
C1ORF96	1.87995	0.00565002	NM_145257.2
MREG	1.87752	0.0355559	NM_018000.1
CDC25A	1.87629	0.0319609	NM_001789.2
KIAA1524	1.87476	0.000150408	NM_020890.1
THOC4	1.87399	0.0321901	XM_946253.1
C6ORF167	1.87251	0.0135987	NM_198468.1
GATC	1.87006	0.00925027	NM_176818.1
TPI1	1.86847	0.000438459	NM_000365.4
SLC20A2	1.86676	0.0370441	NM_006749.3
C5ORF13	1.86533	0.0184877	NM_004772.1
KDM5B	1.86332	0.00295714	NM_006618.3
MFSD6L	1.86316	0.0298282	NM_152599.2
LMBRD2	1.86261	0.0105817	NM_001007527.1
TOMM40	1.86258	0.00555765	NM_006114.1
LOC652826	1.86231	0.041896	XM_942509.1
MIIP	1.86226	0.00165942	NM_001025374.1
SMPD2	1.86167	0.000306014	NM_003080.1
MRPS34	1.86056	0.0242688	NM_023936.1
KIAA1543	1.86038	0.0475635	NM_001080429.1
WDR67	1.8564	0.0446725	NM_145647.1
ARFGEF1	1.85626	0.00470458	NM_006421.3
CENPO	1.8552	0.00956461	NM_024322.1
LOC649025	1.85364	0.0197956	XM_938110.1
PANX1	1.8526	0.00344529	NM_015368.3
GPD2	1.85257	0.001447	NM_000408.2
DOCK5	1.85229	0.0440221	NM_024940.4
VIL2	1.85216	0.000411521	NM_003379.3
MPDU1	1.85205	0.00252399	NM_004870.2
LOC650037	1.85142	0.00345095	XM_939126.1
YWHAZ	1.85139	0.00240146	NM_003406.2
FAM158A	1.8512	0.00542099	NM_016049.3
FBXO6	1.84917	0.0275051	NM_018438.4
GRTP1	1.84883	0.0298938	NM_024719.2
FGFR1OP	1.84774	0.0169727	NM_007045.2
IBSP	1.8473	0.0313956	NM_004967.2
YIF1A	1.84522	0.0019018	NM_020470.1
IPPK	1.84418	0.0471369	NM_022755.4
TMEFF1	1.84367	0.0393796	NM_003692.2
RPL8	1.84325	0.00331112	NM_033301.1
LOC648581	1.84316	0.00416213	XM_937648.1
ZNF687	1.84047	0.00559996	NM_020832.1
ZNF124	1.83977	0.0375557	NM_003431.2
NLN	1.83871	0.00950841	NM_020726.2
TMED3	1.83861	0.00706647	NM_007364.2
LRWD1	1.8378	0.00399436	NM_152892.1
CD3EAP	1.83754	0.00444642	NM_012099.1
NHLRC2	1.83713	0.00180688	NM_198514.2
APEX2	1.83685	0.000967407	NM_014481.2
STXBP2	1.8358	0.0392061	NM_006949.1
SNAP47	1.83562	0.00116109	NM_053052.2
TMEM68	1.83277	0.0127225	NM_152417.1
PTGES2	1.83074	0.00367592	NM_198938.1
MRPL17	1.8292	0.00108696	NM_022061.2
NBR2	1.8285	0.0466537	NM_005821.3
ZNF281	1.82804	0.00241927	NM_012482.3
SAMD1	1.82776	0.0169727	NM_138352.1
CNTD2	1.82764	0.0341474	NM_024877.1
PIK3R2	1.82752	0.007119	NM_005027.2
ECE2	1.82734	1.51e-05	NM_014693.2
HYAL3	1.82629	0.0213638	NM_003549.2
NMRAL1	1.82627	0.00367869	NM_020677.2
ITPA	1.82572	0.00865194	NM_033453.2
BOLA2	1.82481	0.000795321	NM_001031827.1
CCT6A	1.82451	0.0375146	NM_001762.3
CXORF40A	1.8232	0.0076838	NM_178124.3
RCC1	1.82229	0.0143875	NM_001269.3
CNNM4	1.82159	0.0127225	NM_020184.2
C13ORF34	1.82109	0.0139509	NM_024808.2
PMM2	1.82095	0.00233312	NM_000303.1
GOT2	1.8209	0.0184321	NM_002080.2
TFB2M	1.81856	0.00033807	NM_022366.1
STT3B	1.81787	0.0264789	NM_178862.1
NME2	1.81762	0.0128309	NM_001018138.1
COL1A2	1.81747	0.0169865	NM_000089.3
C6ORF64	1.81731	0.0149269	NM_018322.1
ASPHD2	1.81726	0.0428872	NM_020437.3
MFAP2	1.81688	0.00459972	NM_017459.1
NDUFS2	1.81348	0.00521782	NM_004550.3
TXNL4A	1.81322	0.022316	NM_006701.2
GBA	1.81299	0.00328705	NM_001005742.1
ZNF643	1.81154	0.0236258	NM_023070.1
PARS2	1.81095	0.00682081	NM_152268.2
SLC25A19	1.81077	0.0227489	NM_021734.3
XPO5	1.80827	0.0389543	NM_020750.1
LYPLA2	1.80696	0.022314	NM_007260.2
KNTC1	1.80583	0.0323678	NM_014708.3
GCH1	1.80563	0.00893375	NM_000161.2
ARPC5L	1.8031	0.0336527	NM_030978.1
AFMID	1.80305	0.0488124	NM_001010982.1
YIF1B	1.80264	0.000661277	NM_001031731.1
E2F3	1.80053	0.0305782	NM_001949.2
SSX2IP	1.79977	0.0226447	NM_014021.2
ATL3	1.79899	0.00283487	NM_015459.3
COG5	1.79887	0.00032787	NM_006348.2
RDM1	1.79845	0.001481	NM_001034836.1
PFDN6	1.79832	0.00862629	NM_014260.2
PDRG1	1.79795	0.0185478	NM_030815.2
TADA1L	1.79666	0.0151786	NM_053053.2
SHARPIN	1.79652	0.0443904	NM_030974.2
ACBD3	1.79487	0.000148392	NM_022735.3
NANS	1.79468	0.000996068	NM_018946.2
C20ORF55	1.79459	0.034429	NM_031424.3
LYSMD1	1.79457	0.0477402	NM_212551.2
RFC4	1.79415	0.00516828	NM_002916.3
PPP1CA	1.79411	7.23e-05	NM_002708.3
KCTD5	1.79195	0.0145099	XR_001518.1
KIAA1618	1.79046	0.0357758	NM_020954.2
LOC646463	1.78955	0.0054052	XM_929387.1
MORC2	1.78943	0.00442231	NM_014941.1
MTX1	1.78919	0.00106411	NM_002455.2
HS.232649	1.78882	0.0171692	Hs.232649
HS.551074	1.78787	0.000504338	Hs.551074
SLMO1	1.7869	0.0384636	NM_006553.2
SELI	1.78608	0.0174424	NM_033505.1
TRMT12	1.78557	0.0132493	NM_017956.1
LASS2	1.78434	0.024969	NM_013384.3
PGK1	1.78377	0.00950151	NM_000291.2
PUS7	1.78323	0.0199774	NM_019042.3
GAPDH	1.78228	0.00291462	NM_002046.2
GRN	1.78173	0.00212176	NM_002087.2
NUTF2	1.78126	0.0430129	NM_005796.1
HS.535360	1.78121	0.00862324	Hs.535360
POLR3K	1.77903	0.000155553	NM_016310.2
TMEM49	1.77845	0.0258609	NM_030938.2
LOC728564	1.77828	0.00390916	NM_003875.2
TMPO	1.77696	0.00208599	NM_003276.1
TRIM59	1.77619	0.0183317	NM_173084.1
BRCC3	1.77611	0.000366737	NM_024332.2
PDIA3P	1.77509	0.00250169	NR_002305.1
LOC221710	1.7721	0.0228839	XM_927609.1
POGK	1.7717	0.00213027	NM_017542.3
CCT3	1.77088	0.00240237	NM_005998.3
PCNXL3	1.77081	0.0242263	XM_941490.1
KIF18A	1.76848	0.00201805	NM_031217.2
RAB3D	1.76826	0.0482985	NM_004283.2
EPRS	1.76821	8.02e-05	NM_004446.2
RPS6KB2	1.76587	0.00692639	NM_003952.2
KIF21A	1.76573	0.0136824	NM_017641.2
MINPP1	1.7653	0.0187732	NM_004897.2
ZNF816A	1.76484	0.00116516	NM_001031665.1
GPR137B	1.76396	0.00943636	NM_003272.1
PGM3	1.76379	0.0036189	NM_015599.1
MRS2	1.76369	0.00411303	NM_020662.1
LNX2	1.76368	0.0318361	NM_153371.2
RBM12B	1.76288	0.0292019	NM_203390.1
ADCK5	1.76279	0.0341251	NM_174922.3
BRI3BP	1.76214	0.0058226	XM_941876.1
UCHL5	1.76154	0.00641603	NM_015984.1
SRPRB	1.76153	0.0155584	NM_021203.2
HADH2	1.76069	0.00188402	NM_004493.1
C11ORF80	1.76046	0.0234025	NM_024650.2
MGC40489	1.75818	0.0207412	XM_935208.1
C19ORF48	1.75602	0.009507	NM_199250.1
CALU	1.75552	0.0199584	NM_001219.2
LOC81691	1.75517	0.0444674	NM_030941.1
TAF5L	1.75369	0.00615058	NM_014409.3
SLC6A6	1.75288	0.0126739	NM_003043.2
C16ORF87	1.75232	0.0258337	NM_001001436.1
C19ORF22	1.75146	0.0311655	NM_138774.2
LOC653226	1.75091	0.00427671	XM_938116.1
RANGAP1	1.75033	0.00600842	NM_002883.2
TELO2	1.74972	0.0221305	NM_016111.1
SSRP1	1.7496	0.0199717	NM_003146.2
SUV39H1	1.74901	0.00888644	NM_003173.1
DPM2	1.74808	0.00146954	NM_003863.2
ARF1	1.74725	0.00993738	NM_001024228.1
SQRDL	1.74617	0.0339223	NM_021199.2
FAM109B	1.74585	0.0276704	NM_001002034.1
NAPG	1.74562	0.00844659	NM_003826.1
LSR	1.74548	0.0475041	NM_205834.2
CCDC134	1.74291	0.0196044	NM_024821.2
P4HA2	1.74287	0.0215683	NM_001017974.1
GSPT1	1.74277	1.18e-05	NM_002094.1
SLC38A6	1.74209	0.0192394	NM_153811.1
ZNF239	1.74205	0.0395531	NM_005674.1
HSD17B10	1.74177	0.00150117	NM_004493.2
CXORF12	1.74108	0.0401475	NM_003492.1
ADSS	1.73916	0.0140717	NM_001126.2
PTRH2	1.73798	0.016221	NM_016077.3
NEK6	1.73659	0.0156624	NM_014397.3
FARSA	1.73647	0.0131067	NM_004461.1
OCIAD2	1.73484	0.0308996	NM_152398.2
MRPL14	1.73451	0.00366432	NM_032111.2
KDELR2	1.73406	0.0113351	NM_006854.2
RHBDD3	1.73402	0.048891	NM_012265.1
RRP15	1.7339	0.0117148	NM_016052.2
PVRL2	1.73322	0.0423045	NM_001042724.1
SCYL1BP1	1.73275	0.00406443	NM_152281.1
STT3A	1.73239	0.00138645	NM_152713.2
GFPT1	1.73191	0.0087591	NM_002056.1
ATF6	1.73166	0.00140101	NM_007348.2
B4GALT3	1.73091	0.01378	NM_003779.2
ECOP	1.72984	0.0288863	NM_030796.2
C6ORF125	1.72925	0.00943995	NM_032340.1
HYOU1	1.72829	0.0338506	NM_006389.2
EXOSC5	1.72807	0.0126058	NM_020158.3
CDC73	1.72683	0.0387569	NM_024529.3
DCLRE1A	1.72566	0.00291384	NM_014881.2
FAM86A	1.72358	0.0145099	NM_201598.1
CDC42SE1	1.72349	0.0174444	NM_001038707.1
C11ORF24	1.7217	0.00184516	NM_022338.2
C19ORF61	1.72158	0.0356289	NM_019108.1
TMEM97	1.71965	0.0401456	NM_014573.1
LOC653888	1.71961	0.027405	XM_936251.1
FKBPL	1.7177	0.0195884	NM_022110.3
SIRT7	1.71658	0.0340552	NM_016538.1
TTC30A	1.71556	0.0443904	NM_152275.2
C9ORF100	1.71426	0.00624306	NM_001031728.1
UBQLN4	1.71374	0.0170289	NM_020131.3
FANCD2	1.71373	0.0285067	NM_001018115.1
LSM14B	1.71328	0.0498548	NM_144703.1
C12ORF52	1.71303	0.00310613	NM_032848.1
AKT1S1	1.71283	0.0404184	NM_032375.2
ZBTB10	1.71197	0.0177602	NM_023929.2
LOC652481	1.71009	0.0234635	XM_941942.1
TTC9C	1.70944	0.00613088	NM_173810.3
NSMCE2	1.70933	0.0219798	NM_173685.1
MYCBP	1.70908	0.0351704	NM_012333.3
C6ORF182	1.70907	0.0297072	NM_173830.3
PUF60	1.70427	0.0224457	NM_014281.3
HOOK3	1.70409	0.00600634	NM_032410.2
LOC652672	1.70327	0.0356478	XM_942252.1
ARID4B	1.70326	0.00499999	NM_016374.4
CANT1	1.70128	0.0294759	NM_138793.2
RAP1GDS1	1.70047	0.00419721	XM_925863.1
TACO1	1.69853	0.0224457	NM_016360.2
PIP4K2C	1.69781	0.0367314	NM_024779.3
DKFZP434N035	1.69675	0.0240865	NM_032262.1
TOR1AIP2	1.69655	0.0197346	NM_145034.1
HSPA14	1.69487	0.0209607	NM_016299.1
NUBP2	1.69196	0.0456409	NM_012225.1
CSTF2	1.69167	0.0123568	NM_001325.2
MRPL15	1.69158	0.0193318	NM_014175.2
RMI1	1.69109	0.000392245	NM_024945.1
CYC1	1.69028	0.00265434	NM_001916.2
HAUS8	1.69028	0.0185478	NM_033417.1
IL11	1.69001	0.0150626	NM_000641.2
GUF1	1.68961	0.00464564	NM_021927.1
SPCS3	1.68958	0.0207908	NM_021928.2
AMACR	1.68884	0.0261221	NM_014324.4
MRPS23	1.68825	0.0235223	NM_016070.2
ATP6AP1	1.6874	0.0019772	NM_001183.3
COL3A1	1.68737	0.0460471	NM_000090.2
BCL9	1.68712	0.0405312	NM_004326.2
NEIL3	1.68624	0.0109905	NM_018248.1
DNASE2	1.68497	0.000869341	NM_001375.2
WNT7B	1.68328	0.0297072	NM_058238.1
NUDT16L1	1.68299	0.00849233	NM_032349.2
METTL13	1.68193	0.00244768	NM_015935.4
LOC728556	1.68173	0.0200671	NM_015955.2
ASPSCR1	1.68015	0.00561179	NM_024083.2
ZNF217	1.67942	0.00587273	NM_006526.2
ZDHHC12	1.67933	0.0447996	NM_032799.4
C19ORF10	1.6793	0.00199156	NM_019107.3
SEH1L	1.67867	0.0381037	NM_001013437.1
CSNK2A1P	1.6779	0.0248169	NR_002207.1
SLC25A39	1.67722	0.000779732	NM_016016.1
SCAMP3	1.6754	0.0261221	NM_005698.2
TMEM191B	1.67431	0.0102719	XM_938147.1
CSE1L	1.67339	0.0154039	NM_001316.2
PPPDE2	1.67326	0.0460174	NM_015704.1
ZNF672	1.67226	0.00591283	NM_024836.1
NR2F6	1.67209	0.036756	NM_005234.3
RUSC1	1.67178	0.00515291	NM_014328.2
RNPEP	1.67151	0.0371227	NM_020216.3
TXNDC17	1.67103	0.000285049	NM_032731.2
FRAT2	1.67093	0.0195884	NM_012083.2
TMEM199	1.67058	0.0382365	NM_152464.1
INCENP	1.67035	0.00360999	NM_020238.1
SLC35A3	1.66979	0.048891	NM_012243.1
SMG5	1.66948	0.022481	NM_015327.1
TOMM34	1.66862	0.0144963	NM_006809.4
TMEM141	1.66843	0.0477459	NM_032928.2
ZDHHC5	1.66828	0.00178288	NM_015457.2
ATP6V1C1	1.66793	0.0111008	NM_001695.3
HS.564975	1.66793	0.0320744	Hs.564975
PTCD1	1.66728	0.00409935	NM_015545.2
TMEM165	1.66498	0.0251149	NM_018475.2
NME1-NME2	1.66485	0.00240649	NM_002512.2
ZNF696	1.66484	0.0181641	NM_030895.1
C1ORF182	1.66437	0.0399698	NM_144627.1
C11ORF48	1.66436	0.00639467	NM_024099.2
TAGLN2	1.664	0.0257876	NM_003564.1
ZMYND8	1.66013	0.0396661	NM_183047.1
PLAC1	1.65978	0.00265577	NM_021796.3
HIST1H1D	1.65976	0.0193062	NM_005320.2
ZDHHC13	1.6595	0.0291995	NM_001001483.1
C6ORF89	1.6593	0.00548618	NM_152734.2
LRRC42	1.65878	0.0350598	NM_052940.3
SDF2L1	1.65795	0.0401839	NM_022044.2
ALG10B	1.65777	0.0153483	NM_001013620.1
MTG1	1.65697	0.0381327	NM_138384.1
SEC23B	1.65658	0.00218026	NM_032985.3
LRRC8D	1.65625	0.0496267	NM_018103.3
RABIF	1.65506	0.0162274	NM_002871.3
AGTRAP	1.65456	0.0151644	NM_001040194.1
C20ORF24	1.65428	0.0085219	NM_199485.1
C1ORF124	1.65364	0.00698993	NM_032018.4
MTA3	1.65253	0.0221249	NM_020744.2
GGPS1	1.65233	0.00577972	NM_004837.2
C2ORF18	1.6523	0.0289383	NM_017877.2
KIF3A	1.65166	0.0231677	NM_007054.4
ABCB8	1.65087	0.0309626	NM_007188.2
RSRC1	1.64932	0.0212592	NM_016625.2
CORO2A	1.64886	0.0284658	NM_052820.2
NUDT5	1.64808	0.0131161	NM_014142.2
CLGN	1.64736	0.0184877	NM_004362.1
PPID	1.64713	0.0349212	NM_005038.2
SNHG3-RCC1	1.64646	0.00616114	NM_001048198.1
ZNF250	1.64645	0.00417608	NM_021061.1
LOC644544	1.64606	0.0396661	XM_927666.1
DNAJC9	1.64586	0.0206574	NM_015190.3
GRINA	1.64317	0.012985	NM_000837.1
FUBP1	1.64254	0.0198635	NM_003902.3
FLAD1	1.64186	0.00158574	NM_025207.3
CCT5	1.64139	0.0231677	NM_012073.3
FADD	1.64053	0.0191019	NM_003824.2
TBRG4	1.63848	0.0381064	NM_030900.2
G3BP1	1.63814	0.0113351	NM_198395.1
C1ORF35	1.6374	0.0105477	NM_024319.2
C7ORF47	1.63731	0.026802	NM_145030.1
MRPL42	1.6359	0.00281846	NM_172177.1
ATF5	1.6359	0.0279361	NM_012068.2
PARP9	1.63572	0.0319573	NM_031458.1
P4HA1	1.63412	0.0408923	NM_001017962.1
PSD4	1.63343	0.0139288	NM_012455.2
GIYD1	1.63325	0.0152777	NM_001014999.1
CHCHD9	1.63225	0.0341327	XM_928381.1
GLO1	1.628	0.0175067	NM_006708.1
PANK1	1.62786	0.0297261	NM_148977.1
CEP72	1.62702	0.0467927	NM_018140.2
YME1L1	1.62666	0.0359437	NM_139313.1
TBL2	1.62659	0.00312414	NM_032988.1
MCM7	1.62656	0.0252025	NM_182776.1
RBM38	1.62594	0.046008	NM_183425.1
GMIP	1.62515	0.0412498	NM_016573.1
CDC42BPA	1.62453	0.0293891	NM_003607.2
ACBD6	1.62353	0.0190607	NM_032360.2
SNRPB	1.62267	0.00542669	NM_003091.3
RPP40	1.62193	0.02073	NM_006638.2
PDCL3	1.6209	0.0076838	XM_929879.1
HMBS	1.61863	0.00013342	NM_000190.3
EIF2AK1	1.61857	0.00125354	NM_001134335.1
PRMT3	1.61853	0.0217348	NM_005788.1
H2AFZ	1.61823	0.000285049	NM_002106.3
TMEM160	1.6182	0.0403794	NM_017854.1
NCBP1	1.61704	0.0480875	NM_002486.3
DKC1	1.61649	0.0171615	NM_001363.2
MEMO1	1.61638	0.0273875	NM_015955.2
INTS8	1.6142	0.0138152	NM_017864.2
SLC38A5	1.61337	0.0445682	NM_033518.1
CHPF2	1.61268	0.00813199	NM_019015.1
C1ORF131	1.61265	0.0123568	NM_152379.2
STIP1	1.61263	0.0328273	NM_006819.1
P4HB	1.61223	0.00542495	NM_000918.2
CASC5	1.61164	0.00778125	NM_144508.2
ADCK2	1.61069	0.00846987	NM_052853.3
HMGCR	1.60933	0.0467098	NM_000859.1
ALKBH4	1.60867	0.0280061	NM_017621.2
BYSL	1.60791	0.046575	NM_004053.3
PRCC	1.60764	0.000764052	NM_199416.1
NVL	1.60752	0.00101557	NM_002533.2
KIAA1429	1.60748	0.011563	NM_183009.1
SLC30A6	1.60663	0.0182451	NM_017964.2
CHTF18	1.60601	0.041294	NM_022092.1
C8ORF76	1.60575	0.00741376	NM_032847.1
F11R	1.60568	0.025941	NM_016946.3
B3GAT3	1.60509	0.0248151	NM_012200.2
C19ORF52	1.6049	0.00737485	NM_138358.2
LOC653604	1.60435	0.00283826	XM_497711.2
CENPI	1.60423	0.015072	NM_006733.2
P2RY11	1.60399	0.0387728	NM_002566.4
GMPPA	1.6037	0.00117472	NM_013335.2
LOC644584	1.60337	0.0315955	XM_927700.1
DPY19L4	1.60259	0.0181616	NM_181787.1
ZC3H3	1.6018	0.00483941	NM_015117.1
PIGU	1.60176	0.0148278	NM_080476.4
B3GALNT1	1.60015	0.0117737	NM_033168.2
FAM58A	1.60001	0.0278905	NM_152274.2
PUS7L	1.59913	0.0130433	NM_031292.2
NFE2L3	1.5988	0.0231813	NM_004289.5
PSEN2	1.59855	0.0402401	NM_012486.1
NIT2	1.59839	0.00193053	NM_020202.2
VAMP8	1.5967	0.00355269	NM_003761.2
PGGT1B	1.59574	0.0264959	NM_005023.2
SHB	1.59486	0.0373066	NM_003028.1
GPR63	1.59444	0.044401	NM_030784.1
LEO1	1.59276	0.016629	NM_138792.2
FBXW9	1.59231	0.0290615	NM_032301.1
TMEM177	1.59048	0.0184877	NM_030577.1
DLG3	1.5899	0.0301857	NM_021120.1
FAM105B	1.58968	0.0114053	NM_138348.3
MRPS35	1.58943	0.0274021	NM_021821.2
RPP38	1.58912	0.00524098	NM_183005.1
COG2	1.5888	0.00435832	NM_007357.1
TSPAN17	1.58787	0.0246565	NM_012171.1
COL12A1	1.58721	0.0250988	NM_004370.4
MED19	1.58621	0.0131067	NM_153450.1
EXOSC3	1.58589	0.0380641	NM_016042.2
PGAM5	1.5858	0.00509931	NM_138575.1
LOC201725	1.5857	0.0365581	NM_001008393.1
PPT1	1.58479	0.00411135	NM_000310.2
ZNF364	1.58159	0.00995967	NM_014455.1
KPNA1	1.58146	0.00942519	NM_002264.1
ACTL6A	1.58132	0.0153859	NM_004301.3
LRRC16	1.58089	0.0390919	NM_017640.3
SKIL	1.58028	0.0100003	NM_005414.2
LYPLAL1	1.57997	0.0349212	NM_138794.1
C20ORF45	1.5798	0.0465544	NM_016045.1
DTX2	1.57937	0.000606389	NM_020892.1
LOC650215	1.57914	0.00416125	NM_007235.3
TMEM138	1.57643	0.0209088	NM_016464.2
STX6	1.57592	0.00225377	NM_005819.4
ZBTB9	1.57578	0.0124774	NM_152735.3
LOC653377	1.57547	0.0251475	XM_929420.1
LOC643438	1.57547	0.0371269	XM_926769.1
CCDC124	1.57493	0.0123038	NM_138442.2
TIPRL	1.57488	0.0079522	NM_152902.3
TAF6	1.57386	0.0420737	NM_139122.1
SEC23IP	1.57375	0.0197346	NM_007190.2
MAPKAPK3	1.57356	0.0246076	NM_004635.3
C16ORF33	1.57347	0.02586	NM_024571.2
PRDX1	1.57242	0.0109878	NM_181696.1
ARD1A	1.5718	0.00709531	NM_003491.2
METTL6	1.57147	0.0242062	NM_152396.1
ZMPSTE24	1.57116	0.00557805	NM_005857.2
HS.551847	1.57069	0.0416512	Hs.551847
LRRC20	1.57054	0.0259741	NM_207119.1
APOO	1.57007	0.0452767	NM_024122.2
FAM110A	1.56939	0.00387388	NM_001042353.1
CDK2AP2	1.56893	0.0446232	NM_005851.3
CNOT1	1.56833	0.0175599	NM_206999.1
SMC4	1.56804	0.0137858	NM_005496.3
KIF24	1.5667	0.0153483	NM_194313.1
TMED9	1.56619	0.00657162	NM_017510.3
PPIL1	1.56558	0.00446517	NM_016059.3
RPUSD3	1.56488	0.0216613	NM_173659.2
ACOT11	1.56485	0.0276872	NM_015547.2
RCP9	1.5642	0.0342389	NM_014478.3
COPG	1.5639	0.0357641	NM_016128.3
COPA	1.56372	0.000139517	NM_004371.2
PIGC	1.56288	0.00206103	NM_153747.1
ANKRD16	1.56273	0.0066327	NM_001009941.1
SHMT2	1.56187	0.00419721	NM_005412.4
CCDC123	1.56055	0.0432629	NM_032816.3
PSMD14	1.55997	0.0135987	NM_005805.2
TMEM57	1.55885	0.00769664	NM_018202.2
PTPRJ	1.55874	0.0227478	NM_002843.2
BRMS1	1.55751	0.00218094	NM_015399.3
LOC650518	1.55663	0.00761485	XM_937285.1
DPAGT1	1.55599	0.00681927	NM_001382.2
GTF2IRD1	1.55582	7.69e-05	NM_016328.1
LOC647481	1.55549	0.0242563	XM_936545.1
PRDX4	1.55508	0.0117737	NM_006406.1
ARF4	1.55497	0.043233	NM_001660.2
STRN	1.5538	0.0183317	NM_003162.2
UTP18	1.55297	0.0410107	NM_016001.1
SGOL2	1.55281	0.00429089	NM_152524.3
NAT10	1.55074	0.00888793	NM_024662.1
PEX13	1.55045	0.0206005	NM_002618.2
TEAD4	1.54837	0.0163161	NM_003213.2
C20ORF20	1.54673	0.0242836	NM_018270.3
MBTPS2	1.54583	0.0357235	NM_015884.1
COQ2	1.54582	0.0287439	NM_015697.5
GARS	1.54577	0.00309289	NM_002047.1
DNAJC10	1.54531	0.00999614	NM_018981.1
ATIC	1.54518	0.00202005	NM_004044.4
PDIK1L	1.54469	0.0215138	NM_152835.1
FAM136A	1.54466	0.0311875	NM_032822.1
P2RX4	1.5446	0.00189808	NM_175568.1
TARS	1.54445	0.00383991	NM_152295.3
FAM100B	1.54392	0.0238544	NM_182565.2
NOMO1	1.54341	0.00582266	NM_014287.3
PLA2G12A	1.54211	0.0401456	NM_030821.3
C1ORF19	1.54204	0.0295616	NM_052965.1
BCDIN3D	1.54197	0.0470146	NM_181708.1
MPHOSPH9	1.54173	0.0473752	NM_022782.2
LETM1	1.54154	0.0464917	NM_012318.1
CCT6P1	1.53842	0.0498548	NR_003110.2
ENOPH1	1.53738	0.00905768	NM_021204.1
TXN	1.5369	0.000126171	NM_003329.2
SLC39A1	1.53445	0.00941293	NM_014437.3
DHX8	1.53419	0.0174213	NM_004941.1
CD2AP	1.53254	0.0231337	NM_012120.1
C14ORF129	1.53182	0.0281523	NM_016472.3
AMMECR1	1.53173	0.047035	NM_001025580.1
HIST1H2AB	1.53154	0.0321901	NM_003513.2
NOL11	1.53141	0.0118467	NM_015462.2
UBE2H	1.53023	0.039828	NM_182697.1
CRLF3	1.52918	0.0361195	NM_015986.2
C19ORF24	1.52879	0.0148462	NM_017914.2
SEC24D	1.52839	0.0404947	NM_014822.1
PAPD1	1.52793	0.0295303	NM_018109.2
TCEB3	1.52782	0.0280436	NM_003198.1
DNAJC5	1.5275	0.0203914	NM_025219.1
C16ORF70	1.52742	0.0160999	NM_025187.3
ORC5L	1.52729	0.00250587	NM_181747.1
STAM	1.52677	0.0162858	NM_003473.2
GEMIN6	1.52672	0.0147413	NM_024775.9
TBC1D2	1.52498	0.0423885	NM_018421.2
LOC255620	1.52462	0.00261265	XM_173132.4
PSMA6	1.5245	0.00839555	NM_002791.1
CCDC51	1.52433	0.0071968	NM_024661.2
BRIX1	1.52292	0.0094309	NM_018321.3
ELK4	1.52135	0.024675	NM_001973.2
PAK4	1.52046	0.042264	NM_005884.3
RUVBL2	1.51923	0.0135272	NM_006666.1
M6PR	1.5188	0.00746141	NM_002355.2
MPV17L2	1.51774	0.0227459	NM_032683.1
BAX	1.51718	0.000176921	NM_138765.2
LOC650339	1.51664	0.00282772	XM_941991.1
PRR19	1.51598	0.0373312	NM_199285.2
CHCHD8	1.51568	0.0204902	NM_016565.2
LOC652903	1.51513	0.0357433	XM_942634.1
MED8	1.51484	0.0349733	NM_001001653.1
WDR12	1.51434	0.0295616	NM_018256.2
USP38	1.51385	0.0410383	NM_032557.4
CPSF1	1.5135	0.03468	NM_013291.2
C1ORF43	1.51283	0.0484286	NM_015449.1
NSUN5C	1.51249	0.0499463	NM_145645.1
CKAP5	1.51233	0.0104722	NM_001008938.1
RFXANK	1.51174	0.00442231	NM_003721.2
RBL1	1.50997	0.0061178	NM_002895.2
BGN	1.50973	0.0252973	NM_001711.3
SPPL2A	1.50958	0.0270209	NM_032802.2
ARMET	1.50934	0.0138037	NM_006010.2
PSMA5	1.50914	0.00279376	NM_002790.2
MRPS12	1.50685	0.00474203	NM_033363.1
RQCD1	1.50636	0.0406116	NM_005444.1
RCE1	1.50516	0.0294013	NM_001032279.1
ZNF627	1.50491	0.0288182	NM_145295.2
TMCO1	1.50287	0.00641603	NM_019026.2
AFTPH	1.501	0.0374463	NM_017657.3
SMARCA4	1.50095	0.0113574	NM_003072.2
HS.140841	1.50028	0.0206574	Hs.140841
CLYBL	-1.5	0.0369015	NM_138280.3
LOC652470	-1.50043	0.0351593	XM_945536.1
KANK1	-1.50124	0.000465611	NM_153186.3
HS.133009	-1.50144	0.0427313	Hs.133009
SBF2	-1.50204	0.0107341	NM_030962.1
CHKB	-1.50209	0.00771334	NM_152253.1
CLCN6	-1.50232	0.0149269	NM_021737.1
LSS	-1.50368	0.0232478	NM_001001438.1
HS.561570	-1.50417	0.00816344	Hs.561570
KRTAP10-2	-1.50555	0.000408297	XM_942388.1
CYB5R3	-1.50796	0.00770798	NM_007326.2
HS.574453	-1.50919	0.0307048	Hs.574453
DTWD1	-1.51046	0.000841809	NM_020234.3
RILPL2	-1.51051	0.0353738	NM_145058.1
LOC729603	-1.51078	0.0314013	NR_003288.1
ZNF436	-1.51087	0.000414088	NM_030634.1
LOC648500	-1.51123	0.0143875	XM_943344.1
RHOQ	-1.51473	0.0364363	NM_012249.2
LRRC2	-1.51553	1.04e-07	NM_024512.2
WBP4	-1.51564	0.0249553	NM_007187.3
NLRP8	-1.51599	0.0453066	NM_176811.2
MYOM3	-1.51614	0.0260761	NM_152372.2
C5ORF5	-1.51649	0.0297645	NM_016603.1
HCG2P7	-1.51823	0.0499149	NR_001318.1
FEZ2	-1.51872	0.00294395	NM_005102.2
NXF1	-1.52006	0.00206449	NM_006362.4
EIF5	-1.52187	0.00146924	NM_183004.3
HS.555126	-1.52192	0.0213072	Hs.555126
PHAX	-1.52197	0.041544	NM_032177.2
FBXO17	-1.52258	0.0232765	NM_148169.1
EFHB	-1.52285	0.0395066	NM_144715.2
RUNX1T1	-1.52315	0.000111714	NM_175636.1
EIF1	-1.5259	0.00149311	NM_005801.3
CSDA	-1.52805	0.0497339	NM_003651.3
NCRNA00153	-1.52835	0.0445682	NM_018474.2
TRAK2	-1.52907	0.0258337	NM_015049.1
HS.161330	-1.52936	0.0105477	Hs.161330
GOLGA8B	-1.5295	0.0443125	NM_001023567.1
ZNF334	-1.53044	0.041294	NM_199441.1
TK2	-1.53062	0.0361411	NM_004614.2
KLHDC8B	-1.53171	0.0157326	NM_173546.1
LOC644640	-1.5341	0.0232364	XM_927749.1
ECH1	-1.53422	0.015311	NM_001398.2
ASTN1	-1.53444	0.0092636	NM_207108.1
DHDDS	-1.53592	0.0445682	NM_024887.2
PLEKHM1	-1.53813	0.0231627	NM_014798.1
FAM22A	-1.53934	0.0064253	XM_931604.1
HS.467627	-1.5412	0.0395531	Hs.467627
PAK3	-1.54152	0.00121081	NM_002578.2
UACA	-1.54156	0.00021012	NM_001008224.1
ANXA11	-1.54169	0.00293419	NM_145869.1
HS.254477	-1.54248	0.0293891	Hs.254477
GPRASP1	-1.54277	0.000282983	NM_014710.2
MAB21L1	-1.543	0.0063911	NM_005584.2
C18ORF26	-1.54375	0.00467564	NM_173629.1
KCNIP1	-1.54395	0.000485114	NM_014592.2
DENND5A	-1.54536	0.00519108	NM_015213.2
LOC647947	-1.54618	0.00539688	XM_938447.1
MAP3K6	-1.54666	0.00960234	NM_004672.3
ATF3	-1.54703	0.0347372	NM_001030287.1
SLC25A20	-1.54717	0.0240879	XM_941287.1
HERC1	-1.54761	0.0233989	NM_003922.2
PPWD1	-1.54939	0.0238029	NM_015342.1
ZNF25	-1.54967	0.0257913	NM_145011.2
MEIS1	-1.5531	0.043758	NM_002398.2
ACSS2	-1.55456	0.00102265	NM_139274.1
JAG2	-1.55461	0.0207388	NM_145159.1
LOC652668	-1.55485	0.00654665	XM_942243.1
CFP	-1.55606	0.0491904	NM_002621.1
PDE1C	-1.55619	0.00338736	NM_005020.1
HS.209202	-1.55675	0.0341747	Hs.209202
LIAS	-1.55679	0.0392982	NM_194451.1
SPATA22	-1.55813	0.00474203	NM_032598.2
LOC642312	-1.55995	0.000303478	XM_925938.1
KIAA0363	-1.56264	0.0463937	XM_166571.4
SCN11A	-1.56269	0.000213814	NM_014139.1
EFHA2	-1.56345	0.000300945	NM_181723.1
CADM2	-1.56362	0.0357641	NM_153184.2
EPS15	-1.56639	0.0162858	NM_001981.2
EIF1B	-1.56744	0.00103651	NM_005875.2
HS.570636	-1.5704	0.0222154	Hs.570636
EIF3L	-1.57043	0.00255397	NM_016091.2
SNX21	-1.57123	0.00213596	NM_033421.2
SLC25A42	-1.57155	0.00497469	NM_178526.1
SFRS5	-1.57194	0.0340552	NM_006925.2
NAB1	-1.57219	0.0475635	NM_005966.3
LOC643772	-1.57241	0.00085934	XM_927061.1
CTDSP2	-1.57431	0.0204902	NM_005730.2
COLEC12	-1.57478	0.0108827	NM_130386.1
LOC642333	-1.57507	0.0377397	XM_939884.1
TMEM143	-1.57588	0.0452167	NM_018273.2
C9ORF5	-1.57687	0.0200159	NM_032012.1
FLJ42393	-1.57958	0.00187421	NM_207488.1
DDX24	-1.57973	0.00234848	NM_020414.3
HS.501656	-1.58131	0.00458562	Hs.501656
LPAR4	-1.58158	0.0446019	NM_005296.1
TBX18	-1.58232	0.000420877	NM_001080508.1
C11ORF67	-1.58239	0.0204092	NM_024684.2
HS.485155	-1.5859	0.00844659	Hs.485155
HS.6729	-1.58692	0.000985849	Hs.6729
TNFSF14	-1.58703	0.0191135	NM_172014.1
SULT1A4	-1.58722	0.0242008	NM_001017391.1
ZNF559	-1.58958	0.0229522	NM_032497.1
FLJ20489	-1.59056	0.0469978	NM_017842.1
SH2B3	-1.59089	0.0447343	NM_005475.1
PRNP	-1.59092	0.0261221	NM_183079.1
HS.538100	-1.59208	0.0489771	Hs.538100
ST6GALNAC1	-1.59314	0.00511224	NM_018414.2
LOC642684	-1.59386	0.00297253	XM_926137.1
HS.249972	-1.59424	0.0384534	Hs.249972
CTF1	-1.59485	0.047103	NM_001330.2
RSU1	-1.59494	0.00643501	NM_152724.2
KCNT2	-1.59524	0.0146408	NM_198503.2
HCCA2	-1.59561	0.0315854	NM_053005.2
PAN2	-1.59731	0.010681	NM_014871.2
ZNF426	-1.59789	0.029897	NM_024106.1
FLYWCH1	-1.59809	0.00227938	NM_032296.2
UFSP2	-1.60007	0.0294759	NM_018359.1
OSBPL1A	-1.60222	0.0363355	NM_018030.3
VILL	-1.60386	0.0408923	NM_015873.2
MTUS1	-1.60445	0.000602109	NM_020749.3
DYNC2H1	-1.60579	0.0472468	NM_001080463.1
DEFB124	-1.60593	0.0472617	NM_001037500.1
HS.123474	-1.60611	0.0426582	Hs.123474
WDR82	-1.6065	0.0154039	NM_025222.2
ARGLU1	-1.60775	0.00448751	NM_018011.2
RASSF6	-1.60845	0.0248406	NM_177532.3
C11ORF63	-1.60873	0.0260706	NM_024806.2
FTO	-1.6102	0.0484286	NM_001080432.1
C14ORF159	-1.61024	0.0160988	NM_024952.4
PLD5	-1.61084	0.00581043	NM_152666.1
ALAS2	-1.61086	0.023803	NM_000032.1
DCP1A	-1.61438	0.000387347	NM_018403.2
FLJ40722	-1.61469	0.039828	XM_945696.1
PMP2	-1.61474	0.00466852	NM_002677.3
LRRC34	-1.61477	0.0189639	NM_153353.2
LOC90586	-1.61662	0.0290114	XR_000544.1
FAM168B	-1.61802	0.0153584	NM_001009993.1
BIVM	-1.61868	0.0496697	NM_017693.2
SLC35F1	-1.61949	0.0480875	NM_001029858.1
TDRD6	-1.62138	0.0106449	NM_001010870.1
HBZ	-1.62144	1.02e-05	NM_005332.2
PCDH9	-1.62176	1.17e-05	NM_020403.3
LPP	-1.62394	0.00218757	NM_005578.2
C6ORF111	-1.62405	0.0446658	NM_032870.1
ARHGAP19	-1.62456	0.0107042	NM_032900.4
FAM7A1	-1.62474	0.00825404	XM_931257.1
LOC644468	-1.62484	0.000449705	XM_932199.1
VWCE	-1.62594	0.0374487	NM_152718.1
RASGRP2	-1.62734	0.032528	NM_005825.2
ACBD4	-1.62756	0.0439026	NM_024722.1
LOC440341	-1.62784	0.0109116	XM_932044.1
TNNC2	-1.62857	0.00700186	NM_003279.2
ZNF83	-1.62936	0.0487422	NM_018300.2
PLDN	-1.62991	0.00600634	NM_012388.2
PDGFRB	-1.6309	0.0496267	NM_002609.3
HOXD3	-1.63206	0.00212318	NM_006898.4
RERE	-1.6334	0.0016817	NM_012102.3
SHMT1	-1.63539	0.0392353	NM_004169.3
KIAA0494	-1.63626	0.000472335	NM_014774.1
ZNF549	-1.63659	0.0081122	NM_153263.1
RRAS	-1.63664	0.0330575	NM_006270.2
MAFF	-1.63756	0.0151786	NM_012323.2
WDR27	-1.63787	0.0100951	NM_182552.2
HS.513000	-1.63852	0.02414	Hs.513000
DDR2	-1.63969	0.00586427	NM_001014796.1
LONRF1	-1.63973	0.0480799	NM_152271.2
STX12	-1.63995	0.000110526	NM_177424.1
GPRASP2	-1.64008	0.00851702	NM_138437.3
MLL	-1.64017	0.0273253	NM_005933.2
C3ORF64	-1.64041	0.0167384	NM_173654.1
DENND4C	-1.6414	0.00732762	NM_017925.4
C8ORF58	-1.64151	0.0099768	NM_001013842.1
LOC283683	-1.64288	0.0165663	XM_931217.1
CXORF45	-1.64308	0.00602506	NM_024810.1
YAP1	-1.64444	0.00872298	NM_006106.2
DNAJC18	-1.64502	0.0428687	NM_152686.2
SERINC1	-1.64515	0.0123038	NM_020755.2
TPRG1L	-1.64747	0.00364353	NM_182752.3
HS.554203	-1.64758	0.0491904	Hs.554203
CCDC107	-1.64795	0.0490369	NM_174923.1
NRXN2	-1.65017	0.0128309	NM_138734.1
SMYD4	-1.65146	0.0204902	NM_052928.1
GGTL3	-1.65153	0.00221645	NM_178025.1
LOC643032	-1.65228	0.0151786	XM_926403.1
MTMR9	-1.65269	0.0127232	NM_015458.3
LOC642775	-1.65334	0.0278092	XM_926197.1
ABTB1	-1.65495	0.0127232	NM_172028.1
LOC144481	-1.65621	0.00218509	XM_931697.1
FLJ43663	-1.65629	0.00508763	XM_930545.1
HS.445239	-1.6564	0.0197346	Hs.445239
NECAB1	-1.65644	0.00812273	NM_022351.2
SIDT2	-1.65666	0.0109663	NM_015996.1
TWIST2	-1.65709	0.0398478	XM_941980.1
ISCU	-1.65854	0.000677619	NM_213595.1
VIM	-1.65863	0.00879861	NM_003380.2
CYTH3	-1.65906	0.0261154	NM_004227.3
LOC644242	-1.66015	0.046999	XM_927425.1
RBM5	-1.66022	0.00149915	NM_005778.1
SYNJ2BP	-1.6619	0.032749	NM_018373.1
CPA1	-1.66259	0.000520655	NM_001868.1
PAFAH1B1	-1.66286	0.00401637	NM_000430.2
DEM1	-1.66416	0.0209607	NM_022774.1
KAAG1	-1.66471	0.00173941	NM_181337.2
RBM6	-1.66658	0.00818023	NM_005777.1
PDZRN3	-1.66788	0.0312426	XM_946222.1
YPEL3	-1.67007	0.0349711	NM_031477.3
HS.444913	-1.67054	0.00120971	Hs.444913
SUCLA2	-1.67303	0.0238029	NM_003850.1
TPPP	-1.67744	0.0297072	NM_007030.1
CAPN3	-1.67747	0.000494211	NM_173087.1
TMBIM1	-1.67792	0.0304235	NM_022152.4
HS.126889	-1.678	0.00853104	Hs.126889
THSD1	-1.67853	0.000114837	NM_018676.2
MMP27	-1.67924	0.0249292	NM_022122.2
CREB5	-1.6798	0.000547571	NM_182898.2
RNF10	-1.6816	0.011043	NM_014868.3
C1QTNF1	-1.6819	0.024969	NM_198594.1
CLEC4GP1	-1.68242	4.85e-05	NR_002931.1
LOC728888	-1.68286	0.00301286	XM_930046.1
SNORA7B	-1.68512	0.00396371	XM_930024.1
ANO6	-1.68529	0.0135272	NM_001025356.1
CRHBP	-1.68677	9.76e-05	NM_001882.3
ADCY3	-1.68707	0.026681	NM_004036.2
DFNB59	-1.68759	0.00955642	Hs.87734
DIP2C	-1.68774	0.0472617	NM_014974.1
BCL2L2	-1.68936	0.0345103	NM_004050.2
ESYT1	-1.68986	0.0185773	NM_015292.1
ETFDH	-1.68998	0.0184877	NM_004453.1
KCNAB1	-1.69024	0.000870122	NM_172160.1
FAM13C1	-1.69041	0.0039768	NM_198215.2
SSBP2	-1.69099	0.0482369	NM_012446.2
APAF1	-1.69326	0.00116243	NM_181869.1
CES2	-1.69368	0.0145843	NM_198061.1
SEPT4	-1.69371	0.000129559	NM_004574.2
THSD7B	-1.69435	0.000156194	NM_001080427.1
SNRNP200	-1.69495	0.0116828	NM_014014.2
PPP3CB	-1.69573	0.00883468	NM_021132.1
LOC731366	-1.69777	0.00126541	NM_024614.1
DIXDC1	-1.69828	0.0211281	NM_001037954.2
GBE1	-1.699	0.0412498	NM_000158.1
OPTN	-1.70043	0.0414245	NM_001008213.1
DAB2	-1.70167	0.0399698	NM_001343.1
CCDC84	-1.70229	0.0258817	NM_198489.1
AVP	-1.70262	0.000136454	NM_000490.3
HOOK2	-1.70284	0.0499463	NM_013312.1
NFYB	-1.70335	0.00428327	NM_006166.3
SAT2	-1.70434	0.000396415	NM_133491.2
C12ORF54	-1.70495	0.00504717	NM_152319.2
RNF157	-1.70528	0.00149526	NM_052916.1
AP2A2	-1.70555	0.00746593	NM_012305.2
AKAP13	-1.70617	0.0105869	NM_007200.3
C10ORF58	-1.70661	0.00212422	NM_032333.2
KCNJ13	-1.708	0.0219798	NM_002242.2
HS.284464	-1.70853	0.0345103	Hs.284464
CD99L2	-1.70937	0.0131067	NM_134445.2
EML3	-1.71097	0.000305484	NM_153265.1
TIPARP	-1.71224	0.0494751	NM_015508.2
NEURL2	-1.71254	0.00544243	NM_080749.2
GIMAP6	-1.71265	0.00185742	NM_001007224.1
NPFF	-1.71494	2.14e-05	NM_003717.1
POLR3GL	-1.7169	0.00346279	NM_032305.1
SYNPO2	-1.7174	7.57e-06	XM_942780.1
NEGR1	-1.7188	0.00154141	NM_173808.2
FEZ1	-1.72176	0.00230904	NM_022549.2
UGP2	-1.72338	0.00652774	NM_006759.3
SYT15	-1.72384	0.00251668	NM_031912.3
GIPC2	-1.72624	8.09e-06	NM_017655.4
CFC1B	-1.72881	0.00428567	XM_932990.1
LOC440132	-1.72974	0.0314789	XM_498560.2
CD34	-1.73035	1.02e-05	NM_001773.1
FLJ10324	-1.73218	0.0303136	NM_018059.2
SGCB	-1.73434	0.0106759	NM_000232.3
TRIM24	-1.73461	0.00792067	NM_003852.3
LOC440389	-1.73746	0.00102137	XM_498648.2
LOC730092	-1.7379	0.000603641	Hs.31290
MYLIP	-1.73884	0.0137858	NM_013262.3
LOC651302	-1.73951	0.0135272	XM_940433.1
HABP4	-1.74087	0.00159539	NM_014282.1
CAPRIN2	-1.74114	0.00738391	NM_023925.3
CLDN19	-1.74131	0.00234683	NM_148960.1
NKTR	-1.74193	0.0280811	NM_001012651.1
LOC649680	-1.74213	4.6e-05	XM_943843.1
STARD13	-1.7465	0.00116609	NM_052851.1
UNC84A	-1.74691	0.00474203	NM_025154.2
HS.20255	-1.74726	0.0252227	Hs.20255
LOC286297	-1.7474	5.67e-05	XM_372109.3
HS.209583	-1.74803	0.0072411	Hs.209583
CYCS	-1.74912	0.0142767	NM_018947.4
DNAH1	-1.74996	0.00221645	NM_015512.3
HMBOX1	-1.75001	0.0341327	NM_024567.2
SEC62	-1.75026	0.0357758	NM_003262.3
HS.18849	-1.7509	6.5e-05	Hs.18849
CIRBP	-1.75376	0.0231337	NM_001280.1
CFLAR	-1.75408	0.00386019	NM_003879.3
RUSC2	-1.75763	0.0340901	NM_014806.1
SIRPA	-1.75796	0.0315588	NM_080792.1
HS.513971	-1.75807	0.0392982	Hs.513971
LAMC1	-1.75886	0.00610737	NM_002293.2
FBXO31	-1.76003	0.000737462	NM_024735.2
ANKMY2	-1.76235	0.0187561	NM_020319.1
CCDC146	-1.76262	0.0302944	NM_020879.1
CUBN	-1.76319	0.039828	NM_001081.2
DIS3	-1.76321	0.0180068	NM_014953.2
CCR10	-1.76324	0.00240146	NM_016602.1
KIAA0355	-1.76351	0.00156479	NM_014686.2
HS.412361	-1.76383	0.0144509	Hs.412361
BAI3	-1.76474	0.00197919	NM_001704.1
MECP2	-1.76536	0.00115803	NM_004992.2
ANKRD44	-1.76546	0.0408912	NM_153697.1
RASA3	-1.7662	0.0355559	NM_007368.2
GLYCTK	-1.76685	0.0376155	NM_145262.2
LIMA1	-1.76846	0.0257876	NM_016357.3
DCHS1	-1.76869	0.0464514	NM_003737.2
FLJ14107	-1.76891	4.92e-05	NM_025026.1
FAM13A	-1.77009	0.00386342	NM_014883.2
INTU	-1.77476	0.026356	NM_015693.2
PSMD9	-1.77564	0.0160276	NM_002813.4
FLJ39639	-1.77581	0.00346279	XM_940089.1
DDX51	-1.77592	0.0192233	NM_175066.2
GRK5	-1.77632	0.0416822	NM_005308.2
SCRN2	-1.77671	0.00676154	NM_138355.2
TNXA	-1.77712	0.0036189	NR_001284.1
SNTB2	-1.7778	0.0135272	NM_006750.2
PYGM	-1.77814	0.00815546	NM_005609.1
HS.566647	-1.7789	0.0261154	Hs.566647
PHLDB1	-1.7807	0.0196129	NM_015157.1
LOC93556	-1.78161	0.0385314	XM_934880.1
FUT6	-1.7821	0.00832164	NM_000150.2
GAS6	-1.78211	0.0228104	NM_000820.1
MME	-1.78233	0.0211026	NM_007289.1
VAMP3	-1.78236	0.000259743	NM_004781.3
NEUROG2	-1.78295	0.0472657	NM_024019.2
ZDHHC17	-1.78352	0.00937693	NM_015336.1
SNRK	-1.7836	0.00232978	NM_017719.3
DMGDH	-1.78449	3.33e-06	NM_013391.2
OSR2	-1.78485	0.0259397	XM_937624.1
AGXT2L2	-1.78538	0.00363835	NM_032921.1
CLDN15	-1.78863	0.000785079	NM_014343.1
STAMBPL1	-1.78916	0.0261149	NM_020799.2
CCDC8	-1.78982	0.0473752	NM_032040.1
C1ORF190	-1.79086	0.00198251	NM_001013615.1
RTN4	-1.79164	0.00359242	NM_207521.1
CABC1	-1.79205	0.025366	NM_020247.3
ITSN1	-1.79388	0.000144843	NM_003024.2
LPIN1	-1.79499	0.0213998	NM_145693.1
GGT7	-1.79516	0.000985431	NM_178025.1
OR2A9P	-1.7957	0.0160018	NR_002157.1
PLVAP	-1.79814	0.0428686	NM_031310.1
ABCA11	-1.79988	0.0288182	NR_002451.1
C1RL	-1.80319	0.00409875	NM_016546.1
TARDBP	-1.80371	0.0164862	NM_007375.3
ACVR2A	-1.80402	0.0403388	NM_001616.3
B4GALT6	-1.80602	0.0166195	NM_004775.2
LENG8	-1.80748	0.0110113	NM_052925.1
KIF7	-1.80771	0.0202321	NM_198525.1
ADAMTS18	-1.8088	0.00744596	NM_139054.2
NR1H3	-1.80884	0.00753448	NM_005693.1
TSPAN2	-1.81011	0.0136728	NM_005725.3
EIF4E3	-1.81091	0.0152153	NM_173359.3
RGL1	-1.81153	0.00406443	NM_015149.2
TLE4	-1.81195	0.0321218	NM_007005.3
RBM17	-1.81265	0.000139517	NM_032905.3
TSHZ1	-1.81288	0.016618	NM_005786.3
SLC35B4	-1.81311	0.0319088	NM_032826.3
LOC652800	-1.81361	0.00166178	XM_942461.1
LOC613037	-1.81525	0.00810235	NR_002473.1
CLN8	-1.81588	0.00662457	NM_018941.2
TM4SF1	-1.81635	0.0287595	NM_014220.2
CDH23	-1.81646	0.00136033	NM_052836.1
CSGALNACT1	-1.81901	0.039828	NM_018371.3
HADH	-1.82218	0.00227592	NM_005327.1
CATSPER2	-1.82296	0.0276704	NM_172097.1
TMEM17	-1.82338	0.00854698	NM_198276.1
TMEM91	-1.82396	0.00384202	NM_001042595.1
N4BP2L1	-1.82783	0.0182342	NM_001079691.1
PLCD3	-1.82843	0.0321717	NM_133373.2
HS.561679	-1.82937	0.0219798	Hs.561679
HNRNPU	-1.8304	0.0146703	NM_031844.2
ZFP14	-1.8314	0.0471249	NM_020917.1
ADAMTSL3	-1.83148	0.0227651	NM_207517.1
NTF5	-1.83212	0.00328705	NM_006179.3
CHST3	-1.83222	0.0281961	NM_004273.2
SKAP2	-1.83268	0.00300281	NM_003930.3
KLF9	-1.83305	0.00911143	NM_001206.2
TRIP10	-1.83325	0.00163532	NM_004240.2
SH2D3C	-1.83441	0.00187421	NM_170600.1
FZD5	-1.83499	0.0157134	NM_003468.2
ATP2B4	-1.83507	0.0257913	NM_001684.3
DKFZP564N2472	-1.83803	0.000185793	NM_182595.2
KIAA0953	-1.83903	0.0291995	XM_940464.1
SLC27A3	-1.84176	0.0216191	NM_024330.1
CRYBG3	-1.84194	0.00203701	NM_153605.2
POMC	-1.8435	0.046999	NM_001035256.1
SULT1C4	-1.84381	0.01378	NM_006588.2
TENC1	-1.84788	6.2e-06	NM_170754.2
ARHGEF4	-1.84824	0.0247659	NM_032995.1
COLEC11	-1.84885	0.000167896	NM_024027.3
AVPI1	-1.84942	0.0207388	NM_021732.1
ZNF577	-1.84977	0.00741584	NM_032679.1
SEMA6C	-1.85067	0.037093	NM_030913.3
TP53AIP1	-1.85269	0.00240649	NM_022112.1
LOC649711	-1.85272	0.0391136	XM_938780.1
ELAC1	-1.85303	0.0242263	NM_018696.2
LOC375190	-1.85319	0.000784866	XM_943992.1
FAM23B	-1.85405	0.0007912	NM_001013629.1
DOCK1	-1.85435	0.00787568	NM_001380.2
MAPRE3	-1.8546	0.0443904	NM_012326.2
SCN9A	-1.85487	0.000121573	NM_002977.1
CRYZL1	-1.85774	0.00248075	NM_145858.1
C10ORF104	-1.85806	0.00775571	NM_173473.2
NTN5	-1.85872	0.000255208	NM_145807.1
LOC153684	-1.86052	0.0246559	XR_001524.1
MTHFR	-1.86092	0.0321218	NM_005957.2
FAM43A	-1.86203	0.00259726	NM_153690.4
NFKBIZ	-1.86297	0.0178999	NM_001005474.1
BMX	-1.8639	6.73e-06	NM_001721.4
NFATC4	-1.86418	0.00553446	NM_004554.3
UBE2B	-1.86458	0.0244817	NM_003337.2
NUAK1	-1.86584	0.0372068	NM_014840.2
WDR19	-1.86612	0.0138037	NM_025132.3
HS.559665	-1.8667	0.015844	Hs.559665
C6ORF59	-1.86689	0.0149673	NM_024929.1
MMP23A	-1.86961	0.00212422	NM_004659.1
MYOT	-1.8702	0.000181313	NM_006790.1
HS.46506	-1.87079	0.00214308	Hs.46506
FLJ27365	-1.87161	0.00576991	NM_207477.1
NTRK3	-1.87555	0.00123473	NM_002530.2
HS.531457	-1.87556	0.00570026	Hs.531457
TPPP3	-1.87581	0.00242941	NM_015964.2
FLJ46309	-1.87605	0.00596666	XM_941608.1
CEBPD	-1.87753	0.000346556	NM_005195.2
RNF212	-1.87837	0.0153446	NM_194439.1
CCNL1	-1.8797	0.0162783	NM_020307.2
NUDT16	-1.87998	0.0331921	NM_152395.1
STAT6	-1.88271	0.0273086	NM_003153.3
C3ORF70	-1.88413	0.0463937	NM_001025266.1
KLF11	-1.88548	0.00226719	XM_938887.1
CDC14B	-1.88691	0.00120971	NM_033332.1
IGF2	-1.88709	0.0148278	NM_000612.2
HS.293676	-1.88754	0.0181641	Hs.293676
HS.5724	-1.88827	0.00362883	Hs.5724
LOC440348	-1.88881	0.00448751	NM_001018059.2
ZNF395	-1.89067	0.010667	NM_018660.2
PINK1	-1.8907	0.00228881	NM_032409.1
HS.121525	-1.89075	6.43e-05	Hs.121525
TMEM18	-1.89163	0.00406443	NM_152834.2
C9ORF123	-1.89244	0.00381583	NM_033428.1
CLU	-1.89333	7.19e-06	NM_001831.2
DPYS	-1.89415	0.0270874	NM_001385.1
LOC441087	-1.90047	0.0174923	NM_001013716.1
HS.175285	-1.90307	0.000396092	Hs.175285
C3ORF34	-1.90331	0.0123125	NM_032898.2
PLN	-1.90618	0.00732762	NM_002667.2
FILIP1L	-1.90646	0.024321	NM_014890.1
LOC399900	-1.90858	0.0301857	NM_001013667.1
VPS36	-1.91208	0.00180498	NM_016075.2
APBB1IP	-1.91251	0.0482919	NM_019043.3
CHL1	-1.9147	0.000183576	NM_006614.2
HS.483906	-1.91688	0.00213598	Hs.483906
SCHIP1	-1.91789	0.0411373	NM_014575.1
SGCE	-1.91833	0.0480142	NM_003919.1
NRIP2	-1.92075	6.94e-05	NM_031474.1
HS.577681	-1.9212	0.0266253	Hs.577681
ZNF346	-1.92138	0.0234375	NM_012279.2
NISCH	-1.92444	0.00347636	NM_007184.2
MST1	-1.92452	0.0393263	NM_020998.2
NPIP	-1.92507	0.000529645	NM_006985.1
PXN	-1.92524	0.00491854	NM_002859.1
KIF1C	-1.92599	0.0114053	NM_006612.3
FSTL1	-1.92621	0.015877	NM_007085.3
ADCY6	-1.93167	0.00767599	NM_020983.2
TUBB6	-1.93336	0.010732	XM_940079.1
HEG1	-1.93454	0.0119439	XM_087386.8
ARID5B	-1.93665	0.000640941	NM_032199.1
TCEAL7	-1.93675	0.000424519	NM_152278.1
RNF186	-1.93774	0.000647658	NM_019062.1
LOC644979	-1.9384	0.000318431	XM_939583.1
ACAA2	-1.94181	0.00498864	NM_006111.1
HS.348844	-1.9432	0.0377312	Hs.348844
HOXD9	-1.94327	0.0249309	NM_014213.2
KIF5A	-1.94461	3.99e-05	NM_004984.2
MPRIP	-1.94554	0.00203853	NM_201274.2
C5ORF53	-1.94615	0.0154726	NM_001007189.1
LOC401152	-1.94629	5.36e-05	NM_001001701.1
NPR2	-1.94637	0.000658851	NM_000907.2
MGC5457	-1.94809	0.0363269	XR_001379.1
PLA2G4B	-1.95278	0.00737078	NM_005090.1
HIC1	-1.95337	0.0210261	NM_006497.2
IFT57	-1.95552	0.0136824	NM_018010.2
STBD1	-1.95728	0.0252922	NM_003943.1
MSRA	-1.95853	0.0211137	NM_012331.2
NR4A1	-1.95911	0.0222705	NM_173157.1
MOSC2	-1.95927	0.0411367	NM_017898.3
YPEL4	-1.9599	0.00101615	NM_145008.1
RXRA	-1.96016	0.00314655	NM_002957.3
C14ORF153	-1.96106	0.00868177	NM_032374.2
FRMD4A	-1.96286	0.00449002	NM_018027.2
KCNIP2	-1.96619	0.010955	NM_173197.2
SMAD3	-1.96689	0.00272637	NM_005902.3
BDH2	-1.96734	0.00751451	NM_020139.3
WASF2	-1.97018	0.00153417	NM_006990.2
NMUR1	-1.97412	0.00060612	NM_006056.2
ECHDC3	-1.97767	0.0250934	NM_024693.2
SORBS2	-1.97805	0.00991912	NM_003603.4
PELI1	-1.9822	0.00430245	NM_020651.2
RBM33	-1.98232	0.022464	NM_001008408.1
DKFZP451M2119	-1.98262	6.37e-05	NM_182585.1
NUBPL	-1.98459	0.0341678	NM_025152.1
GJC2	-1.98461	0.00555765	NM_020435.2
DNAJC27	-1.98621	0.000237001	NM_016544.1
PDK2	-1.98769	0.00674279	NM_002611.3
FLJ10357	-1.98793	0.000870122	NM_018071.3
SLC22A3	-1.98798	0.000461092	NM_021977.2
LEPREL1	-1.98811	0.012065	NM_018192.2
TNN	-1.98845	0.0250934	NM_022093.1
RCBTB2	-1.98855	0.00281846	NM_001268.2
SGCA	-1.99117	0.0027952	NM_000023.1
HRASLS5	-1.99232	0.0110997	NM_054108.1
CUGBP2	-1.99234	0.00846987	NM_006561.2
CCL16	-1.99493	0.000765488	NM_004590.2
C16ORF5	-1.99524	0.000319921	NM_013399.1
TUBG2	-1.99578	0.0147772	NM_016437.1
EFNB2	-1.99856	0.00406443	NM_004093.2
TBX2	-2.00171	0.00585578	NM_005994.3
RHOXF1	-2.00179	0.000479265	NM_139282.1
ZNF541	-2.00299	0.0276968	NM_032255.1
MAN2C1	-2.00307	0.00214531	NM_006715.2
LPHN3	-2.00343	4.6e-05	NM_015236.3
EPB41L5	-2.00487	0.00486657	NM_020909.2
LOC641825	-2.00498	0.0027889	XM_935575.1
CRIPAK	-2.00536	0.0273947	NM_175918.2
MGAT3	-2.00578	0.000501063	NM_002409.3
LOC155060	-2.00604	0.0135987	NM_001004302.1
GCOM1	-2.00799	1.69e-07	NM_001018096.1
LOC645362	-2.01075	0.037888	XM_928404.1
CCBE1	-2.01198	0.00188668	NM_133459.1
EMX2	-2.01252	0.0194048	NM_004098.2
PCDH12	-2.01267	0.033812	NM_016580.2
C4ORF38	-2.01421	0.000779587	NM_153008.3
HS.573047	-2.01456	0.00189524	Hs.573047
MOGAT1	-2.01578	0.0284704	NM_058165.1
RHBDL2	-2.0161	0.0308996	NM_017821.3
ZNF394	-2.01631	0.0019788	NM_032164.2
NPY5R	-2.01776	0.0135272	NM_006174.2
HS.171481	-2.01845	0.016046	Hs.171481
KIAA0408	-2.01869	0.0153603	NM_014702.3
GLT25D2	-2.02008	0.0351593	NM_015101.1
FOXO1	-2.02255	0.00515291	NM_002015.2
ARHGEF10	-2.02572	0.002208	NM_014629.2
CYP11A1	-2.02634	2.78e-05	NM_000781.1
EFNB1	-2.02819	0.0157861	NM_004429.3
AK5	-2.02883	0.0238029	NM_174858.1
DOCK11	-2.029	0.0267308	NM_144658.2
HS.443602	-2.02925	0.00669007	Hs.443602
LOC646897	-2.02944	0.0202747	XM_929859.1
EPS8	-2.03082	0.0190607	NM_004447.4
KCNJ8	-2.03168	0.0423912	NM_004982.2
USP47	-2.0327	0.0211281	NM_017944.3
PIP5K2B	-2.03287	0.0285104	NM_138687.1
CACHD1	-2.03351	1.37e-05	XM_929041.1
LETMD1	-2.03729	0.000632184	NM_001024668.1
RBPMS	-2.03812	0.00300478	NM_001008711.1
CHST7	-2.03822	0.000536205	NM_019886.2
FAM117A	-2.03948	0.00390916	NM_030802.2
C5ORF4	-2.03985	6.12e-05	NM_016348.1
CAPN5	-2.04281	0.0110443	NM_004055.3
TAC1	-2.04344	0.047103	NM_013998.1
EHBP1	-2.04452	1.51e-05	NM_015252.2
LOC161527	-2.04646	0.00933649	XM_929030.3
LOC646345	-2.04783	0.036247	XM_933543.1
LOC650494	-2.0479	0.0444629	XM_944224.1
SLFN13	-2.04861	0.0310124	NM_144682.3
KBTBD9	-2.04871	1.21e-07	XM_940375.1
PLA2G5	-2.05334	1.57e-05	NM_000929.1
NT5E	-2.05552	0.0167384	NM_002526.1
RBMS3	-2.05594	0.0188593	NM_014483.2
TMEM16C	-2.05646	0.0398287	NM_031418.1
MARK1	-2.05794	0.0322791	NM_018650.2
EGR3	-2.0581	0.0217264	NM_004430.2
HYAL1	-2.05829	2.73e-05	NM_007312.3
MMRN2	-2.0588	0.000269418	NM_024756.1
GALIG	-2.05967	0.0152168	NM_194327.1
PGAP1	-2.06032	0.00234668	NM_024989.3
PLEKHG4	-2.06041	0.0450804	NM_015432.2
CHES1	-2.06202	0.0199049	NM_005197.2
SERPING1	-2.06503	0.000892713	NM_000062.2
C9ORF125	-2.0673	0.000197372	NM_032342.1
FERMT2	-2.07022	0.00406459	NM_006832.1
MFNG	-2.07097	0.0202283	NM_002405.2
LOC646100	-2.07206	0.0125402	XM_929061.1
CSRP1	-2.07221	0.00520219	NM_004078.1
PECR	-2.07502	0.0458106	NM_018441.2
SPRY1	-2.07584	0.000343893	NM_005841.1
HS.546148	-2.07601	0.0211482	Hs.546148
PPM1F	-2.07612	0.000803886	NM_014634.2
KLF10	-2.07647	0.0353911	NM_005655.1
ARHGAP10	-2.07751	0.0141349	NM_024605.3
TMCC3	-2.07909	0.00760534	NM_020698.1
LOC646653	-2.07934	0.000276272	XM_933798.1
KRTAP21-2	-2.08095	0.0350979	NM_181617.1
GREM2	-2.08099	0.00407804	NM_022469.3
RNF125	-2.08134	0.00505113	NM_017831.2
LRRC3B	-2.08153	0.000808472	NM_052953.2
RFTN2	-2.08178	0.0210287	NM_144629.1
DPYSL2	-2.08347	0.000129911	NM_001386.4
PRRT1	-2.08369	0.000465611	NM_030651.2
HS.154336	-2.08463	0.00877245	Hs.154336
SLC9A3	-2.08506	0.000185793	NM_004174.1
INPP1	-2.0864	0.000391672	NM_002194.2
PLA2R1	-2.09158	0.0285104	NM_007366.3
ABLIM2	-2.09299	0.0246995	NM_032432.2
CLEC10A	-2.09321	0.0098576	NM_182906.2
SLCO2A1	-2.09332	0.0205381	NM_005630.1
ARHGAP24	-2.09385	0.00669663	NM_001042669.1
FAM124B	-2.0959	0.048891	NM_024785.2
C16ORF86	-2.09914	0.0245102	NM_001012984.1
FGL2	-2.09995	0.0440047	NM_006682.1
GEM	-2.1013	0.0473793	NM_005261.2
CC2D2A	-2.10162	0.00317011	NM_001080522.1
SEMA5A	-2.10302	0.0147908	NM_003966.1
LRRC33	-2.10313	0.00714401	NM_198565.1
AADACL4	-2.10313	0.00103651	NM_001013630.1
SLIT2	-2.10313	0.0226179	NM_004787.1
HS.19339	-2.10334	0.00509707	Hs.19339
RBED1	-2.10353	0.00284286	NM_032213.3
HSDL2	-2.10399	0.00406443	NM_032303.2
EBF2	-2.10574	0.000365832	XM_931923.1
CDC42EP2	-2.10647	0.00101615	NM_006779.2
LOC643396	-2.10647	0.0215415	XM_926731.1
TAL1	-2.10676	0.000144843	NM_003189.1
ARRB1	-2.10741	0.000517097	NM_020251.2
TRPC6	-2.10916	0.0150614	NM_004621.3
COL21A1	-2.11507	0.00839555	NM_030820.2
DOCK6	-2.11726	0.00513426	NM_020812.1
HSD17B11	-2.1219	0.0212184	NM_016245.2
TCF7L2	-2.12283	0.000465611	NM_030756.1
ANG	-2.12301	0.0417205	NM_001145.2
PRKCA	-2.12368	0.0192704	NM_002737.2
PDLIM4	-2.12468	0.0109663	NM_003687.2
MAF	-2.12556	8.65e-05	NM_005360.3
LOC649456	-2.12619	0.00108903	XM_938534.1
FLJ38717	-2.1264	0.0257913	NM_001004322.1
TMEM140	-2.12681	0.0348882	NM_018295.1
GPR44	-2.12929	4.55e-05	NM_004778.1
STARD8	-2.12978	0.00175675	NM_014725.2
LDHD	-2.13027	0.0391136	NM_194436.1
MBD4	-2.13118	0.0175785	NM_003925.1
EID2B	-2.13444	0.00241927	NM_152361.1
LOC728473	-2.13599	0.0408243	Hs.514745
CHURC1	-2.1385	0.0258337	NM_145165.2
RCAN2	-2.14093	0.0115901	NM_005822.2
AK3	-2.14148	0.00503296	NM_016282.2
LOC440359	-2.14311	0.0142657	XM_496143.2
TNS1	-2.14524	0.00827324	NM_022648.3
ZHX3	-2.14592	0.003637	NM_015035.3
ASB1	-2.14701	0.0003673	NM_016114.3
CAMK1	-2.1475	0.000852912	NM_003656.3
ENPP6	-2.14828	0.0221973	NM_153343.2
HS.527671	-2.14907	0.00956461	Hs.527671
VEGFC	-2.14949	0.0100762	NM_005429.2
KLHL21	-2.15206	0.00487569	NM_014851.2
HS.87194	-2.15277	0.0225015	Hs.87194
HS.240801	-2.1537	0.0190607	Hs.240801
PCDHB12	-2.15414	0.0499031	NM_018932.3
FLJ12078	-2.15416	0.0288785	XR_001261.1
KLF6	-2.15455	0.000965736	NM_001300.4
PCCA	-2.15579	0.002934	NM_000282.2
SEMA3E	-2.15924	0.0129083	NM_012431.1
LOC400464	-2.16264	0.00174509	NM_001013670.1
DTX1	-2.1627	0.0160018	NM_004416.2
CDKN2C	-2.16278	0.000408297	NM_078626.1
LOC646332	-2.16295	0.000121573	XM_929266.1
FCGRT	-2.16352	0.00172888	NM_004107.3
TDRD1	-2.16403	0.00872298	NM_198795.1
ANGPTL1	-2.16552	1.11e-05	NM_004673.3
ABCA5	-2.16579	0.000971836	NM_018672.2
DST	-2.16721	0.0209088	NM_020388.2
PKD2	-2.16749	0.000322639	NM_000297.2
TACC1	-2.16834	0.000254401	NM_006283.1
PHKG1	-2.1724	1.14e-05	NM_006213.3
OSAP	-2.17594	0.0126823	NM_032623.2
DLC1	-2.17655	0.000325019	NM_024767.2
P2RY5	-2.17824	0.000722877	NM_005767.3
ABHD6	-2.18037	0.00283826	NM_020676.4
KCNJ16	-2.18071	0.0201302	NM_018658.1
VIP	-2.18083	8.9e-05	NM_003381.2
HAS1	-2.18398	0.0263469	NM_001523.1
STAB1	-2.18445	0.0167384	NM_015136.2
A2M	-2.18639	0.00220534	NM_000014.4
MAP1A	-2.19107	0.0498272	NM_002373.4
NR5A2	-2.19239	1.55e-06	NM_205860.1
ID3	-2.19344	0.00910224	NM_002167.2
LRRFIP1	-2.19392	0.0357741	NM_004735.2
EDNRB	-2.19849	4.05e-06	NM_003991.1
EDN1	-2.20074	0.0258699	NM_001955.2
JAM3	-2.2021	0.0062395	NM_032801.3
PLCL2	-2.20268	0.00888116	NM_015184.2
FAM171A1	-2.20292	0.0292834	NM_001010924.1
RAB7B	-2.20507	0.0145099	NM_177403.3
NPHP3	-2.20575	0.00146796	NM_153240.3
CDH13	-2.20668	0.0174424	NM_001257.3
LOC654253	-2.20719	0.00818472	XM_942273.1
PFKFB3	-2.20836	0.00620694	NM_004566.2
ITIH5	-2.20849	4.45e-09	NM_001001851.1
PTGER2	-2.21031	0.0211278	NM_000956.2
LRAP	-2.21048	0.0291995	NM_022350.1
LOC728185	-2.21193	3.04e-06	XM_926366.1
SERPINF1	-2.21256	0.0250339	NM_002615.4
TRIM68	-2.21303	0.0228185	NM_018073.5
ANGPTL2	-2.21334	0.0112481	NM_012098.2
MGC12760	-2.21474	0.0497337	XM_930480.1
RIMS3	-2.21571	0.0279751	NM_014747.2
SLC16A7	-2.2172	0.00359563	NM_004731.3
PZP	-2.21742	1.88e-05	NM_002864.1
CCND2	-2.219	0.00309289	NM_001759.2
ECHDC2	-2.21955	0.00781284	NM_018281.1
PRDM8	-2.22293	0.00591213	NM_020226.2
PFAAP5	-2.22311	0.00547365	NM_014887.1
ROPN1B	-2.22333	0.0155845	XM_944760.1
PDZD4	-2.22393	0.0394088	NM_032512.2
SLC4A4	-2.22454	0.000146184	NM_003759.1
PPP1R12C	-2.22734	0.00294187	NM_017607.1
ANTXR2	-2.22739	0.000596301	NM_058172.3
MOCS1	-2.22926	6.13e-05	NM_138928.1
LMO2	-2.22945	0.00778101	NM_005574.2
LOC651309	-2.23323	0.0293965	XM_942586.1
ARHGAP5	-2.23422	3.3e-06	NM_001173.2
C10ORF128	-2.23446	0.00125354	XM_943334.1
EPHA2	-2.24261	0.00409875	NM_004431.2
PCSK5	-2.24382	0.013938	NM_006200.2
TNFRSF10D	-2.24418	0.00174509	NM_003840.3
ZNF219	-2.24707	0.00491044	NM_016423.1
PGA5	-2.24738	0.000380633	NM_014224.1
MAP7D3	-2.2476	0.00104421	XM_291344.5
ADAMTSL4	-2.24931	0.000135445	NM_025008.2
CRY2	-2.25065	0.000531258	NM_021117.1
FBLN7	-2.25085	0.00363296	NM_153214.1
EPB49	-2.25251	0.0139509	NM_001978.1
ACO1	-2.25404	4.08e-05	NM_002197.1
LAMB2	-2.25598	0.00601306	NM_002292.2
HS.224794	-2.25751	0.000414088	Hs.224794
GIMAP7	-2.26022	0.0164862	NM_153236.3
KANK2	-2.26082	0.00187618	NM_015493.4
EFCBP1	-2.26519	0.00156527	NM_022351.2
FLJ12355	-2.26586	0.0162086	XR_000645.1
LOC652541	-2.26683	0.00115803	XM_942032.1
HSD17B7	-2.26904	0.011077	NM_016371.2
ACAD11	-2.27423	0.000855005	NM_032169.3
ENG	-2.27488	0.00396303	NM_000118.1
F3	-2.27758	0.0240056	NM_001993.2
CD248	-2.27771	0.0148462	NM_020404.2
HS.569711	-2.27778	0.0305976	Hs.569711
HOXA9	-2.27908	7.64e-05	NM_152739.2
C15ORF63	-2.28139	0.00411313	NM_016400.2
EXD3	-2.28282	0.00683644	NM_017820.2
CARD10	-2.29247	0.0123012	NM_014550.3
ZFP106	-2.29247	5.8e-06	NM_022473.1
HS.452445	-2.2925	0.0163891	Hs.452445
DAAM2	-2.29531	0.00375313	NM_015345.2
LOC400590	-2.29594	8.34e-05	XR_000654.1
SERPINF2	-2.29642	0.00608799	NM_000934.1
GYPC	-2.29717	0.000125016	NM_002101.3
TXNIP	-2.29776	0.00244768	NM_006472.1
HS.19193	-2.29843	0.00375283	Hs.19193
ZNF662	-2.29918	0.0273875	NM_207404.2
PHLDB2	-2.29944	0.0156624	NM_145753.1
KIF17	-2.30159	6.21e-06	NM_020816.1
XIST	-2.3029	0.0436347	NR_001564.1
PDE1A	-2.30559	0.00300157	NM_001003683.1
PRICKLE2	-2.30561	0.00192036	NM_198859.1
AXUD1	-2.30642	0.00919112	NM_033027.2
PER1	-2.30673	0.0014694	NM_002616.1
ARL4A	-2.31104	0.00442231	NM_001037164.1
MT1E	-2.31137	0.0376779	NM_175617.2
TBC1D2B	-2.31167	0.00141934	NM_015079.2
KLF2	-2.31253	0.000494211	NM_016270.2
LCN6	-2.31256	7.05e-05	NM_198946.2
HS.567759	-2.31623	0.00521782	Hs.567759
IL1RAPL1	-2.31731	0.000641362	NM_014271.2
CMA1	-2.31959	2.47e-05	NM_001836.2
FAM73A	-2.32061	0.00592621	NM_198549.1
PTGER4	-2.32322	0.00293893	NM_000958.2
HIGD1B	-2.32453	0.0351976	NM_016438.2
PPP1R15A	-2.32634	0.00271909	NM_014330.2
ALPP	-2.32754	0.0121342	NM_001632.2
TTC18	-2.33095	0.0303985	NM_145170.2
C4ORF49	-2.33601	0.0136824	NM_032623.3
HS.539114	-2.3398	1.45e-06	Hs.539114
EMP1	-2.3412	0.000191355	NM_001423.1
LMO3	-2.34338	0.00674279	NM_001001395.1
VIPR1	-2.34399	0.0460174	NM_004624.2
RNASE4	-2.34483	0.014428	NM_002937.3
IL11RA	-2.34929	1e-06	NM_004512.3
PTPRM	-2.35086	0.00294384	NM_002845.2
EHHADH	-2.35095	0.0135413	NM_001966.2
LOC401093	-2.35349	0.00585629	XM_379228.2
BLZF1	-2.35477	0.0181616	NM_003666.2
PAPLN	-2.35576	0.022481	NM_173462.2
MYH3	-2.35584	0.000762949	NM_002470.1
BHLHE22	-2.35773	0.00271281	NM_152414.3
CYP2U1	-2.35979	0.000168113	NM_183075.2
LAMA4	-2.35986	0.0033244	NM_002290.2
PTRF	-2.36181	0.000668732	NM_012232.2
ANXA1	-2.36195	0.000541077	NM_000700.1
LOC646064	-2.36297	0.00116518	XM_933375.1
MYLK	-2.36375	0.00123286	NM_053030.2
VENTX	-2.3664	0.00408478	NM_014468.2
ZEB2	-2.36795	0.00204456	NM_014795.2
C6ORF225	-2.36871	0.000504532	NM_001033564.1
FXYD6	-2.36897	0.0419093	NM_022003.1
ATP1B2	-2.37064	0.0377046	NM_001678.3
CPE	-2.3722	0.00586298	NM_001873.1
EGFLAM	-2.37223	0.000213697	NM_152403.2
MPL	-2.37295	0.00383991	NM_005373.1
RASSF9	-2.37413	0.0105477	NM_005447.2
ZNF366	-2.37625	0.000452277	NM_152625.1
FBLN2	-2.3781	0.000859812	NM_001004019.1
TLN2	-2.37908	0.0040384	NM_015059.1
SPG20	-2.38136	0.00483776	NM_015087.3
EPB41L2	-2.38193	0.00272986	NM_001431.1
HBM	-2.38207	0.0238313	NM_001003938.3
ALDH1A3	-2.3852	0.0494179	NM_000693.1
SLC17A7	-2.38601	1.55e-05	NM_020309.2
NAP1L5	-2.3861	0.00293253	NM_153757.1
KLRF1	-2.39196	0.000647105	NM_016523.1
ST6GALNAC3	-2.39335	7.69e-05	NM_152996.1
LPHN2	-2.39527	0.00270883	NM_012302.2
CD93	-2.39762	0.000361123	NM_012072.2
MEF2C	-2.40002	0.0113623	NM_002397.2
HS.194225	-2.40005	0.00036553	Hs.194225
IL34	-2.40086	0.0203915	NM_152456.1
HOXD8	-2.40298	0.00594392	NM_019558.2
PER3	-2.40535	0.0132714	NM_016831.1
TIE1	-2.40606	0.000589571	NM_005424.2
EFEMP1	-2.40641	0.0276353	NM_001039348.1
NGF	-2.41002	0.0062153	NM_002506.2
STXBP1	-2.41207	0.000100476	NM_001032221.1
EPDR1	-2.41427	0.00943636	NM_017549.2
ZNF423	-2.41447	0.00142363	NM_015069.2
C9ORF66	-2.41886	0.0309626	NM_152569.1
EFCAB1	-2.42182	0.00236215	NM_024593.2
ANK2	-2.42288	2.51e-05	NM_001148.3
EGFL7	-2.42542	0.000538335	NM_016215.3
FLJ10986	-2.42568	0.0421603	NM_018291.2
CALCOCO1	-2.42738	5.02e-05	NM_020898.1
RBPMS2	-2.42882	0.0191135	NM_194272.1
MSRB3	-2.42897	0.0148462	NM_198080.2
GABARAPL1	-2.43154	0.000373602	NM_031412.2
FLJ39653	-2.43263	0.00149922	NM_152684.1
CORO2B	-2.43294	3.04e-06	NM_006091.1
CTSF	-2.43372	0.0257876	NM_003793.2
SNCA	-2.43376	0.000799577	NM_007308.1
ZC3H12B	-2.4338	0.000325019	NM_001010888.1
OLFML2A	-2.43436	0.00643501	NM_182487.1
ARRDC4	-2.43612	0.00120235	NM_183376.1
HS.193557	-2.43719	0.000620778	Hs.193557
CCL2	-2.43934	0.0261221	NM_002982.3
DEFB32	-2.43938	0.00155254	NM_207469.1
TMTC1	-2.43984	0.00115803	NM_175861.1
DCLK1	-2.4458	0.0249309	NM_004734.2
CCL15	-2.44852	6.78e-06	NM_004167.3
LARP6	-2.44982	0.00116609	NM_018357.2
EGR2	-2.45114	0.0345103	NM_000399.2
MPDZ	-2.45222	0.00213027	NM_003829.1
[truncated: 724 more rows]

## Sheet: Supplementary Table S14
GENE	(FC)_Advanced stage (Stage III and stage IV)	Adjusted.p-value	Accession
COL10A1	31.0677	2.56e-05	NM_000493.2
MMP11	19.0386	3.35e-05	NM_005940.3
GJB2	15.1733	5.99e-05	NM_004004.3
EEF1A2	14.6358	0.0286989	NM_001958.2
CST1	14.0904	0.0123829	NM_001898.2
MMP1	11.1433	0.0179919	NM_002421.2
KIAA1199	10.8477	0.00169192	NM_018689.1
MMP13	8.7727	0.00450685	NM_002427.2
SPP1	6.86448	0.00836217	NM_000582.2
HSD17B6	6.53974	0.000163267	NM_003725.2
MMP3	6.41235	0.0136814	NM_002422.3
KLK4	6.38336	0.0174251	NM_004917.2
TUBB3	6.13903	0.00498752	NM_006086.2
BUB1	5.92736	0.0027526	NM_004336.2
ASPM	5.90746	0.000850034	NM_018136.2
FNDC1	5.74534	0.00917072	NM_032532.1
CKAP2L	5.48101	0.00277498	NM_152515.2
COL11A1	5.40791	3.45e-05	NM_080629.2
FAM83D	5.34023	0.00319781	NM_030919.1
MMP10	5.32532	0.0224286	NM_002425.1
ANLN	5.31617	0.00323973	NM_018685.2
LRRC15	5.22833	0.00098223	NM_130830.2
PPAPDC1A	5.12497	0.000552503	NM_001030059.1
RRM2	5.05931	0.00260921	NM_001034.1
KIFC1	4.83497	0.000656424	NM_002263.2
OLR1	4.83295	0.000342093	NM_002543.2
CCNB2	4.75932	0.00170751	NM_004701.2
ESM1	4.73394	0.00699072	NM_007036.2
CENPA	4.73118	0.00185547	NM_001809.2
CEP55	4.71246	0.00266908	NM_018131.3
TDO2	4.70011	0.0458858	NM_005651.1
TPX2	4.64245	0.00169192	NM_012112.4
FLJ21511	4.62597	0.0189674	NM_025087.1
COL1A1	4.59439	0.000100978	NM_000088.2
KIF20A	4.58727	0.00531938	NM_005733.1
POSTN	4.54868	0.00145193	NM_006475.1
MELK	4.50301	0.00633357	NM_014791.2
AURKB	4.49662	0.00615383	NM_004217.1
TMEM90B	4.4741	0.0391704	NM_024893.1
HIST1H2BJ	4.43774	0.00313239	NM_021058.3
HIST2H2AA3	4.43536	0.000900945	NM_003516.2
NEK2	4.32992	0.00441703	NM_002497.2
CELSR3	4.28231	0.00438097	NM_001407.1
CDCA3	4.27962	0.0148431	NM_031299.3
LOC653610	4.22385	0.00481818	XM_928387.1
DLGAP5	4.1999	0.00511674	NM_014750.3
NCAPG	4.19439	0.00466785	NM_022346.3
CENPF	4.1869	0.00260251	NM_016343.3
CCNA2	4.155	0.00230846	NM_001237.2
CDT1	4.15075	0.00792955	NM_030928.2
HIST1H2BG	4.13509	0.0158455	NM_003518.3
TTK	4.13331	0.00249193	NM_003318.3
C20ORF103	4.10821	0.0243274	NM_012261.2
TK1	4.10748	0.000334072	NM_003258.1
TOP2A	4.07915	0.0187624	NM_001067.2
KCNK12	4.06955	0.0214958	NM_022055.1
PCSK1N	4.02043	0.0365898	NM_013271.2
UBE2T	3.99798	0.0016682	NM_014176.1
CDCA5	3.97748	0.00708226	NM_080668.2
HMGB3	3.93071	0.00503732	NM_005342.2
KIF4A	3.9179	0.00685135	NM_012310.2
AURKA	3.8888	0.00381048	NM_198434.1
NUSAP1	3.87188	0.000747561	NM_018454.5
SFXN1	3.87156	0.000413956	NM_022754.4
HIST1H4H	3.84261	0.0295199	NM_003543.3
CDC45L	3.83641	0.0221465	NM_003504.3
PBK	3.80082	0.0201104	NM_018492.2
PKMYT1	3.68996	0.000802645	NM_182687.1
LOC649362	3.64154	0.00277498	XM_943669.1
DTL	3.63921	0.00190264	NM_016448.1
HIST2H2AC	3.63307	0.0028998	NM_003517.2
CDC20	3.62944	0.0481078	NM_001255.1
SULF1	3.60712	0.00799119	NM_015170.1
LOC651816	3.60668	0.000555421	XM_941060.1
CDC2	3.59012	0.00332506	NM_033379.2
WNT2	3.58023	0.0111735	NM_003391.1
COL5A2	3.57593	0.000616399	NM_000393.2
ITGA11	3.55656	0.0273636	NM_012211.3
PTTG3P	3.54288	0.0110277	NR_002734.1
CLEC5A	3.542	0.0116726	NM_013252.2
HIST1H3D	3.51175	0.00311675	NM_003530.3
EPN3	3.50593	0.00967171	NM_017957.1
HMMR	3.50306	0.0013703	NM_012485.1
KIF15	3.49617	0.0019175	NM_020242.1
HJURP	3.47627	0.0136058	NM_018410.2
UHMK1	3.45713	0.00254093	NM_175866.2
HIST1H2AM	3.42466	0.00667003	NM_003514.2
TROAP	3.41861	0.00311675	NM_005480.2
CORIN	3.39767	0.0432438	NM_006587.2
C1ORF135	3.39663	0.0185601	NM_024037.1
LMNB1	3.38796	0.000567752	NM_005573.2
KIF11	3.3846	0.00162794	NM_004523.2
ASF1B	3.36826	0.0356241	NM_018154.2
PPEF1	3.31596	0.0253917	NM_006240.2
C16ORF59	3.29701	0.00162855	NM_025108.1
HIST2H4A	3.29656	0.00633357	NM_003548.2
HIST1H2BC	3.26494	0.00552382	NM_003526.2
HS.557431	3.25349	0.0243462	Hs.557431
COL5A1	3.24387	0.0019569	NM_000093.2
SLC7A5	3.23354	0.021761	NM_003486.5
KIF2C	3.22103	0.0275256	NM_006845.2
CENPE	3.20394	0.00164705	NM_001813.2
LYPD3	3.18032	0.0279342	NM_014400.1
PRR11	3.16987	0.00841126	NM_018304.1
ADM2	3.1688	0.00609432	NM_024866.3
ATAD2	3.14941	0.00109559	NM_014109.2
IGSF9	3.14715	0.0291883	NM_020789.2
F12	3.14486	0.0355105	NM_000505.2
PRC1	3.12511	0.00474748	NM_003981.2
CCNB1	3.12201	0.00313239	NM_031966.2
CENPM	3.11719	0.00293018	NM_024053.3
POLQ	3.10269	0.00772278	NM_199420.2
CDCA8	3.10174	0.0208145	NM_018101.2
EZH2	3.06502	0.00258409	NM_152998.1
HIST1H3H	3.0628	0.0278126	NM_003536.2
E2F2	3.05631	0.0291693	NM_004091.2
CTHRC1	3.05543	0.00280023	NM_138455.2
HIST2H2AB	3.04544	0.0169184	NM_175065.2
MCM10	3.04169	0.0132595	NM_018518.3
CKS2	3.03547	0.000943543	NM_001827.1
TNFSF4	3.01025	0.0179285	NM_003326.2
PVRL4	3.0058	0.0312713	NM_030916.1
SALL4	2.98555	0.0332946	NM_020436.2
PTTG1	2.96466	0.00764795	NM_004219.2
TRIB3	2.95986	0.0215604	NM_021158.3
TRIP13	2.93387	0.0239772	NM_004237.2
EVPL	2.92785	0.00354174	NM_001988.1
TMEM132A	2.91868	0.0298685	NM_178031.2
SQLE	2.91693	0.000636	NM_003129.3
MCM4	2.9145	0.00760228	NM_005914.2
GRM8	2.90504	0.0130992	NM_000845.1
KIAA1024	2.90282	0.00770506	NM_015206.1
MMP14	2.87549	0.00494366	NM_004995.2
OIP5	2.86249	0.00733118	NM_007280.1
METRN	2.85741	0.0404205	NM_024042.2
CENPN	2.85688	0.00635477	NM_018455.3
RAD51AP1	2.85044	0.0038343	NM_006479.2
BIRC5	2.84968	0.0353483	NM_001012271.1
C18ORF45	2.84822	0.0358264	NM_032933.3
KIF14	2.84435	0.0184087	NM_014875.1
SLC16A3	2.84308	0.00892802	NM_004207.2
ECT2	2.83881	0.001546	NM_018098.4
RECQL4	2.83401	0.0253551	NM_004260.1
GPSM2	2.82521	0.00313239	NM_013296.3
UNC5B	2.81977	0.00311675	NM_170744.2
SGOL1	2.81678	0.0196147	NM_001012413.1
CHPF	2.79251	0.012699	NM_024536.4
CENPL	2.78963	0.00049979	NM_033319.1
DSP	2.78202	0.0108885	NM_004415.2
LEF1	2.76487	0.00859145	NM_016269.2
HS3ST3A1	2.76446	0.0226305	NM_006042.1
CERCAM	2.76381	0.00703469	NM_016174.3
MND1	2.75636	0.0235934	NM_032117.2
HIST1H2BE	2.75612	0.0169184	NM_003523.2
ENPP1	2.75114	0.0369766	NM_006208.1
FAP	2.74922	0.0295247	NM_004460.2
B3GALNT2	2.74765	0.000682528	NM_152490.1
CSMD2	2.74709	0.00909485	NM_052896.2
UBE2C	2.74244	0.0110822	NM_181800.1
PSPH	2.74004	0.0109713	NM_004577.3
FN1	2.73	0.00541261	NM_054034.2
PKM2	2.7226	0.000211351	NM_002654.3
ST14	2.71744	0.0316327	NM_021978.2
HIST1H1C	2.71548	0.03491	NM_005319.3
DEPDC1B	2.71543	0.00266908	NM_018369.1
VOPP1	2.71505	0.0110277	NM_030796.3
ECGF1	2.70794	0.000907288	NM_001953.2
ADORA3	2.70284	0.0168723	NM_000677.2
PAQR4	2.69059	0.00750104	NM_152341.2
MICAL2	2.67854	0.00238654	NM_014632.2
FAM83H	2.63192	0.0256752	NM_198488.1
FANCI	2.628	0.0253551	NM_018193.1
ANKRD33	2.6258	0.0162019	NM_182608.2
TSPAN5	2.62495	0.0235934	NM_005723.2
PCDH17	2.62357	0.0289418	NM_014459.2
PRLR	2.60945	0.0213494	NM_000949.2
CHEK1	2.60896	0.0454923	NM_001274.2
DBNDD1	2.60727	0.0356128	NM_024043.2
NR2C2	2.60205	0.000975529	NM_003298.2
WISP1	2.59443	0.000883515	NM_003882.2
PLEK2	2.58961	0.00215313	NM_016445.1
MAD2L1	2.57605	0.023701	NM_002358.2
PLAUR	2.55591	0.0274005	NM_002659.2
PFKFB4	2.54976	0.00291317	NM_004567.2
RBAK	2.54685	0.0224275	NM_021163.2
ESPL1	2.53969	0.00611824	NM_012291.3
TMEM79	2.53037	0.0478829	NM_032323.1
DRD4	2.5213	0.0436201	NM_000797.2
TLCD1	2.51863	0.0363066	NM_138463.2
HIST2H2BE	2.51414	0.0374409	NM_003528.2
DPP3	2.50299	7.9e-05	NM_005700.3
GAS2L3	2.49808	0.0110277	NM_174942.1
HIST1H4E	2.4925	0.0477763	NM_003545.3
SPAG5	2.4834	0.0316124	NM_006461.3
LOC731049	2.47507	0.00614878	NM_014501.1
C7ORF10	2.46987	0.0421364	NM_024728.1
LOC728518	2.46624	0.0458196	XM_932217.1
C1QTNF6	2.46387	0.00317804	NM_031910.3
CCNF	2.46123	0.00183859	NM_001761.1
FAM64A	2.46075	0.0130135	NM_019013.1
ITPKA	2.45959	0.00450685	NM_002220.1
TMEM118	2.45958	0.0304578	NM_032814.1
SMPDL3B	2.45429	0.0309305	NM_001009568.1
PLK1	2.45428	0.0204366	NM_005030.3
HSF2BP	2.45217	0.00169488	NM_007031.1
WDR51A	2.4446	0.00338377	NM_015426.2
PLK4	2.44069	0.00413766	NM_014264.2
FKBP4	2.43653	0.0235934	NM_002014.2
TTYH3	2.43113	0.0237612	NM_025250.2
TMEM184A	2.4232	0.047052	NM_152689.2
HS.36053	2.41885	0.0107239	Hs.36053
DIAPH3	2.41684	0.00521007	Hs.576922
AP1S1	2.41443	0.00614878	NM_057089.1
COL1A2	2.40697	0.00116232	NM_000089.3
TAF13	2.40581	0.0277577	NM_005645.3
EXO1	2.4053	0.00169192	NM_006027.3
GPRIN1	2.39982	0.0417219	NM_052899.1
KIAA0895	2.39829	0.035969	NM_015314.1
RBM35A	2.3977	0.00667515	NM_017697.2
PPFIA4	2.39019	0.0317716	NM_015053.1
MLF1IP	2.37098	0.0237612	NM_024629.2
UHRF1	2.36797	0.00611824	NM_013282.3
LOC642678	2.36309	0.0483327	XM_926130.1
KIF26B	2.35949	0.00181026	XM_929208.1
MSR1	2.34871	0.0182124	NM_138716.2
CDCP1	2.34772	0.00470621	NM_022842.3
LOC646817	2.3397	0.013932	XM_937132.1
DCBLD1	2.33532	0.0250609	NM_173674.1
C19ORF28	2.33529	0.00162799	NM_174983.2
CENPP	2.32315	0.0282246	NM_001012267.1
ELMOD2	2.32041	0.00495968	NM_153702.1
PLXNC1	2.31073	0.0420803	NM_005761.1
PTK7	2.30034	0.0432438	NM_152880.2
TYMS	2.29884	0.0400501	NM_001071.1
MKI67	2.28979	0.0165944	NM_002417.2
MAPK13	2.28159	0.00450685	NM_002754.3
SIAE	2.28096	0.0376622	NM_170601.3
CD80	2.2742	0.036165	NM_005191.2
DNAJC3	2.27305	0.016539	NM_006260.2
SLC12A8	2.27135	0.0131648	NM_024628.4
CILP2	2.2575	0.0277852	NM_153221.1
FAM91A1	2.24571	0.00548771	NM_144963.1
MSI2	2.23852	0.00470162	NM_170721.1
SKA1	2.23444	0.0487623	NM_145060.1
CDC25C	2.23372	0.0148838	NM_001790.3
ATP13A1	2.22388	0.00108314	NM_020410.1
COL3A1	2.21771	0.00412746	NM_000090.2
C16ORF75	2.21393	0.0259977	NM_152308.1
FRK	2.19993	0.0373208	NM_002031.2
ENTPD7	2.19734	0.00474748	NM_020354.2
STX1A	2.18617	0.00937364	NM_004603.1
C11ORF82	2.1832	0.0365304	NM_145018.2
HNRNPL	2.18003	0.00496615	NM_001005335.1
DEPDC1	2.17485	0.00230846	NM_017779.3
CKAP2	2.16284	0.0062216	NM_018204.2
WDR34	2.15789	0.0299365	NM_052844.3
HIST1H2BK	2.15649	0.0302455	NM_080593.1
CCNE1	2.14538	0.0478829	NM_001238.1
SC65	2.14079	0.0119302	NM_006455.2
GSK3B	2.13527	0.00055498	NM_002093.2
INTS7	2.1349	0.00519393	NM_015434.1
KIAA0101	2.13107	0.00034813	NM_014736.4
DNASE1L2	2.12581	0.0262712	NM_001374.2
LOC731314	2.12476	0.0130953	NM_002105.2
FAM108C1	2.12126	0.0478315	XM_051862.7
ARPC1B	2.11641	0.028325	NM_005720.2
PTPRO	2.11336	0.0278126	NM_030671.1
PCNXL3	2.1125	0.00610044	XM_941490.1
TSTA3	2.11223	0.0144324	NM_003313.2
CENPK	2.1108	0.00804953	NM_022145.2
PAFAH1B3	2.10411	0.0256132	NM_002573.2
NUF2	2.10304	0.0206711	NM_031423.2
RAB31	2.08921	0.021068	NM_006868.2
DOCK5	2.08274	0.026102	NM_024940.4
CRB3	2.07804	0.0390469	NM_174881.2
AVL9	2.0727	0.0277367	NM_015060.1
SIX4	2.07145	0.0110822	NM_017420.2
APOOL	2.0709	0.0146492	NM_198450.1
AFMID	2.069	0.0235527	NM_001010982.1
TFRC	2.06667	0.0321297	NM_003234.1
KIF23	2.06037	0.00897361	NM_004856.4
SLC19A1	2.0591	0.0154113	NM_003056.2
H2AFX	2.0548	0.0311016	NM_002105.2
C6ORF129	2.05472	0.00209955	NM_138493.1
ORC1L	2.05024	0.0496957	NM_004153.2
TMED3	2.04501	0.00354311	NM_007364.2
CAPG	2.04433	0.038171	NM_001747.2
PLXNA3	2.03378	0.0309591	NM_017514.2
STXBP2	2.03373	0.0256752	NM_006949.1
MBOAT7	2.03365	0.0277469	NM_024298.2
SMYD3	2.02981	0.0161889	NM_022743.1
FEN1	2.02913	0.00949713	NM_004111.4
ALG1	2.02683	0.00374366	NM_019109.3
MXRA5	2.02576	0.0168881	NM_015419.1
HOMER3	2.02376	0.04994	NM_004838.2
VCAN	2.0194	0.0393979	NM_004385.2
DNAH14	2.00586	0.0198937	XM_059166.12
HS.249957	2.00324	0.013162	Hs.249957
IL4I1	2.00186	0.0156119	NM_172374.1
LOC649025	2.00184	0.0159811	XM_938110.1
UFSP1	1.99032	0.0353483	NM_001015072.1
CHAF1A	1.98983	0.0466415	NM_005483.2
ATP8B1	1.9872	0.0442846	NM_005603.2
LYPD1	1.98575	0.00566346	NM_001077427.2
C11ORF24	1.97891	0.000361721	NM_022338.2
SLC41A2	1.9758	0.048047	NM_032148.2
GPR172A	1.9721	0.0217307	NM_024531.3
LMNB2	1.96617	0.0373568	NM_032737.2
GLA	1.96542	0.0216273	NM_000169.1
NME1	1.96442	0.00319781	NM_198175.1
CXORF39	1.96429	0.0168125	NM_207318.1
CCNE2	1.96333	0.00689139	NM_057735.1
C5ORF13	1.96149	0.0195898	NM_004772.1
MGAT4A	1.95438	0.0167565	NM_012214.1
CDCA4	1.95296	0.0266288	NM_017955.2
GBA	1.9518	0.00244328	NM_001005742.1
GABRD	1.95119	0.0422087	NM_000815.2
TMEM54	1.95106	0.0197644	NM_033504.2
GMIP	1.94977	0.00835634	NM_016573.1
GOT2	1.94671	0.0161549	NM_002080.2
SAMD14	1.94552	0.0321046	NM_174920.2
C1ORF112	1.94293	0.0404205	NM_018186.2
PVRL2	1.93612	0.0235934	NM_001042724.1
MXD3	1.93071	0.0214958	NM_031300.2
KIAA1598	1.93049	0.0148431	NM_018330.3
PYCR1	1.92851	0.00714401	NM_006907.2
B4GALNT4	1.92829	0.0385572	NM_178537.3
SAMD1	1.92274	0.0178775	NM_138352.1
COL24A1	1.92267	0.0291639	NM_152890.4
FBXL6	1.92119	0.0329149	NM_012162.1
CDK5	1.91819	0.0018123	NM_004935.2
PDLIM7	1.9129	0.0188467	NM_005451.3
BRI3BP	1.91149	0.00368325	XM_941876.1
IER5L	1.90904	0.0178758	NM_203434.1
MFSD3	1.90677	0.0394534	NM_138431.1
C2ORF18	1.90543	0.00892146	NM_017877.2
GSG2	1.90202	0.0324865	NM_031965.2
UFD1L	1.90146	0.0162852	NM_001035247.1
IBSP	1.90085	0.0402412	NM_004967.2
POLE2	1.89449	0.0468372	NM_002692.2
C13ORF34	1.89369	0.0165944	NM_024808.2
COPE	1.89327	0.00895802	NM_199444.1
FAM109B	1.888	0.0208587	NM_001002034.1
FLVCR1	1.8801	0.033212	NM_014053.1
PIK3R2	1.87985	0.00962636	NM_005027.2
POLA2	1.8784	0.0331658	NM_002689.2
RNF187	1.87766	0.0151558	XM_047499.9
SPC25	1.87335	0.0256752	NM_020675.3
PODNL1	1.87186	0.046956	NM_024825.2
CASK	1.87088	0.045623	NM_003688.1
P4HA2	1.86858	0.0175413	NM_001017974.1
FIBP	1.86251	0.00195159	NM_198897.1
2018-03-01	1.86097	0.0447657	NM_017923.2
ORC6L	1.86073	0.00651167	NM_014321.2
NCAPG2	1.85879	0.0241929	NM_017760.5
TTC26	1.8541	0.00506079	NM_024926.1
LOC644544	1.85394	0.0179285	XM_927666.1
PPP1CA	1.85129	0.000100978	NM_002708.3
LOC653888	1.85016	0.0213678	XM_936251.1
KIAA0562	1.84833	0.0273636	NM_014704.2
PRMT7	1.84766	0.021761	NM_019023.1
TMED4	1.84687	0.0438461	NM_182547.2
GLT25D1	1.8371	0.0168881	NM_024656.2
GPR137B	1.83393	0.0109625	NM_003272.1
PSD4	1.83389	0.00498752	NM_012455.2
RACGAP1	1.83285	0.0329558	NM_013277.2
SLC35F2	1.82896	0.0391704	NM_017515.3
ZNF281	1.82846	0.00535479	NM_012482.3
PDIA4	1.82823	0.0253551	NM_004911.3
CHPF2	1.82702	0.00211798	NM_019015.1
TLE3	1.82636	0.0414786	NM_005078.1
STRBP	1.82457	0.014324	NM_018387.2
GRN	1.82417	0.00319781	NM_002087.2
KHSRP	1.82228	0.00205998	NM_003685.1
PMM2	1.82225	0.00512956	NM_000303.1
ZDHHC20	1.82097	0.0113653	NM_153251.2
FAM102A	1.82049	0.00209955	NM_001035254.1
BGN	1.81365	0.00258668	NM_001711.3
IDH2	1.81302	0.0245774	NM_002168.2
ECOP	1.81208	0.0295199	NM_030796.2
DARS2	1.80907	0.0180843	NM_018122.3
POLR3K	1.80757	0.00030487	NM_016310.2
ZNF668	1.80725	0.000796536	NM_024706.3
CSTF2	1.80706	0.00936922	NM_001325.2
MTFR1	1.80333	0.021056	NM_014637.2
KDM5B	1.80249	0.0100411	NM_006618.3
PPP1R14B	1.80231	0.00947872	NM_138689.2
C19ORF61	1.80155	0.0372005	NM_019108.1
HDGF	1.80107	0.00883584	NM_004494.1
SGPL1	1.79966	0.0228442	NM_003901.2
RCAN3	1.7969	0.0340759	NM_013441.2
SRPRB	1.79407	0.0226305	NM_021203.2
MPDU1	1.79394	0.00859145	NM_004870.2
C12ORF48	1.79186	0.0375096	NM_017915.1
MIIP	1.79088	0.00664357	NM_001025374.1
TIMELESS	1.78832	0.037402	NM_003920.2
C12ORF59	1.78664	0.0252513	NM_153022.1
RUSC1	1.78649	0.00367174	NM_014328.2
TAGLN2	1.78541	0.0194075	NM_003564.1
SEC16A	1.78521	0.0451384	NM_014866.1
C19ORF10	1.78398	0.00154022	NM_019107.3
LOC648164	1.78267	0.0141152	XM_936503.1
HAGHL	1.78055	0.0131524	NM_032304.2
PSMD5	1.77977	0.02784	NM_005047.2
MTG1	1.77522	0.0294885	NM_138384.1
NUBP2	1.77471	0.0462298	NM_012225.1
ZMYND19	1.77307	0.0385572	NM_138462.2
JARID1C	1.77125	0.0407268	NM_004187.1
HDGF2	1.77043	0.00828268	NM_001001520.1
C9ORF7	1.76927	0.0372005	NM_017586.1
ARFGAP1	1.76845	0.0329293	NM_175609.1
ZWINT	1.76416	0.0350168	NM_001005414.1
RPUSD1	1.76179	0.00854168	NM_058192.2
ZBTB41	1.75428	0.0290479	NM_194314.2
PANX1	1.75327	0.0154971	NM_015368.3
KIF20B	1.7528	0.0359217	NM_016195.2
ZDHHC12	1.75266	0.0474677	NM_032799.4
REEP4	1.74986	0.0385214	NM_025232.2
CCDC134	1.74935	0.032259	NM_024821.2
FEM1B	1.74729	0.0279146	NM_015322.3
MTP18	1.73704	0.00909005	NM_001003704.1
SLC25A15	1.735	0.011104	NM_014252.1
ZNF687	1.73454	0.0234905	NM_020832.1
TAF6	1.73245	0.0222285	NM_139122.1
DPM2	1.72934	0.00406508	NM_003863.2
KIAA0415	1.72679	0.0226054	NM_014855.1
KDELR2	1.72628	0.0222433	NM_006854.2
SEMA7A	1.72546	0.00909485	NM_003612.1
TMEM87B	1.72465	0.0485749	NM_032824.1
ABHD12	1.72206	0.0404205	NM_001042472.1
MAPKAP1	1.72184	0.0439247	NM_001006618.1
PTGES2	1.7217	0.0179692	NM_198938.1
SEC22B	1.72002	0.0156886	NM_004892.3
GUF1	1.71962	0.00719027	NM_021927.1
LOC650037	1.71934	0.0196147	XM_939126.1
ATL3	1.71451	0.01241	NM_015459.3
RPN2	1.71439	0.0221465	NM_002951.2
KIAA1524	1.71349	0.00225518	NM_020890.1
NEIL3	1.71209	0.0169134	NM_018248.1
CALU	1.71207	0.0451384	NM_001219.2
UBFD1	1.70996	0.0162852	NM_019116.1
TBRG4	1.70777	0.0395787	NM_030900.2
TBC1D2	1.70689	0.0165944	NM_018421.2
HIST1H2AG	1.70687	0.0288522	NM_021064.3
SBNO1	1.70109	0.0283229	NM_018183.2
KCTD5	1.69943	0.0464463	XR_001518.1
PTPLAD1	1.69802	0.0341987	XM_941966.1
PARP1	1.69782	0.00248936	NM_001618.2
MIF	1.69658	0.000693625	NM_002415.1
MFAP2	1.69035	0.024227	NM_017459.1
SRP9	1.68836	0.0346968	NM_003133.2
SMS	1.6881	0.00635477	NM_004595.2
NR2C2AP	1.68711	0.0385362	NM_176880.4
C2ORF37	1.68311	0.0256752	NM_025000.1
C12ORF66	1.68295	0.0286989	NM_152440.3
COPG	1.68052	0.0243667	NM_016128.3
HS.535360	1.6787	0.0334282	Hs.535360
DCTPP1	1.67595	0.0267701	NM_024096.1
SLC25A40	1.67568	0.0113653	NM_018843.2
TAF5L	1.67468	0.0226305	NM_014409.3
PTPRN	1.6735	0.0388296	NM_002846.2
VARS2	1.66965	0.0368479	NM_020442.3
DAPK3	1.66849	0.0170152	NM_001348.1
EBP	1.6683	0.0282246	NM_006579.1
LIPH	1.66723	0.0484232	NM_139248.2
PSMD14	1.66315	0.00909485	NM_005805.2
MTHFD2	1.66025	0.00703469	NM_006636.2
GSPT1	1.65873	0.00014117	NM_002094.1
RALY	1.657	0.0363091	NM_007367.2
MRPL17	1.65666	0.0122256	NM_022061.2
SPCS3	1.65616	0.0450142	NM_021928.2
RALGAPB	1.65423	0.00791507	NM_020336.1
MAN1B1	1.65292	0.00936922	NM_016219.2
ATP5G1	1.65083	0.0432438	NM_001002027.1
PRCC	1.65023	0.00106487	NM_199416.1
SLC35B1	1.64982	0.040419	NM_005827.1
ALDH18A1	1.64924	0.0121725	NM_002860.3
MTX1	1.64883	0.00958937	NM_002455.2
EIF2AK1	1.64819	0.00205998	NM_001134335.1
ARID4B	1.64721	0.0168125	NM_016374.4
LOC653226	1.64642	0.0214294	XM_938116.1
YIF1A	1.64592	0.0219746	NM_020470.1
ARF4	1.64319	0.0363098	NM_001660.2
MST4	1.64305	0.0168881	NM_001042453.1
NOMO1	1.64297	0.00367377	NM_014287.3
PGP	1.64261	0.0194934	Hs.442634
C9ORF86	1.64122	0.0180212	NM_024718.2
MAPKAPK3	1.6395	0.0245521	NM_004635.3
KREMEN2	1.63777	0.0273636	NM_024507.2
ECE2	1.63412	0.000689534	NM_014693.2
RMI1	1.63135	0.00209955	NM_024945.1
B4GALT3	1.63127	0.0494895	NM_003779.2
AMMECR1	1.63094	0.0353483	NM_001025580.1
PLEKHB2	1.62633	0.00816799	NM_017958.1
H2AFZ	1.62563	0.000656925	NM_002106.3
ATP6V0D1	1.62459	0.0210951	NM_004691.3
LOC148137	1.62382	0.0235794	NM_144692.1
GARS	1.62207	0.00258409	NM_002047.1
SNRPB	1.62086	0.0110822	NM_003091.3
C14ORF129	1.62068	0.0222285	NM_016472.3
PLA2G12A	1.62016	0.0356128	NM_030821.3
GFPT1	1.6179	0.0392034	NM_002056.1
RPS6KB2	1.61552	0.041398	NM_003952.2
TPI1	1.61504	0.0127414	NM_000365.4
TMPO	1.61474	0.0198239	NM_003276.1
COL12A1	1.61469	0.0341987	NM_004370.4
GTF3C1	1.61332	0.0464463	NM_001520.1
IDE	1.61329	0.0147693	NM_004969.1
HARBI1	1.61213	0.035558	NM_173811.2
VIL2	1.61065	0.0113838	NM_003379.3
ATF6	1.60907	0.011155	NM_007348.2
ZNF469	1.60886	0.0268385	XM_040592.7
TBCC	1.60745	0.0165944	NM_003192.1
C12ORF52	1.60734	0.0180843	NM_032848.1
IL11	1.60516	0.049819	NM_000641.2
PGAM4	1.60451	0.0234683	XM_926168.1
LOC644330	1.60235	0.0363475	XM_946163.1
UGCGL1	1.60082	0.00205998	NM_020120.2
C1ORF131	1.59641	0.0258626	NM_152379.2
CCDC99	1.59492	0.0495167	NM_017785.2
EPRS	1.59429	0.00224458	NM_004446.2
PGM3	1.59326	0.031367	NM_015599.1
STT3A	1.58765	0.0140303	NM_152713.2
COPB2	1.58757	0.00379995	NM_004766.1
YIF1B	1.5875	0.01429	NM_001031731.1
BRMS1	1.58568	0.00330189	NM_015399.3
SEC24D	1.58515	0.0417001	NM_014822.1
SMARCA5	1.58464	0.0222744	NM_003601.2
STX3	1.58048	0.0365304	NM_004177.3
CAPN1	1.57901	0.0183629	NM_005186.2
CAD	1.57859	0.0499172	NM_004341.3
TMED9	1.57839	0.0113838	NM_017510.3
ZNF816A	1.57696	0.017729	NM_001031665.1
C16ORF33	1.57649	0.0426218	NM_024571.2
STYXL1	1.57583	0.0319324	NM_016086.2
LEO1	1.57513	0.0340639	NM_138792.2
GLO1	1.57385	0.0473961	NM_006708.1
PLEKHN1	1.57247	0.0299759	NM_032129.1
LOXL1	1.57014	0.0481412	XM_942281.1
YIPF2	1.56926	0.0384697	NM_024029.3
TXNDC17	1.56777	0.00293018	NM_032731.2
PIAS4	1.566	0.0235934	NM_015897.2
SRPK1	1.56532	0.0403246	NM_003137.3
ADCK2	1.56481	0.0249185	NM_052853.3
ACBD3	1.56229	0.00645338	NM_022735.3
PGAM5	1.56059	0.0137096	NM_138575.1
GPR137	1.55894	0.00277498	NM_020155.2
B3GALNT1	1.55649	0.0316327	NM_033168.2
B4GALT7	1.55567	0.015509	NM_007255.1
MRPL13	1.55554	0.0418499	NM_014078.4
THOC6	1.55483	0.00887364	NM_024339.2
FAM110A	1.55249	0.00981034	NM_001042353.1
SNHG3-RCC1	1.55235	0.0290479	NM_001048198.1
SMPD2	1.55219	0.0183416	NM_003080.1
LOC645937	1.55008	0.0304766	XM_928905.1
ARSI	1.5474	0.028463	NM_001012301.1
SKIL	1.54404	0.0265844	NM_005414.2
RCE1	1.54372	0.0346968	NM_001032279.1
LOC652685	1.5381	0.0482771	XM_942289.1
KPNA1	1.53734	0.0273548	NM_002264.1
SHMT2	1.53591	0.0118824	NM_005412.4
METTL13	1.53565	0.023701	NM_015935.4
DUS2L	1.53556	0.020476	NM_017803.3
LOC653604	1.53185	0.0143428	XM_497711.2
PPIL1	1.53128	0.0138489	NM_016059.3
MSH6	1.53017	0.0242446	NM_000179.1
NANS	1.52985	0.0299123	NM_018946.2
ATP6V1G1	1.52817	0.00656779	NM_004888.2
BAX	1.52805	0.000388021	NM_138765.2
SGOL2	1.52698	0.0121725	NM_152524.3
SLC35F5	1.5247	0.0243274	NM_025181.2
SNX13	1.52405	0.0415844	NM_015132.2
FLAD1	1.52192	0.0147597	NM_025207.3
CUTL1	1.52127	0.0243274	NM_181552.1
PRDX4	1.52051	0.0299123	NM_006406.1
SLC39A3	1.5198	0.0331658	NM_213568.1
RAP1GDS1	1.51854	0.0450815	XM_925863.1
PPME1	1.51825	0.0478829	NM_016147.1
C6ORF89	1.51813	0.0403246	NM_152734.2
CKAP5	1.51757	0.0185601	NM_001008938.1
GATAD2A	1.51752	0.047907	NM_017660.2
SDC1	1.51738	0.0141104	NM_002997.4
P2RX4	1.51215	0.00655949	NM_175568.1
RAVER1	1.5087	0.01944	NM_133452.1
C16ORF70	1.50606	0.0352325	NM_025187.3
CASC5	1.50549	0.0408098	NM_144508.2
TEAD4	1.50413	0.0436917	NM_003213.2
APEX2	1.50408	0.0478829	NM_014481.2
INCENP	1.50405	0.0381091	NM_020238.1
COLEC12	-1.50202	0.0402897	NM_130386.1
STX12	-1.5025	0.00260251	NM_177424.1
STX8	-1.50682	0.0394185	NM_004853.1
GGTL3	-1.50803	0.0233065	NM_178025.1
LOC642312	-1.50867	0.00182238	XM_925938.1
LOC730092	-1.51094	0.0191288	Hs.31290
UTS2D	-1.51147	0.000284176	NM_198152.2
SNORA7B	-1.5128	0.0409939	XM_930024.1
SLC1A7	-1.51302	0.00909485	NM_006671.3
PAK3	-1.51462	0.00425772	NM_002578.2
STIM2	-1.51487	0.0116473	NM_020860.2
C16ORF5	-1.5182	0.0495167	NM_013399.1
ADRA2B	-1.52026	0.0235934	NM_000682.4
HS.444913	-1.52373	0.0154136	Hs.444913
NECAB1	-1.52382	0.0491368	NM_022351.2
FBXO31	-1.5242	0.021761	NM_024735.2
HS.485155	-1.52464	0.0291489	Hs.485155
NR3C1	-1.52471	0.0009866	NM_001018076.1
EIF1	-1.52755	0.00329067	NM_005801.3
ISCA1	-1.52948	0.0186781	NM_030940.3
LOC646043	-1.53002	0.000167798	XM_929003.1
TPRG1L	-1.53129	0.0249185	NM_182752.3
CLEC4GP1	-1.53166	0.00154022	NR_002931.1
CAPN3	-1.5345	0.00742999	NM_173087.1
UVRAG	-1.5376	0.0243274	Hs.391584
GPRASP1	-1.53864	0.000786833	NM_014710.2
LOC650840	-1.54102	0.00902433	XM_939928.1
AVP	-1.54616	0.00317804	NM_000490.3
LOC440503	-1.54686	0.0145209	NM_001013706.1
LOC731366	-1.54749	0.0153571	NM_024614.1
LOC649680	-1.5492	0.00215824	XM_943843.1
LRRC2	-1.54945	1.85e-07	NM_024512.2
KAAG1	-1.5496	0.0140511	NM_181337.2
HABP4	-1.55047	0.0235934	NM_014282.1
ARC	-1.5505	0.0273636	NM_015193.3
CRHBP	-1.55211	0.00196997	NM_001882.3
ISCU	-1.55568	0.00609432	NM_213595.1
HBZ	-1.55583	0.000115242	NM_005332.2
ZNF673	-1.55583	0.0297101	NM_017776.1
ECH1	-1.55926	0.0216533	NM_001398.2
HS.133009	-1.55998	0.0422192	Hs.133009
MAB21L1	-1.56373	0.00989565	NM_005584.2
PAFAH1B1	-1.56496	0.0218531	NM_000430.2
PSD2	-1.56595	0.0146492	NM_032289.1
TNNC2	-1.5675	0.0243066	NM_003279.2
TENC1	-1.56795	0.0011648	NM_170754.2
ZNF559	-1.56869	0.0465122	NM_032497.1
HS.46506	-1.56871	0.0499367	Hs.46506
ODF3L1	-1.56935	0.00626007	NM_175881.2
NEGR1	-1.5694	0.0164459	NM_173808.2
CRYBG3	-1.56957	0.0415304	NM_153605.2
C9ORF38	-1.57199	0.0290206	XM_939946.1
SCN11A	-1.57364	0.000479371	NM_014139.1
FAM7A1	-1.57422	0.0252222	XM_931257.1
RBM17	-1.57473	0.00617354	NM_032905.3
TNNI3K	-1.57538	0.0130465	NM_015978.1
LOC642684	-1.5757	0.00792955	XM_926137.1
C9ORF24	-1.57602	0.00792955	NM_147168.1
ST6GALNAC1	-1.57894	0.0120744	NM_018414.2
NPFF	-1.57918	0.000578695	NM_003717.1
LOC644468	-1.58248	0.00205549	XM_932199.1
POLR3GL	-1.58353	0.0245711	NM_032305.1
YRDC	-1.58573	0.0216007	NM_024640.3
SNRK	-1.58711	0.0280994	NM_017719.3
CUTC	-1.58775	0.00535479	NM_015960.1
CREB5	-1.59013	0.0041738	NM_182898.2
PKIG	-1.59053	0.0289418	NM_181805.1
TPPP3	-1.59072	0.0468372	NM_015964.2
HS.161330	-1.59168	0.00997303	Hs.161330
CLDN15	-1.59169	0.0139169	NM_014343.1
DKFZP564N2472	-1.59274	0.00733118	NM_182595.2
C1RL	-1.59377	0.042955	NM_016546.1
CRYZL1	-1.59517	0.0415119	NM_145858.1
LOC644511	-1.59678	0.0321046	XM_934381.1
TCEAL7	-1.59761	0.0220632	NM_152278.1
EFHB	-1.60051	0.0340639	NM_144715.2
WDR27	-1.60198	0.0256752	NM_182552.2
SCN9A	-1.60253	0.00558122	NM_002977.1
CPA1	-1.60406	0.0027526	NM_001868.1
HS.467627	-1.60467	0.0391044	Hs.467627
KIAA0355	-1.60552	0.0162852	NM_014686.2
FIS1	-1.60674	0.0365898	NM_016068.1
HS.501656	-1.60766	0.00698337	Hs.501656
SLC25A20	-1.6081	0.0243066	XM_941287.1
ACSS2	-1.61046	0.0010968	NM_139274.1
EIF1B	-1.61175	0.00133748	NM_005875.2
MYOT	-1.61624	0.00702163	NM_006790.1
RILPL2	-1.61651	0.0235934	NM_145058.1
MECP2	-1.61668	0.0117105	NM_004992.2
GIPC2	-1.61856	0.000156325	NM_017655.4
C12ORF62	-1.62047	0.0289418	NM_032901.2
C9ORF125	-1.62355	0.0216273	NM_032342.1
NTF5	-1.62854	0.0332711	NM_006179.3
GGT7	-1.63021	0.011484	NM_178025.1
UTRN	-1.63257	0.0208349	NM_007124.1
FUT6	-1.63903	0.0434618	NM_000150.2
LOC652704	-1.64051	0.00833654	XM_942321.1
TDRD6	-1.64106	0.0168881	NM_001010870.1
FBXL12	-1.64277	0.0474677	NM_017703.1
DKFZP451M2119	-1.64339	0.00582757	NM_182585.1
KIAA0495	-1.64654	0.00169192	NM_207306.1
CDH23	-1.64941	0.0141989	NM_052836.1
BMX	-1.65203	0.000425653	NM_001721.4
ETFDH	-1.65738	0.0403246	NM_004453.1
DPYSL2	-1.6594	0.0134779	NM_001386.4
NTN5	-1.66183	0.00505708	NM_145807.1
LIN52	-1.66339	0.0294684	NM_001024674.1
PCDH9	-1.66387	1.69e-05	NM_020403.3
FLJ43663	-1.66389	0.00947872	XM_930545.1
ITSN1	-1.66415	0.00184261	NM_003024.2
HS.18849	-1.66508	0.000603697	Hs.18849
CTF1	-1.66566	0.0472398	NM_001330.2
LPHN3	-1.6661	0.00426905	NM_015236.3
VIP	-1.6667	0.0161889	NM_003381.2
HS.550282	-1.66671	0.0429262	Hs.550282
C9ORF123	-1.66737	0.0377483	NM_033428.1
FAM13A	-1.66753	0.0189065	NM_014883.2
DLC1	-1.67077	0.0294684	NM_024767.2
RNF157	-1.67146	0.0049567	NM_052916.1
DNAJC27	-1.67182	0.0100457	NM_016544.1
CLDN19	-1.67194	0.00968308	NM_148960.1
C12ORF54	-1.67261	0.0136888	NM_152319.2
YPEL4	-1.6729	0.0222744	NM_145008.1
MYLIP	-1.67573	0.0381091	NM_013262.3
TP53AIP1	-1.68063	0.0206408	NM_022112.1
LENG8	-1.68165	0.0459463	NM_052925.1
FADS3	-1.68337	0.00603684	NM_021727.3
FLJ14107	-1.6848	0.000456421	NM_025026.1
ARAP3	-1.68542	0.0451479	NM_022481.5
SCRN2	-1.69036	0.0252222	NM_138355.2
PRRT1	-1.69406	0.0213494	NM_030651.2
PINK1	-1.69454	0.0221465	NM_032409.1
C6ORF162	-1.69884	0.0289418	NM_020425.3
FLJ46309	-1.70422	0.0363818	XM_941608.1
CCBE1	-1.70868	0.031502	NM_133459.1
SLC25A34	-1.70929	0.0268964	NM_207348.1
DEFB124	-1.71018	0.0383816	NM_001037500.1
STARD8	-1.71346	0.0472398	NM_014725.2
ANGPTL1	-1.71438	0.00284194	NM_004673.3
LOC440389	-1.71506	0.00307111	XM_498648.2
KBTBD9	-1.71572	4.04e-05	XM_940375.1
CHST7	-1.71901	0.0156386	NM_019886.2
ZNF394	-1.72368	0.0297984	NM_032164.2
LOC375190	-1.72392	0.00617354	XM_943992.1
NR5A2	-1.72434	0.000921977	NM_205860.1
HS.539114	-1.72726	0.00199777	Hs.539114
PYGM	-1.72777	0.0224275	NM_005609.1
ARRB1	-1.7284	0.0194075	NM_020251.2
MGAT3	-1.73089	0.0111946	NM_002409.3
LRRC34	-1.7318	0.013162	NM_153353.2
HS.224794	-1.73275	0.0291824	Hs.224794
PXN	-1.73572	0.0329831	NM_002859.1
CYP2U1	-1.73659	0.0253551	NM_183075.2
LOC286297	-1.73771	0.000178661	XM_372109.3
HS.209583	-1.73811	0.0154187	Hs.209583
HYAL1	-1.73912	0.00204488	NM_007312.3
TCF7L2	-1.74136	0.0179118	NM_030756.1
MMRN2	-1.74168	0.00887873	NM_024756.1
FLJ10357	-1.74753	0.0131648	NM_018071.3
FAM23B	-1.74885	0.00504973	NM_001013629.1
DMGDH	-1.74925	1.93e-05	NM_013391.2
NRIP2	-1.74934	0.00122588	NM_031474.1
ATF3	-1.75111	0.0114109	NM_001030287.1
RGL1	-1.7514	0.0135582	NM_015149.2
ITGA9	-1.75181	0.0363391	NM_002207.2
FRMD4A	-1.75186	0.0336656	NM_018027.2
TAL1	-1.75622	0.00685135	NM_003189.1
CCDC107	-1.75675	0.0407928	NM_174923.1
LOC643032	-1.75783	0.0120351	XM_926403.1
EDNRB	-1.75814	0.00113358	NM_003991.1
FLJ39639	-1.76068	0.00828268	XM_940089.1
SLC22A3	-1.76181	0.00728746	NM_021977.2
SLC14A1	-1.76337	0.0459233	NM_015865.1
FAM117A	-1.76425	0.0397688	NM_030802.2
SNORA62	-1.76525	0.0474666	NR_002324.1
BCL2L2	-1.77756	0.0331999	NM_004050.2
NR1H3	-1.78031	0.0179919	NM_005693.1
SMAD3	-1.78088	0.0206737	NM_005902.3
DNAH1	-1.78159	0.00367377	NM_015512.3
TRIM24	-1.78183	0.010674	NM_003852.3
GYPC	-1.78353	0.0122049	NM_002101.3
TNFRSF10D	-1.78542	0.0451479	NM_003840.3
C5ORF32	-1.78552	0.0159992	NM_032412.2
ABCA5	-1.7864	0.0243667	NM_018672.2
CACHD1	-1.78902	0.000608153	XM_929041.1
TSPAN3	-1.78954	0.0312713	NM_198902.1
COLEC11	-1.79123	0.000841953	NM_024027.3
GPR116	-1.79306	0.0316631	NM_015234.3
KANK2	-1.79408	0.0472718	NM_015493.4
EHBP1	-1.8014	0.000616399	NM_015252.2
HS.175285	-1.80444	0.00249131	Hs.175285
LOC649305	-1.80474	0.0245711	XM_938372.1
CAMK1	-1.80524	0.0186727	NM_003656.3
NCRNA00153	-1.80578	0.00836217	NM_018474.2
ARHGAP19	-1.80604	0.00412502	NM_032900.4
C10ORF58	-1.8063	0.0018123	NM_032333.2
HS.438979	-1.80995	0.0228769	Hs.438979
HADH	-1.81068	0.00548771	NM_005327.1
DFNB59	-1.81531	0.00650715	Hs.87734
HS.126889	-1.81768	0.00519393	Hs.126889
LRRC3B	-1.82086	0.0118824	NM_052953.2
NFATC4	-1.82279	0.0148411	NM_004554.3
TACC1	-1.82795	0.00760342	NM_006283.1
MOCS1	-1.82837	0.00413507	NM_138928.1
SHMT1	-1.82895	0.0186781	NM_004169.3
PHKG1	-1.83038	0.000930139	NM_006213.3
KIAA0427	-1.83054	0.00801428	NM_014772.1
ACAD11	-1.83094	0.0256752	NM_032169.3
PLA2G5	-1.83398	0.000497632	NM_000929.1
TMCC3	-1.83429	0.0487623	NM_020698.1
HS.573047	-1.83444	0.0140948	Hs.573047
NMUR1	-1.83452	0.00466785	NM_006056.2
ACBD4	-1.83522	0.019308	NM_024722.1
IL11RA	-1.83807	0.000525133	NM_004512.3
GCOM1	-1.83952	5.75e-06	NM_001018096.1
ADAMTS18	-1.84091	0.0115801	NM_139054.2
LOC728069	-1.84156	0.0273764	NM_145058.1
ZHX3	-1.84344	0.0367938	NM_015035.3
HS.194225	-1.84555	0.0218816	Hs.194225
RNF186	-1.84909	0.00327565	NM_019062.1
ACO1	-1.85016	0.00294234	NM_002197.1
CDKN2C	-1.85779	0.00834725	NM_078626.1
DMRT3	-1.85963	0.0194069	NM_021240.2
CDK5R2	-1.86127	0.0273636	NM_003936.3
GREM2	-1.86231	0.0279146	NM_022469.3
N4BP2L1	-1.86282	0.0261245	NM_001079691.1
CLU	-1.86491	3.16e-05	NM_001831.2
CDC14B	-1.86951	0.0032307	NM_033332.1
IL1RAPL1	-1.87035	0.0201104	NM_014271.2
KCNIP2	-1.87128	0.0329293	NM_173197.2
HMBOX1	-1.87293	0.0287369	NM_024567.2
KLF11	-1.87643	0.00536678	XM_938887.1
TLE4	-1.87834	0.038109	NM_007005.3
AHNAK	-1.88758	0.0185337	NM_024060.2
LOC646653	-1.88763	0.00311675	XM_933798.1
C11ORF67	-1.88874	0.00278298	NM_024684.2
KIF1C	-1.88905	0.0256752	NM_006612.3
HS.145962	-1.88983	0.0082259	Hs.145962
ARHGAP24	-1.89006	0.0358781	NM_001042669.1
MAP7D3	-1.89045	0.0187624	XM_291344.5
C6ORF225	-1.89267	0.0182124	NM_001033564.1
TIPARP	-1.89535	0.0297398	NM_015508.2
TNXA	-1.89578	0.00293018	NR_001284.1
NOTCH4	-1.89807	0.0107414	NM_004557.3
ZFP106	-1.89883	0.000616399	NM_022473.1
LETMD1	-1.89892	0.00437783	NM_001024668.1
HS.541829	-1.89924	0.0303482	Hs.541829
XPNPEP2	-1.90145	0.024285	NM_003399.4
HS.121525	-1.9019	0.000161338	Hs.121525
SYT15	-1.90191	0.0010902	NM_031912.3
KIAA0408	-1.90322	0.0467013	NM_014702.3
CUGBP2	-1.9042	0.0256752	NM_006561.2
HS.530359	-1.90424	0.0291121	Hs.530359
NR4A1	-1.90457	0.0487623	NM_173157.1
TRQ1	-1.90582	0.0487623	NR_000037.1
PDK2	-1.90628	0.0210864	NM_002611.3
HRASLS5	-1.90683	0.0312093	NM_054108.1
ITGB1BP1	-1.90881	0.0030507	NM_004763.2
FOXO1	-1.90919	0.0197405	NM_002015.2
LOC652541	-1.90936	0.019308	XM_942032.1
LOC652800	-1.91374	0.00165138	XM_942461.1
PPAP2B	-1.91405	0.0153571	NM_177414.1
CORO2B	-1.9158	0.000771661	NM_006091.1
KIF5A	-1.91738	0.000156325	NM_004984.2
HS.154336	-1.91962	0.0363391	Hs.154336
ESAM	-1.9201	0.0288633	NM_138961.1
C5ORF4	-1.92303	0.000528709	NM_016348.1
FBLN7	-1.92628	0.0348501	NM_153214.1
TUBG2	-1.92658	0.0364028	NM_016437.1
SLC17A7	-1.93155	0.00162855	NM_020309.2
UGP2	-1.932	0.00249131	NM_006759.3
LOC91661	-1.93455	0.0421364	NM_138372.1
LAMA3	-1.93535	0.0318736	NM_198129.1
LOC401720	-1.93634	0.0210951	NM_001013690.1
C17ORF108	-1.93778	0.0368479	NM_001076680.1
CLIC2	-1.94125	0.0481078	NM_001289.4
PTGER4	-1.94129	0.035964	NM_000958.2
PLEKHA7	-1.94236	0.00354778	NM_175058.3
KIF17	-1.94268	0.000467826	NM_020816.1
ADAMTSL4	-1.94288	0.00313239	NM_025008.2
KCNJ13	-1.94352	0.00828268	NM_002242.2
CCL16	-1.94715	0.00266563	NM_004590.2
CHL1	-1.9514	0.000349528	NM_006614.2
ST6GALNAC6	-1.95341	0.00617354	NM_013443.3
ECHDC2	-1.95365	0.0463883	NM_018281.1
LOC644979	-1.9584	0.000682528	XM_939583.1
EPB41L5	-1.95862	0.0130279	NM_020909.2
NPHP3	-1.96158	0.0131667	NM_153240.3
FBLN2	-1.96184	0.0180576	NM_001004019.1
LOC643949	-1.9635	0.0496548	XM_927207.1
GRK5	-1.96443	0.0267092	NM_005308.2
HSDL2	-1.96631	0.0178775	NM_032303.2
ANK2	-1.97014	0.00195159	NM_001148.3
ANGPTL7	-1.97116	0.0408802	NM_021146.2
POMC	-1.97152	0.042955	NM_001035256.1
KLF9	-1.97429	0.00699741	NM_001206.2
KRTAP21-1	-1.98152	0.0372447	NM_181619.1
ITIH5	-1.98642	9.95e-08	NM_001001851.1
NTRK3	-1.99172	0.00113358	NM_002530.2
NUDT16	-1.99273	0.032782	NM_152395.1
ABCC9	-1.99827	0.0162107	NM_020298.2
AKR1C2	-2.00152	0.0215617	NM_001135241.1
LMO2	-2.00163	0.0385572	NM_005574.2
TNN	-2.00255	0.0400501	NM_022093.1
VWF	-2.00518	0.0174195	NM_000552.2
LOC730994	-2.01048	0.0213027	NM_001033053.1
MOGAT1	-2.01064	0.0487196	NM_058165.1
ZCWPW1	-2.01094	0.0472194	NM_017984.2
LOC400464	-2.01422	0.00897593	NM_001013670.1
OR2A9P	-2.01706	0.00754128	NR_002157.1
CEBPD	-2.01789	0.000242998	NM_005195.2
CLEC10A	-2.01904	0.0258276	NM_182906.2
WSCD1	-2.01969	0.01188	NM_015253.1
BDH2	-2.02247	0.0107634	NM_020139.3
EGFLAM	-2.02327	0.00466785	NM_152403.2
FLJ39653	-2.02577	0.0221465	NM_152684.1
FAM73A	-2.02808	0.0381662	NM_198549.1
ACSS3	-2.02847	0.0408528	NM_024560.2
FCGRT	-2.02876	0.00828268	NM_004107.3
LOC646100	-2.03019	0.0274005	XM_929061.1
LOC651302	-2.03089	0.00338377	XM_940433.1
HOXA6	-2.03258	0.00548771	NM_024014.2
CFC1B	-2.03271	0.000722769	XM_932990.1
PKN3	-2.0349	0.042955	NM_013355.3
MMP28	-2.0356	0.0146374	NM_001032278.1
AADACL4	-2.04069	0.00367174	NM_001013630.1
CCDC46	-2.04257	0.0208349	NM_145036.2
ARHGAP5	-2.04625	6.1e-05	NM_001173.2
SLC16A7	-2.0465	0.0175121	NM_004731.3
STAT5B	-2.04731	0.00772278	NM_012448.3
PLAGL1	-2.04735	0.0311566	NM_001080952.1
EPAS1	-2.05395	0.0115958	NM_001430.3
ZNF366	-2.05453	0.00662973	NM_152625.1
PZP	-2.05695	0.000224308	NM_002864.1
EFCAB1	-2.05931	0.024609	NM_024593.2
SLC9A3	-2.05983	0.000609918	NM_004174.1
GIMAP8	-2.06137	0.0273413	NM_175571.2
SASH1	-2.06743	0.013162	NM_015278.3
STGC3	-2.06783	0.00922423	NM_001006608.1
MYCT1	-2.06913	0.00441703	NM_025107.1
CRY2	-2.07109	0.0039023	NM_021117.1
CMA1	-2.07226	0.00049979	NM_001836.2
RHOXF1	-2.07437	0.00068727	NM_139282.1
SPRY1	-2.07542	0.000892553	NM_005841.1
C8ORF34	-2.07897	0.0402412	NM_052958.1
LOC652837	-2.08122	0.0228442	XM_942529.1
C13ORF15	-2.08158	0.00755064	NM_014059.1
RECK	-2.08268	0.0426725	NM_021111.1
TGFBR2	-2.08665	0.00292933	NM_001024847.1
HS.535044	-2.08902	0.0156906	Hs.535044
MGC5457	-2.0914	0.033281	XR_001379.1
ANGPTL5	-2.09205	0.00633357	NM_178127.2
TIGA1	-2.09281	0.0346874	NM_053000.1
GPR44	-2.09479	0.000170524	NM_004778.1
ADAMTSL3	-2.09725	0.00959347	NM_207517.1
ID1	-2.09857	0.0447283	NM_181353.1
EPB41L2	-2.10022	0.0204145	NM_001431.1
RBPMS	-2.10058	0.0046264	NM_001008711.1
CXCR7	-2.10295	0.0432438	NM_020311.1
LOC642989	-2.10367	0.0319324	XM_926370.1
ARHGEF15	-2.1066	0.0240172	NM_173728.2
SLC26A4	-2.1075	0.0459128	NM_000441.1
IER2	-2.10851	0.0346968	NM_004907.2
CCNL1	-2.10874	0.00859145	NM_020307.2
HS.193406	-2.11514	0.0309801	Hs.193406
SPARCL1	-2.11538	0.0409939	NM_004684.2
ANKDD1A	-2.11564	0.020476	NM_182703.2
INSL5	-2.11693	0.0152473	NM_005478.3
NDN	-2.11895	0.0288398	NM_002487.2
LOC728185	-2.11976	2.4e-05	XM_926366.1
COX4I2	-2.12085	0.0415599	NM_032609.2
SLC4A4	-2.12178	0.000812436	NM_003759.1
C6ORF145	-2.12221	0.0112647	NM_183373.2
BIN1	-2.12543	0.00395106	NM_139343.1
AKAP12	-2.1287	0.00098223	NM_005100.2
LOC646064	-2.1294	0.00857516	XM_933375.1
INPP1	-2.12957	0.000727251	NM_002194.2
CTNNAL1	-2.13036	0.0235696	NM_003798.1
KLF6	-2.1313	0.00266116	NM_001300.4
EVI1	-2.13165	0.0205611	NM_005241.1
CDC42EP2	-2.13198	0.00208177	NM_006779.2
PPP1R15A	-2.13229	0.0144825	NM_014330.2
KLRF1	-2.1348	0.0061046	NM_016523.1
HS.527671	-2.1358	0.019308	Hs.527671
C17ORF91	-2.13636	0.0107915	NM_001001870.1
FGFRL1	-2.13889	0.0228442	NM_001004358.1
AXUD1	-2.14327	0.0316375	NM_033027.2
SERPINF2	-2.14393	0.0225659	NM_000934.1
EFCBP1	-2.14426	0.00662659	NM_022351.2
GABARAPL1	-2.1462	0.00440476	NM_031412.2
GIMAP7	-2.14738	0.043113	NM_153236.3
LOC641825	-2.14786	0.00257792	XM_935575.1
LOC401093	-2.14811	0.0257809	XM_379228.2
PALM	-2.14836	0.0296614	NM_002579.1
IL33	-2.16071	0.00711806	NM_033439.2
MC5R	-2.1641	0.028325	NM_005913.1
RASL12	-2.16424	0.0127466	NM_016563.2
CLEC4G	-2.16681	0.00857516	NM_198492.1
PCDH18	-2.16857	0.0185601	NM_019035.2
LOC201229	-2.17099	0.0130981	XM_942296.1
CDH5	-2.171	0.0159811	NM_001795.2
RAMP3	-2.17275	0.0255141	NM_005856.2
TNS1	-2.17332	0.0141989	NM_022648.3
LCN6	-2.17388	0.000530942	NM_198946.2
ST6GALNAC3	-2.18081	0.000860115	NM_152996.1
RFX2	-2.1823	0.0058351	NM_134433.1
ARHGEF6	-2.18413	0.015359	NM_004840.2
SCN2B	-2.18433	0.0175747	NM_004588.3
CCL15	-2.18809	0.000151233	NM_004167.3
SGCE	-2.18833	0.0271912	NM_003919.1
C10ORF54	-2.19388	0.0185878	NM_022153.1
ZCCHC24	-2.19719	0.0226376	NM_153367.1
PCCA	-2.19893	0.00515511	NM_000282.2
ALDH3A2	-2.20242	0.0463346	NM_001031806.1
CD59	-2.20337	0.00215824	NM_203329.1
PECAM1	-2.20416	0.0265561	NM_000442.2
PGA5	-2.20534	0.00122989	NM_014224.1
CLEC14A	-2.20557	0.00108314	NM_175060.1
HS.577681	-2.20758	0.0127754	Hs.577681
AFAP1L1	-2.22001	0.00520239	NM_152406.1
HS.34558	-2.22064	0.0339899	Hs.34558
C21ORF34	-2.22335	0.00293108	NM_001005734.1
MAN2A2	-2.22468	0.00614878	NM_006122.2
KIAA0953	-2.22598	0.00751096	XM_940464.1
TBX15	-2.22744	0.0283229	NM_152380.2
HS.537002	-2.2283	0.00243373	Hs.537002
ACAA2	-2.2291	0.00184858	NM_006111.1
HS.348844	-2.23965	0.019308	Hs.348844
LOC650919	-2.2404	0.00917072	XM_944417.1
LARP6	-2.24424	0.0069249	NM_018357.2
HS.491292	-2.2452	0.0062216	Hs.491292
RAMP2	-2.24854	0.0178775	NM_005854.1
CYP46A1	-2.25127	0.00055498	NM_006668.1
NAV3	-2.25155	0.0235934	NM_014903.3
ADAMTS8	-2.25557	0.00967826	NM_007037.3
CYGB	-2.26233	0.0235934	NM_134268.3
CPS1	-2.26236	0.00470162	NM_001875.2
ROBO4	-2.26436	0.00669371	NM_019055.4
ETS2	-2.26588	0.00109719	NM_005239.4
GNG2	-2.26883	0.019308	NM_053064.2
CABC1	-2.26982	0.00334201	NM_020247.3
TDRD10	-2.27375	0.000151233	NM_182499.2
LOC652669	-2.27903	0.029901	XM_942246.1
NGFR	-2.28109	0.00658811	NM_002507.1
EDN1	-2.28113	0.0334367	NM_001955.2
FGF7	-2.28183	0.015305	NM_002009.2
LOC400590	-2.28284	0.000258798	XR_000654.1
CYP11A1	-2.28844	7.17e-06	NM_000781.1
CALCOCO1	-2.29014	0.000350236	NM_020898.1
TMTC1	-2.29129	0.00535952	NM_175861.1
MYH3	-2.29315	0.00258409	NM_002470.1
SIK1	-2.29324	0.0281618	NM_173354.2
EPHA2	-2.29341	0.00677091	NM_004431.2
SNCA	-2.29578	0.00379209	NM_007308.1
GPBAR1	-2.29624	0.00548771	NM_170699.1
CD302	-2.29634	0.00633357	NM_014880.3
PER1	-2.2967	0.00352223	NM_002616.1
LEPR	-2.30146	0.00208177	NM_002303.3
C10ORF128	-2.30753	0.00203028	XM_943334.1
NIPSNAP3B	-2.31202	0.00234257	NM_018376.2
GNG7	-2.31203	0.00859145	NM_052847.1
ACVRL1	-2.31464	0.0273636	NM_000020.2
RETSAT	-2.31567	0.0124446	NM_017750.2
GPER	-2.31678	0.0266824	NM_001505.1
GNAI1	-2.32072	0.019308	NM_002069.4
AASS	-2.32311	8.86e-05	NM_005763.2
F13A1	-2.3293	0.0474282	NM_000129.2
CEBPA	-2.33007	0.0450398	NM_004364.2
H3F3B	-2.33098	0.00548771	NM_005324.3
TXNIP	-2.33393	0.00466785	NM_006472.1
HS.551145	-2.34195	0.00565555	Hs.551145
ABCG2	-2.34219	0.0040565	NM_004827.2
SV2B	-2.34431	0.0113653	NM_014848.2
LOC646332	-2.34878	8.37e-05	XM_929266.1
LOC642373	-2.35808	1.6e-07	XM_372097.4
TEK	-2.35825	0.0186169	NM_000459.2
CNTFR	-2.35939	0.000814158	NM_147164.1
POLN	-2.36114	0.0289711	NM_181808.1
PTH1R	-2.37057	0.0432438	NM_000316.2
GRASP	-2.37329	0.00422017	NM_181711.1
LHFP	-2.38096	0.00197837	NM_005780.1
JUN	-2.38138	0.00430879	NM_002228.3
ZNF219	-2.3835	0.00552382	NM_016423.1
PDE7B	-2.39183	0.0216533	NM_018945.3
GIMAP5	-2.39393	0.0299996	NM_018384.3
STBD1	-2.39467	0.00671057	NM_003943.1
LMO3	-2.39532	0.0109713	NM_001001395.1
EPB42	-2.39608	0.00234941	NM_000119.1
CNTNAP3	-2.39783	2.2e-06	NM_033655.2
LRRN4CL	-2.4	3.15e-07	NM_203422.1
LOC161527	-2.40576	0.00323973	XM_929030.3
NPY5R	-2.40657	0.0042806	NM_006174.2
DMRT2	-2.4066	0.000384596	NM_181872.1
ROBO3	-2.40882	0.00152834	NM_022370.2
DKFZP564J102	-2.41033	0.00381048	NM_015398.1
HRC	-2.41056	0.00503966	NM_002152.2
C2ORF32	-2.41702	0.00828313	NM_015463.1
RNF125	-2.42383	0.0018824	NM_017831.2
SH3D19	-2.42419	0.00946678	NM_001009555.2
DTX1	-2.42816	0.0106573	NM_004416.2
DAPK2	-2.43205	0.0122049	NM_014326.3
ADAMTS5	-2.43394	0.02207	NM_007038.2
HS.402146	-2.43577	0.000927044	Hs.402146
RNASE1	-2.43591	0.00519393	NM_198232.1
ECHDC3	-2.43891	0.00636109	NM_024693.2
KCNB1	-2.44577	0.0090197	NM_004975.2
TMEM22	-2.44614	0.0196423	NM_025246.1
PLEKHA4	-2.44777	0.0286225	NM_020904.1
PRO1853	-2.45406	0.047052	NM_144736.3
CYTL1	-2.46542	0.0369766	NM_018659.2
PROS1	-2.46782	0.00136656	NM_000313.1
STX11	-2.46799	0.0390525	NM_003764.2
RBED1	-2.47506	0.000893775	NM_032213.3
KIAA1202	-2.47538	0.00145398	NM_020717.1
IGF2BP2	-2.476	0.0288589	NM_006548.4
CYP26B1	-2.47881	0.0381662	NM_019885.2
EEPD1	-2.47971	0.00482702	NM_030636.2
C1ORF115	-2.48107	0.0494311	NM_024709.2
C10ORF33	-2.48249	0.0074471	NM_032709.1
LDB2	-2.48282	0.000196976	NM_001290.2
PDE1B	-2.49149	0.0439544	NM_000924.2
EHD2	-2.50003	0.00844005	NM_014601.2
RBPMS2	-2.50893	0.0265648	NM_194272.1
MT1X	-2.51147	0.0175747	NM_005952.2
MYC	-2.51316	0.0357076	NM_002467.3
LOC653764	-2.5145	0.0499912	XM_929539.1
USHBP1	-2.52003	0.000479371	NM_031941.3
PFKFB3	-2.52156	0.00324133	NM_004566.2
ZNF541	-2.52261	0.00623169	NM_032255.1
ABCB1	-2.52307	0.000862853	NM_000927.3
HS.209253	-2.53699	0.000705279	Hs.209253
VGLL3	-2.53936	0.0408528	NM_016206.2
HDC	-2.5416	0.0423695	NM_002112.1
ANGPT1	-2.54408	0.0107634	NM_001146.3
DHRS3	-2.54496	0.0016682	NM_004753.4
CLEC1A	-2.54893	0.00313239	NM_016511.2
LILRB5	-2.54978	0.0040565	NM_006840.3
SORBS1	-2.55954	3.16e-05	NM_001034955.1
MCAM	-2.56432	0.015872	NM_006500.2
STAT5A	-2.56874	0.000597499	NM_003152.2
AGPAT2	-2.57122	0.0184087	NM_001012727.1
PAMR1	-2.57693	0.0122256	NM_001001991.1
SLC9A9	-2.57979	0.00849134	NM_173653.1
TCF15	-2.57999	0.00446363	NM_004609.3
GALNTL1	-2.58022	0.0159811	NM_020692.1
SLFN13	-2.58085	0.00772278	NM_144682.3
CCDC69	-2.58201	0.000988191	NM_015621.2
RUNDC3B	-2.58298	0.0107634	NM_138290.1
OXGR1	-2.5914	0.0180843	NM_080818.3
ACSL1	-2.59305	0.00482702	NM_001995.2
AMT	-2.59675	0.00635477	NM_000481.2
CES1	-2.59821	0.0180212	XM_945034.1
NMB	-2.59871	0.0262912	NM_021077.3
OGN	-2.60451	0.0375497	NM_033014.1
MPL	-2.61129	0.00313239	NM_005373.1
ECM2	-2.61242	0.0394185	NM_001393.2
FMOD	-2.61244	0.00881641	NM_002023.3
AADAC	-2.61312	0.0395479	NM_001086.2
HS.276860	-2.61413	0.00729939	Hs.276860
NRN1	-2.61597	0.0272218	NM_016588.2
FOLR2	-2.61952	0.0117478	NM_000803.2
GFOD1	-2.61952	0.00643157	NM_018988.1
FNDC4	-2.62243	0.00866886	NM_022823.1
MOBKL2B	-2.62717	0.00548771	NM_024761.3
C1QTNF9	-2.63894	1.95e-05	NM_178540.3
ADH4	-2.63908	0.0027526	NM_000670.3
PELI2	-2.63957	0.0248177	NM_021255.1
C10ORF73	-2.64125	0.00130755	XM_937528.1
CADM3	-2.64553	0.000140763	NM_021189.2
BIN3	-2.6507	0.00515511	NM_018688.3
FAM89A	-2.65236	0.00523258	NM_198552.1
LOC255326	-2.65266	0.0126426	XM_927253.1
MGLL	-2.65616	0.0149345	NM_007283.5
LOC653355	-2.65967	1.39e-07	XM_928572.1
LTBP4	-2.66388	0.00104174	NM_003573.2
TPO	-2.66498	2.43e-06	NM_175720.1
LHCGR	-2.66575	0.00169192	NM_000233.1
PKD1L2	-2.66577	0.000338486	NM_182740.1
ASAM	-2.66662	0.0103225	NM_024769.2
PARM1	-2.67358	0.0151394	NM_015393.2
ICAM2	-2.68637	0.00232221	NM_000873.2
SRL	-2.68753	0.0196214	XM_945656.1
DEFB32	-2.69205	0.0012289	NM_207469.1
NCALD	-2.69467	0.0101354	NM_032041.2
TRPM6	-2.70778	7.21e-06	NM_017662.3
C10ORF65	-2.70838	0.0219378	NM_138413.2
LRP1B	-2.71542	3.16e-05	NM_018557.1
ACSM5	-2.71675	0.000132014	NM_017888.2
ACADS	-2.71964	0.0144624	NM_000017.1
LOH3CR2A	-2.72876	0.0192993	NM_013343.1
PTPRB	-2.73206	0.000333978	NM_002837.2
LOC648470	-2.73247	0.00277214	XM_937514.1
SYN2	-2.73779	1.15e-05	NM_003178.3
KLHL30	-2.74023	0.00311675	NM_198582.1
ABCA10	-2.7579	0.000159655	NM_080282.2
CAT	-2.75797	0.000130995	NM_001752.2
HS.147562	-2.75902	0.00193529	Hs.147562
HS.88156	-2.76077	0.00949713	Hs.88156
SLC25A18	-2.76306	0.0223508	NM_031481.1
LOC642049	-2.76321	0.00205998	XM_936158.1
GPIHBP1	-2.768	5.79e-07	NM_178172.2
AMY2B	-2.77319	0.00195224	NM_020978.3
ZNF771	-2.77615	1.54e-08	NM_016643.1
RNU12	-2.77789	0.049731	NR_000041.1
RAB3C	-2.7815	0.0117275	NM_138453.2
RHOJ	-2.78765	0.000370881	NM_020663.2
HOXA2	-2.80743	7.01e-05	NM_006735.3
MYOM2	-2.81503	0.0329293	NM_003970.1
LOC642342	-2.81571	5.52e-05	XM_925876.1
LOC647543	-2.81745	0.0334643	XM_943178.1
KCNE1	-2.81991	0.00895651	NM_000219.2
SNX1	-2.8202	0.0029081	NM_003099.3
ITGA7	-2.82459	0.000242998	NM_002206.1
LOC402176	-2.82487	0.00248936	NM_001011538.1
PDZD2	-2.83017	0.0237897	NM_178140.1
HSPA12B	-2.83059	0.00258668	NM_052970.3
ELANE	-2.83103	0.00162855	NM_001972.2
SHE	-2.84628	0.000127016	NM_001010846.1
MYOC	-2.84678	0.000656424	NM_000261.1
AIFM2	-2.85413	0.00137151	NM_032797.4
LOC91461	-2.85578	0.0189291	NM_138370.1
LGI4	-2.86067	0.000158887	NM_139284.1
ANKRD47	-2.86397	9.87e-05	NM_198471.1
THBD	-2.86478	0.0223868	NM_000361.2
LOC648852	-2.86708	0.0478829	XM_940430.1
EDG1	-2.87131	0.000123932	NM_001400.2
LOC654253	-2.87989	0.00116106	XM_942273.1
BMP2	-2.88134	0.00548771	NM_001200.1
ZNF204	-2.89219	0.0016682	NR_002722.1
ANGPTL4	-2.89314	0.00291317	NM_001039667.1
C20ORF160	-2.89956	0.000306079	NM_080625.2
HS.478682	-2.8999	0.00221613	Hs.478682
LOC402560	-2.90006	0.00249748	XM_944321.1
LOC654096	-2.91376	0.00772278	XM_939253.1
RASIP1	-2.91765	0.000292399	NM_017805.2
KIF25	-2.92439	0.0110277	NM_005355.2
PLSCR4	-2.93036	0.00229742	NM_020353.1
CA3	-2.93229	0.00146017	NM_005181.2
KIAA1683	-2.93464	0.0496176	NM_025249.1
PPAP2A	-2.93873	0.000350301	NM_176895.1
NMT2	-2.95294	2.88e-06	NM_004808.2
SOX7	-2.95334	0.00068727	NM_031439.2
GFRA2	-2.95651	0.00217753	NM_001495.4
EGR1	-2.96806	0.00209955	NM_001964.2
DACT2	-2.983	0.00166014	NM_214462.1
FLJ41200	-2.98437	0.0442846	XM_379623.2
RYR3	-2.99611	0.00616801	NM_001036.2
MAP1LC3C	-3.00413	0.00238654	NM_001004343.1
WNT11	-3.00419	0.00055498	NM_004626.2
CCDC3	-3.00578	0.00805814	NM_031455.2
PPP2R1B	-3.0104	3.58e-05	NM_002716.3
CBLN1	-3.01548	0.00662973	NM_004352.1
NFIB	-3.02413	0.0131648	NM_005596.1
FAM184A	-3.02516	0.0039826	NM_024581.3
BOC	-3.03213	0.00924893	NM_033254.2
LOC648749	-3.03545	0.000154952	XM_937834.1
JAM2	-3.03701	0.000636	NM_021219.2
CBX7	-3.04444	0.000370881	NM_175709.2
ALDOC	-3.05722	0.0256239	NM_005165.2
METTL7A	-3.07221	0.00535383	NM_014033.2
RSPO3	-3.0746	0.0237612	NM_032784.3
KLF15	-3.07821	0.00305792	NM_014079.2
C21ORF63	-3.09333	0.00662659	NM_058187.3
KLHL13	-3.09671	0.0138489	NM_033495.2
LOC146909	-3.12153	0.0207696	XM_934078.1
PRELP	-3.12231	5.37e-05	NM_002725.3
TESC	-3.12288	0.00308718	NM_017899.1
GNG11	-3.12443	0.000237339	NM_004126.2
LRRN3	-3.13867	0.00366162	NM_018334.3
ALDH2	-3.14013	0.00836217	NM_000690.2
FZD4	-3.14047	0.00249748	NM_012193.2
ZFP36	-3.14484	0.000178503	NM_003407.1
LOC158376	-3.14686	0.00750104	Hs.302677
C3ORF15	-3.14853	0.0405189	NM_033364.2
CCDC85A	-3.1505	0.000523985	NM_001080433.1
SOCS2	-3.17184	0.000597499	NM_003877.3
FAM149A	-3.17781	0.0038343	NM_015398.1
HS.370359	-3.18093	0.00841126	Hs.370359
DUSP1	-3.18703	0.00984093	NM_004417.2
SPRY2	-3.18743	4.07e-05	NM_005842.2
PLEKHH2	-3.1887	0.00106487	NM_172069.1
HSPC047	-3.20599	0.000270098	NM_014147.1
HOXA4	-3.20744	0.00205998	NM_002141.4
SLC25A27	-3.22597	0.00098223	NM_004277.2
TMOD1	-3.22823	0.0288078	NM_003275.1
C10ORF10	-3.23994	0.00258409	NM_007021.2
ADH5	-3.25594	0.00989565	NM_000671.3
RPL23AP13	-3.25612	0.000267243	NR_002229.1
RELN	-3.26206	0.00792955	NM_005045.2
LAMA2	-3.26511	0.0187251	NM_000426.3
CYYR1	-3.26813	7.1e-05	NM_052954.2
GPR146	-3.27083	7.66e-05	NM_138445.2
MMD	-3.27466	0.00166014	NM_012329.2
FBLN5	-3.2906	0.000285002	NM_006329.2
AQP1	-3.31457	0.00035555	NM_198098.1
SIK2	-3.33128	2.47e-05	NM_015191.1
HOXA5	-3.34962	0.00266563	NM_019102.2
MUSTN1	-3.35489	0.0019716	NM_205853.1
LIMS2	-3.35605	0.000682138	NM_017980.2
EBF1	-3.35817	0.00130239	NM_024007.2
SHANK3	-3.37453	3.58e-05	NM_001080420.1
HS.377660	-3.37622	2.2e-06	Hs.377660
MYL7	-3.38438	0.0071035	NM_021223.2
LOC401052	-3.38605	0.00617354	NM_001008737.1
CLDN11	-3.39715	0.0168881	NM_005602.4
LOC199800	-3.40556	0.00316972	Hs.311193
KCNMB1	-3.40925	0.0235436	NM_004137.2
IGFBP6	-3.42102	0.00433638	NM_002178.2
ARHGAP20	-3.42576	0.00049979	NM_020809.2
PEAR1	-3.43286	0.00062207	NM_001080471.1
BMP6	-3.4355	0.00635477	NM_001718.2
APOLD1	-3.44559	0.00333121	NM_030817.1
C14ORF139	-3.45398	0.000161562	NM_024633.2
TSHZ2	-3.46956	0.000609918	NM_173485.2
SPTBN1	-3.47877	8.98e-06	NM_178313.1
ABLIM3	-3.48256	0.0233105	NM_014945.1
FAM162B	-3.4826	0.000456421	XM_927381.1
SGCG	-3.49599	0.0184542	NM_000231.1
SNORD13	-3.50417	0.0169134	Hs.583806
LMOD1	-3.52843	0.00098223	NM_012134.1
GYG2	-3.54091	0.00168785	NM_003918.1
LOC131873	-3.55489	0.0362431	XM_067585.11
MGC13057	-3.57331	0.0363518	NM_032321.1
PDGFD	-3.57627	0.00396601	NM_025208.3
ITM2A	-3.58708	0.00909485	NM_004867.3
EMCN	-3.58775	0.00098223	NM_016242.2
FLJ21986	-3.59211	0.00150348	NM_024913.3
IGF1	-3.59584	0.00535479	NM_000618.2
SH3BGRL2	-3.60704	0.00848703	NM_031469.1
ABCA6	-3.61497	0.00225518	NM_080284.2
CAPN11	-3.6233	3.16e-05	NM_007058.2
PGM5	-3.63334	0.000282966	XM_936702.1
HBG1	-3.63494	0.0479214	NM_000559.2
CFH	-3.65224	0.000546199	NM_000186.2
TMEM178	-3.65731	0.0051653	NM_152390.1
SEL1L2	-3.65897	0.00116074	XM_941409.1
RAPGEF3	-3.67976	3.58e-05	NM_006105.3
ID4	-3.68239	0.0210342	NM_001546.2
COX7A1	-3.68935	0.00113358	NM_001864.2
NXNL1	-3.69374	0.00120241	NM_138454.1
PPARG	-3.70122	2.89e-05	NM_015869.3
CYP4F12	-3.70588	0.00395106	NM_023944.1
LOC399888	-3.70836	1.76e-05	XM_374880.3
GRRP1	-3.71497	3.85e-05	NM_024869.1
GSTM3	-3.7218	0.0442702	NM_000849.3
PLCXD3	-3.7287	0.000962545	NM_001005473.1
KL	-3.73709	0.00234257	NM_153683.2
SRPX	-3.73806	0.00125216	NM_006307.2
ACVR1C	-3.73897	0.000101402	NM_145259.1
PID1	-3.74095	0.00183859	NM_017933.3
SCN4A	-3.74601	0.000101402	NM_000334.3
HSPB2	-3.75442	0.000194241	NM_001541.2
ADHFE1	-3.76508	0.0083807	NM_144650.1
LOC55908	-3.7666	0.000195622	NM_018687.3
MEOX1	-3.77042	3.2e-05	NM_001040002.1
OXTR	-3.78623	0.0494895	NM_000916.3
ALDH1A2	-3.79519	1.69e-05	NM_170696.1
HS.552087	-3.81345	0.00244328	Hs.552087
RNF150	-3.81543	0.00494525	NM_020724.1
NR3C2	-3.82665	0.00011849	NM_000901.1
LOC644322	-3.83085	5.65e-07	XM_933391.1
FXYD1	-3.83767	1.28e-05	NM_005031.3
MYO16	-3.84314	0.000151233	NM_015011.1
HRCT1	-3.8446	0.0404205	NM_001039792.1
C3ORF55	-3.85845	6.25e-05	XM_496664.2
VIT	-3.85971	0.00112221	NM_053276.2
LOXL4	-3.86022	0.0312093	NM_032211.6
ADCY4	-3.8645	0.000338486	NM_139247.2
PPP1R14A	-3.87273	0.00016319	NM_033256.1
CAV2	-3.87679	1.28e-05	NM_001233.3
IGSF10	-3.88884	0.00105058	NM_178822.3
HRASLS3	-3.92892	0.0221465	NM_007069.1
APOB	-3.92947	0.00122848	NM_000384.1
CLDND2	-3.99821	0.00068727	NM_152353.1
AKR1C3	-4.00166	0.0121725	NM_003739.4
C12ORF39	-4.00568	0.0193965	NM_030572.1
CAV1	-4.00804	4.53e-06	NM_001753.3
CRTAC1	-4.01403	0.00651167	NM_018058.4
MMRN1	-4.01476	0.0294684	NM_007351.2
KLB	-4.0325	2.75e-05	NM_175737.2
HLF	-4.04248	0.00098223	NM_002126.3
ALDH1A1	-4.0725	0.000961146	NM_000689.3
HEPACAM	-4.08505	5.65e-07	NM_152722.4
SOX17	-4.09214	0.000223023	NM_022454.2
MFAP4	-4.11723	0.0316051	NM_002404.1
ADRB2	-4.11952	0.00259687	NM_000024.3
BHMT2	-4.13095	5.72e-05	NM_017614.3
CDKN1C	-4.14663	0.00311675	NM_000076.1
DGAT2	-4.1586	0.00548771	NM_032564.2
C7ORF41	-4.18124	0.000399214	NM_152793.1
EBF3	-4.18348	0.000597499	NM_001005463.1
IL17B	-4.18798	0.000918053	NM_014443.2
BCHE	-4.19076	0.0248958	NM_000055.1
RBP7	-4.24745	0.00109559	NM_052960.1
MAMDC2	-4.29387	0.0054839	NM_153267.3
KIT	-4.30384	0.030499	NM_000222.1
GALNTL2	-4.3046	0.000747561	NM_054110.2
TMEM37	-4.30637	0.0011648	NM_183240.1
LGALS12	-4.31233	0.00293783	NM_033101.2
SELP	-4.33345	0.0049567	NM_003005.2
LOC730525	-4.38094	0.000394428	NM_199327.1
ACADL	-4.40087	0.00078767	NM_001608.2
SAMD5	-4.45951	0.00113358	NM_001030060.1
SCN4B	-4.51897	1.61e-06	NM_174934.1
TNNT3	-4.52536	9.18e-07	NM_006757.1
CD209	-4.52843	0.00521007	NM_021155.2
ADAMTS1	-4.54729	0.000258798	NM_006988.3
LOC285016	-4.56844	0.00225518	NM_001002919.1
LOC645927	-4.61897	1.6e-06	XM_940240.1
S100A1	-4.6209	0.0273548	NM_006271.1
TMEM88	-4.63555	1.97e-05	NM_203411.1
GSN	-4.63559	1.95e-05	NM_000177.3
FREM1	-4.65521	5.07e-05	NM_144966.3
NAALAD2	-4.65771	5.65e-07	NM_005467.2
ATOH8	-4.66512	1.38e-06	NM_032827.3
CCL21	-4.67454	0.0389458	NM_002989.2
C10ORF116	-4.68586	0.0258111	NM_006829.2
MEOX2	-4.73927	0.000460426	NM_005924.3
APOD	-4.76767	0.0391044	NM_001647.2
PFKFB1	-4.77101	9.8e-06	NM_002625.1
CHRDL1	-4.7975	6.61e-06	NM_145234.2
PNPLA2	-4.85818	3.67e-05	NM_020376.2
CIDEA	-4.86099	2.43e-06	NM_198289.1
CTSG	-4.87242	0.0186587	NM_001911.2
HSD17B13	-4.94799	8.98e-06	NM_178135.2
LIFR	-4.97599	5.27e-05	NM_002310.3
F10	-4.98987	9.87e-05	NM_000504.2
MOSC1	-4.99888	0.000809766	NM_022746.2
ZBTB16	-5.02095	0.000116038	NM_001018011.1
ASPA	-5.05552	5.65e-07	NM_000049.2
C9ORF61	-5.08238	0.0183416	NM_004816.2
ENPP2	-5.09873	0.00116765	NM_001040092.1
DPT	-5.09981	0.00997303	NM_001937.3
PTGDS	-5.10554	0.046956	NM_000954.5
PDE2A	-5.12883	1.2e-06	NM_002599.1
CASQ2	-5.14855	0.000101402	NM_001232.1
PCK1	-5.18953	0.000161562	NM_002591.2
KLF4	-5.20927	1.35e-05	NM_004235.3
CNN1	-5.21321	0.00623169	NM_001299.4
FAM3D	-5.23266	0.0147695	NM_138805.2
ACTG2	-5.27168	0.0289711	NM_001615.3
FOS	-5.27614	0.00570694	NM_005252.2
KCTD14	-5.31444	0.0103937	NM_023930.2
AOX1	-5.31937	0.00116106	NM_001159.3
SVEP1	-5.34109	0.00311675	NM_153366.2
NNAT	-5.42395	7.1e-07	NM_005386.2
HBA2	-5.42743	0.0332501	NM_000517.3
OSR1	-5.44496	0.0141134	NM_145260.2
PDE3B	-5.46347	0.00299065	NM_000922.2
MESP1	-5.50618	0.0269593	NM_018670.1
MATN2	-5.51666	0.000813352	NM_002380.3
RASD1	-5.66329	0.000962545	NM_016084.3
TGFBR3	-5.67097	0.000360846	NM_003243.2
CLEC3B	-5.72052	0.000747561	NM_003278.1
NTRK2	-5.73313	0.00617354	NM_001007097.1
MLXIPL	-5.80447	0.000122988	NM_032994.1
ANKRD29	-5.80831	7.24e-07	NM_173505.2
CKMT2	-5.86067	5.27e-05	NM_001825.1
CRYAB	-5.86317	0.00682297	NM_001885.1
IL6	-5.98008	0.0354234	NM_000600.1
DNASE1L3	-5.9916	0.00171251	NM_004944.2
MYOM1	-6.01881	3.46e-05	NM_003803.2
GPX3	-6.02301	3.16e-05	NM_002084.2
MAOB	-6.11965	0.00977671	NM_000898.3
CLDN5	-6.16746	0.000546199	NM_003277.2
CD300LG	-6.33208	4.98e-06	NM_145273.2
MYH11	-6.37516	0.00169192	NM_001040114.1
PDK4	-6.62817	9.8e-06	NM_002612.2
PLAC9	-6.66622	0.000196366	NM_001012973.1
FHL1	-6.6907	8.02e-05	NM_001449.3
MT1M	-6.71142	0.00234257	NM_176870.1
GLYAT	-6.71451	6.99e-07	NM_005838.2
TSPAN7	-6.72559	0.000334072	NM_004615.2
GSTM5	-6.77456	4.31e-06	NM_000851.2
ABCA9	-6.90678	1.78e-06	NM_080283.2
LPL	-6.94844	0.000333978	NM_000237.1
CFD	-7.05422	7.01e-05	NM_001928.2
AOC3	-7.08326	5.9e-05	NM_003734.2
FLJ90650	-7.11618	1.13e-06	NM_173800.3
FGFBP2	-7.23755	6.99e-07	NM_031950.2
INMT	-7.38939	0.000333978	NM_006774.4
PROL1	-7.5137	0.049363	NM_021225.1
ABCA8	-7.65406	2.73e-07	NM_007168.2
GDF10	-7.70836	5.85e-06	NM_004962.2
SAA4	-7.7807	0.00515511	NM_006512.1
C18ORF34	-7.84552	5.88e-06	NM_198995.1
ADIPOQ	-7.89021	1.33e-05	NM_004797.2
CD36	-7.96859	2.12e-05	NM_001001548.1
SEMA3G	-7.98706	3.97e-06	NM_020163.1
HSPB7	-7.98773	8.47e-06	NM_014424.3
FAM107A	-8.00291	0.00117761	NM_007177.1
FMO2	-8.03965	0.00055498	NM_001460.2
MAOA	-8.20148	0.00050328	NM_000240.2
CXCL2	-8.51713	0.00772278	NM_002089.1
GHR	-8.54306	0.00049979	NM_000163.2
GPAM	-8.80713	1.38e-06	NM_020918.2
TMEM100	-8.83993	3.58e-05	NM_018286.1
CDO1	-8.92952	4.38e-05	NM_001801.2
C14ORF180	-8.96838	2.43e-06	NM_001008404.1
SDPR	-9.1228	1.95e-05	NM_004657.4
CIDECP	-9.22785	1.45e-06	NR_002786.1
TUSC5	-9.28708	1.05e-06	NM_172367.1
HSPB6	-9.29817	2.03e-05	NM_144617.1
SAA2	-9.44458	0.0156464	NM_030754.2
SNCG	-9.47147	0.000170524	NM_003087.1
ACACB	-9.48318	2.62e-06	NM_001093.2
FIGF	-9.61854	1.81e-05	NM_004469.2
BTNL9	-9.63911	6.81e-06	NM_152547.2
LYVE1	-9.89174	0.00026332	NM_006691.2
TNMD	-9.99279	4.92e-06	NM_022144.1
C6	-10.0331	0.00011908	NM_000065.1
XLKD1	-10.0497	1.86e-05	NM_006691.2
GPC3	-10.1078	0.00108314	NM_004484.2
ATP1A2	-10.7689	7.11e-08	NM_000702.2
FOSB	-11.09	0.000603165	NM_006732.1
RDH5	-11.9083	1.6e-06	NM_002905.2
PI16	-12.2873	0.0123823	NM_153370.2
ADH1C	-12.3887	3.16e-05	NM_000669.3
PCOLCE2	-12.5601	0.000161562	NM_013363.2
DARC	-12.9298	0.00170751	NM_002036.2
MRAP	-12.9946	4.98e-07	NM_178817.3
PPP1R1A	-13.1784	0.000326258	NM_006741.2
CSN1S1	-13.3014	0.00108314	NM_001890.1
SLC7A10	-13.6055	4.45e-06	NM_019849.1
TF	-14.1387	0.00830817	NM_001063.2
SCARA5	-14.3184	0.000109666	NM_173833.3
FABP4	-14.6823	0.00507629	NM_001442.1
RBP4	-14.7644	1.6e-06	NM_006744.3
AQP7	-14.9914	5.56e-08	NM_001170.1
SAA1	-15.1737	0.00146905	NM_000331.2
C2ORF40	-15.2354	5.9e-05	NM_032411.1
LEP	-15.5888	1.54e-08	NM_000230.1
LIPE	-15.7281	5.65e-07	NM_005357.2
CA4	-15.9773	1.19e-06	NM_000717.2
SLC19A3	-16.3343	3.67e-05	NM_025243.2
AQP7P2	-17.1752	5.56e-08	XR_001073.1
G0S2	-18.0956	3.2e-05	NM_015714.2
TIMP4	-19.0559	1.38e-05	NM_003256.2
C7	-19.5118	0.000274297	NM_000587.2
ALDH1L1	-19.8704	5.56e-08	NM_012190.2
GPD1	-24.007	5.56e-08	NM_005276.2
ADH1B	-25.9303	1.92e-06	NM_000668.3
CIDEC	-26.5405	1.78e-06	NM_022094.2
THRSP	-28.6078	0.000278053	NM_003251.2
ADH1A	-37.654	0.000413956	NM_000667.2
KIAA1881	-38.2198	1.28e-05	Hs.567652
PLIN	-44.8513	1.78e-06	NM_002666.3
Supplementary Table S14: List of DEGs found in advanced stage tumours (FC ≥±1.5, and adjusted p≤0.05)

## Sheet: Supplementary Table S15
Gene Name-Luminal A	(FC)-Luminal A	Adjusted.p.value	Accession		Gene Name-Luminal B	(FC)-Luminal B	Adjusted.p-value	Accession		Gene Name-Basal	(FC)-Basal	Adjusted.p-value	Accession		Gene Name-HER2/neu	(FC)-HER2/neu	Adjusted.p-value	Accession		Gene Name-Normal-like	(FC)-Normal-like	Adjusted.p-value	Accession
COL10A1	36.4093	0.000187441	NM_000493.2		TFF1	45.9736	0.0010981	NM_003225.2		MMP1	32.1672	6.82105e-05	NM_002421.2		S100A7	51.6068	0.0382043	NM_002963.2		DNHD2	9.74116	5.78305e-10	NM_178504.3
CST1	34.7907	0.00372794	NM_001898.2		COL10A1	35.1803	0.00012962	NM_000493.2		MMP12	19.2829	0.00053815	NM_002426.2		EPYC	34.4158	0.000338935	NM_004950.3		OR11L1	8.28353	0.0189474	NM_001001959.1
EEF1A2	22.9946	0.0244079	NM_001958.2		EEF1A2	22.0565	0.0232029	NM_001958.2		GJB2	14.8597	0.000282156	NM_004004.3		COL10A1	33.3207	0.000215585	NM_000493.2		LOC441773	7.77309	4.89241e-07	XM_497517.2
MMP11	21.4256	0.000418975	NM_005940.3		S100P	19.2181	0.0248579	NM_005980.2		KIAA1199	14.6398	0.000425105	NM_018689.1		CEACAM6	24.1982	0.00753699	NM_002483.3		KIAA0748	7.67216	0.0215104	XM_934138.1
HS.573062	16.3702	0.0113728	Hs.573062		HS.573062	17.2837	0.00832304	Hs.573062		BUB1	14.1392	2.14237e-06	NM_004336.2		S100A7A	23.908	0.0185077	NM_176823.2		LOC653800	7.06706	0.0189474	XM_940517.1
TFF1	13.2911	0.034479	NM_003225.2		MMP11	17.148	0.00074119	NM_005940.3		CST1	12.8087	0.014348	NM_001898.2		MMP11	20.7108	0.000422633	NM_005940.3		SELPLG	6.61142	0.00163576	NM_003006.3
GJB2	13.2649	0.00276003	NM_004004.3		CST1	14.4895	0.0277982	NM_001898.2		COL10A1	12.0282	0.00169195	NM_000493.2		GJB2	18.8979	0.000618271	NM_004004.3		SHD	6.12187	0.00346683	NM_020209.2
CEACAM6	12.6142	0.0443046	NM_002483.3		C1ORF64	13.1627	0.0167671	NM_178840.2		CKAP2L	11.7974	5.76548e-06	NM_152515.2		CNTNAP2	18.4761	0.00870537	NM_014141.3		RNASE3	5.43361	5.76562e-08	NM_002935.2
ANKRD30A	12.2461	0.047261	XM_940707.1		FOXA1	11.165	0.0182695	NM_004496.2		FAM83D	11.3937	1.11271e-05	NM_030919.1		CALML5	15.7238	0.0425355	NM_017422.3		C22ORF34	5.33199	0.000737945	NM_198851.1
FOXA1	12.0476	0.0168876	NM_004496.2		AKR7A3	10.9387	9.10921e-06	NM_012067.2		MELK	11.2226	1.8857e-06	NM_014791.2		PNMT	13.2562	0.00126316	NM_002686.2		BICC1	5.0442	0.00732383	XM_498431.2
LOC642460	10.7663	0.0153938	NM_001029862.1		SYT13	9.95796	0.0199527	NM_020826.1		ANLN	11.1872	2.14237e-06	NM_018685.2		KIAA1199	13.251	0.00298631	NM_018689.1		HS.409512	4.95462	2.21009e-08	Hs.409512
FSIP1	10.2852	0.000349516	NM_152597.3		CAPN13	9.91465	0.0419018	NM_144575.2		TDO2	10.906	0.000347431	NM_005651.1		MMP13	12.9841	0.00561024	NM_002427.2		ADAM7	4.91086	0.0350852	NM_003817.1
MYB	10.2831	0.00222812	NM_005375.2		CA12	9.73787	0.00779077	NM_001218.3		MMP11	10.6391	0.0012301	NM_005940.3		MMP1	12.2353	0.00901355	NM_002421.2		LOC648453	4.89404	8.19524e-07	XM_939925.1
AGR3	9.83541	0.0165276	NM_176813.3		GJB2	9.6289	0.00713972	NM_004004.3		ASPM	10.632	5.1398e-06	NM_018136.2		ORM2	11.8893	0.0212974	NM_000608.2		LILRA5	4.78737	0.0251957	NM_181986.1
AGR2	9.47949	0.000418975	NM_006408.3		C6ORF126	9.33504	0.0144903	NM_207409.1		AURKB	9.76315	1.00384e-05	NM_004217.1		FGB	11.4561	0.0208714	NM_005141.2		PRRG3	4.75434	4.6236e-05	NM_024082.2
DIO1	9.29731	0.0308933	NM_000792.4		NAT1	9.22966	0.00272185	XM_938769.1		CEP55	9.4098	1.35132e-05	NM_018131.3		RRM2	10.722	3.37139e-05	NM_001034.1		SLC30A4	4.75194	5.80064e-06	NM_013309.4
SYT13	9.07987	0.0300069	NM_020826.1		TFF3	8.92275	0.0280816	NM_003226.2		KIF20A	9.33463	1.74332e-05	NM_005733.1		TOP2A	9.07896	0.000684152	NM_001067.2		PMP2	3.92454	0.0448721	NM_002677.3
CEACAM5	8.72597	0.00395397	NM_004363.1		GATA3	8.31122	0.00120523	NM_002051.2		CDCA3	9.00635	5.76693e-05	NM_031299.3		PITX1	8.77286	0.0430381	NM_002653.3		FLJ35429	3.76449	0.0224725	NM_001003807.1
DEGS2	8.69613	0.00922759	NM_206918.1		FAM83D	8.27619	0.000431897	NM_030919.1		TPX2	8.97281	3.21434e-06	NM_012112.4		SRPK3	8.5726	0.0226514	NM_014370.2		HYMAI	3.74745	7.27647e-05	XR_001058.1
GATA3	8.57464	0.00145709	NM_002051.2		ASPM	8.13654	0.000181494	NM_018136.2		CCNB2	8.83122	8.72792e-06	NM_004701.2		KMO	8.27335	0.0013748	NM_003679.2		LOC119358	2.89715	0.000862296	XM_061427.2
ANXA9	8.37239	0.00127796	NM_003568.1		NEK2	8.04372	0.000413613	NM_002497.2		CDC45L	8.80967	5.41458e-05	NM_003504.3		C9ORF152	8.17305	0.0237959	NM_001012993.1		OR6B1	2.65495	0.021473	NM_001005281.1
ACMSD	8.27627	0.00729549	NM_138326.1		EPYC	7.73801	0.0371202	NM_004950.3		CENPA	8.64134	5.71706e-06	NM_001809.2		GRB7	8.00362	0.000375331	NM_005310.2		POU2F2	2.53492	0.0420748	NM_002698.1
MATN3	8.06142	0.00742652	NM_002381.3		DIO1	7.73314	0.0449322	NM_000792.4		CDC20	8.39305	0.000222436	NM_001255.1		C17ORF37	7.50956	0.000310666	NM_032339.3		C1ORF150	2.41817	0.00732383	NM_145278.1
C20ORF103	8.06131	0.00150715	NM_012261.2		ANXA9	7.73116	0.00133837	NM_003568.1		KIFC1	8.28276	7.85567e-06	NM_002263.2		TUBB3	7.41341	0.00646125	NM_006086.2		XKR4	2.41204	0.0007041	NM_052898.1
C9ORF152	7.79451	0.0352352	NM_001012993.1		LOC404266	7.70682	0.0291881	XR_001389.1		DLGAP5	8.23146	5.22776e-06	NM_014750.3		PGAP3	7.38417	0.000115889	NM_033419.3		DNTT	2.38223	4.29123e-11	NM_001017520.1
C6ORF126	7.6654	0.0311274	NM_207409.1		C9ORF152	7.63368	0.033259	NM_001012993.1		MMP3	8.22463	0.00887289	NM_002422.3		MMP9	7.30634	0.0110149	NM_004994.2		MRC1L1	2.25796	0.00321197	NM_001009567.1
SPDEF	7.14331	0.015411	NM_012391.1		CYP2B7P1	7.54486	0.00665328	NR_001278.1		ART3	8.2157	0.037645	NM_001179.2		FAM83D	7.29927	0.000940299	NM_030919.1		LOC729310	2.17825	0.0247613	Hs.568206
KLK4	6.96883	0.0426643	NM_004917.2		KIF20A	7.52862	0.000399931	NM_005733.1		NEK2	8.04568	7.18375e-05	NM_002497.2		CEP55	7.27583	0.000494952	NM_018131.3		CEBPE	2.12782	0.00608547	NM_001805.2
CYP2B7P1	6.94149	0.0109346	NR_001278.1		MMP10	7.40348	0.0223001	NM_002425.1		TUBB3	7.97932	0.00132947	NM_006086.2		BUB1	7.22503	0.000786716	NM_004336.2		AKAP5	1.91422	0.00266593	NM_004857.2
ESR1	6.90884	0.030144	NM_000125.2		CDT1	7.23769	0.00117095	NM_030928.2		TTK	7.92329	1.8857e-06	NM_003318.3		CENPA	7.16614	0.00019386	NM_001809.2		HS.357539	1.91417	0.0163711	Hs.357539
SCUBE2	6.81474	0.0461612	NM_020974.1		PBK	7.03386	0.0056524	NM_018492.2		PITX1	7.77522	0.0286044	NM_002653.3		C6ORF126	7.12178	0.0305001	NM_207409.1		C1ORF110	1.82904	0.00621754	NM_178550.3
TMEM145	6.78266	0.00901412	NM_173633.1		AGR3	6.91228	0.0422342	NM_176813.3		CCNA2	7.70978	3.21434e-06	NM_001237.2		CP	7.02267	0.0187038	NM_000096.1		PRED57	1.81175	0.0247613	NM_001080845.1
LOC644151	6.66927	0.0335198	XM_927359.1		LOC644151	6.75789	0.0280709	XM_927359.1		TOP2A	7.61114	0.000307023	NM_001067.2		CA9	7.00759	0.0492484	NM_001216.1		C8A	1.80507	2.03925e-06	NM_000562.1
UNC5A	6.6496	0.0427868	NM_133369.2		TUBB3	6.72661	0.0104738	NM_006086.2		CDCA5	7.39736	3.05938e-05	NM_080668.2		KIF4A	6.95273	0.000582399	NM_012310.2		VPREB1	1.72493	1.89944e-05	NM_007128.2
BCAS1	6.329	0.0119798	NM_003657.1		CEP55	6.71659	0.000675249	NM_018131.3		MMP9	7.29078	0.00374217	NM_004994.2		SPP1	6.84365	0.0289053	NM_000582.2		OR8U1	1.68738	0.0104778	NM_001005204.1
TMEM90B	6.18617	0.0357987	NM_024893.1		BUB1	6.71257	0.0010396	NM_004336.2		NCAPG	7.28329	1.71994e-05	NM_022346.3		SPDEF	6.80377	0.014503	NM_012391.1		SNTN	1.63389	0.048805	NM_001080537.1
CA12	5.99971	0.0458648	NM_001218.3		CKAP2L	6.63579	0.00106521	NM_152515.2		CXCL5	7.18768	0.0186889	NM_002994.3		FUT3	6.70211	0.00621929	NM_000149.1		CDKL4	1.56597	0.0247613	NM_001009565.1
ABCC8	5.89387	0.0106284	NM_000352.2		CCNB2	6.58242	0.000375147	NM_004701.2		KIF2C	7.03752	3.5252e-05	NM_006845.2		CKAP2L	6.63057	0.00118068	NM_152515.2		CLEC12B	1.54267	0.0350852	NM_205852.1
SLC39A6	5.70287	0.0074915	NM_012319.2		HIST1H4H	6.55868	0.00814562	NM_003543.3		CENPF	7.00288	3.05938e-05	NM_016343.3		ASPM	6.5371	0.000757443	NM_018136.2		MALAT1	1.54143	0.0174053	NR_002819.1
SLC16A6	5.53449	0.00601579	NM_004694.2		CCNB1	6.55219	3.77553e-05	NM_031966.2		EGFL6	6.97557	0.0018637	NM_015507.2		PPAPDC1A	6.53597	0.00146596	NM_001030059.1		S100Z	1.52814	0.000846113	NM_130772.1
LRRC15	5.53406	0.00530275	NM_130830.2		DLGAP5	6.47476	0.000187009	NM_014750.3		CDT1	6.97348	0.000307023	NM_030928.2		FGG	6.52794	0.0154277	NM_000509.4
COL11A1	5.53164	0.000436218	NM_080629.2		ESR1	6.43557	0.033644	NM_000125.2		PTTG3P	6.87176	4.65248e-05	NR_002734.1		CDC45L	6.49862	0.00170183	NM_003504.3
TMEM26	5.51596	0.0160173	NM_178505.4		KIAA1199	6.3381	0.0380465	NM_018689.1		SLC16A10	6.86803	0.000539559	NM_018593.3		KLK4	6.35078	0.0447192	NM_004917.2
TMPRSS6	5.44638	0.00788791	NM_153609.2		CDC2	6.32081	0.00012416	NM_033379.2		RRM2	6.78031	5.75677e-05	NM_001034.1		MELK	6.33779	0.000494952	NM_014791.2
GALNT6	5.39317	0.0122873	NM_007210.2		NKX2-2	6.29565	0.0264739	NM_002509.2		NUSAP1	6.70972	2.14237e-06	NM_018454.5		TOX3	6.29314	0.0148926	NM_001080430.1
NAT1	5.34296	0.0305361	XM_938769.1		HSD17B6	6.22657	0.00210221	NM_003725.2		UBE2T	6.67849	3.2217e-05	NM_014176.1		RCOR2	6.21005	0.00346419	NM_173587.2
CORIN	5.26792	0.0198451	NM_006587.2		SUSD3	6.13984	0.00578518	NM_145006.2		C1ORF135	6.54751	0.000157971	NM_024037.1		FADS2	6.20816	0.00298416	NM_004265.2
TUBA3E	5.24197	0.0140244	NM_207312.1		MATN3	6.10971	0.0189662	NM_002381.3		AURKA	6.50687	2.72475e-05	NM_198434.1		HSD17B6	6.20594	0.00227412	NM_003725.2
HSD17B6	5.10795	0.0074132	NM_003725.2		NUSAP1	6.0742	3.77553e-05	NM_018454.5		KIF15	6.47826	4.16167e-06	NM_020242.1		ANLN	6.2027	0.000684152	NM_018685.2
SDR16C5	5.10793	0.0414877	NM_138969.2		KIF4A	6.0326	0.00114644	NM_012310.2		HJURP	6.46698	6.83352e-05	NM_018410.2		TRIB3	6.09295	0.000572366	NM_021158.3
MTL5	4.97468	0.00421705	NM_001039656.1		WDR72	5.99298	0.0313643	NM_182758.1		HSD17B6	6.40309	0.000389261	NM_003725.2		CDC20	6.02461	0.00548432	NM_001255.1
ENPP5	4.94219	0.00593779	NM_021572.4		MYB	5.98572	0.0167259	NM_005375.2		FAM72D	6.36087	0.000181561	XM_001128582.1		TLCD1	6.00319	0.000435352	NM_138463.2
PPAPDC1A	4.94179	0.00776308	NM_001030059.1		HIST1H3H	5.91308	0.00133837	NM_003536.2		SPP1	6.36065	0.0159645	NM_000582.2		ASCL2	5.98704	0.00117712	NM_005170.2
MICALCL	4.90694	0.0195238	NM_032867.1		CCNA2	5.90745	0.000158958	NM_001237.2		PBK	6.35211	0.00262294	NM_018492.2		COL11A1	5.95393	0.000249556	NM_080629.2
TMEM45B	4.88882	0.0439363	NM_138788.2		BMPR1B	5.86774	0.00723472	NM_001203.1		FOXM1	6.35009	0.00033515	NM_202002.1		CENPF	5.94523	0.000628703	NM_016343.3
C19ORF51	4.88415	0.00601094	NM_001031802.1		EPN3	5.86652	0.00100921	NM_017957.1		KIF4A	6.34966	0.000166827	NM_012310.2		AURKB	5.90293	0.00140375	NM_004217.1
TNNT1	4.84288	0.0137678	NM_003283.3		HIST1H2BG	5.85227	0.0111999	NM_003518.3		CDC2	6.18065	2.22965e-05	NM_033379.2		CCNB2	5.88077	0.0008548	NM_004701.2
MLPH	4.83888	0.0244528	NM_024101.4		HIST2H2AA3	5.80037	0.000813514	NM_003516.2		LMNB1	6.12793	7.56798e-07	NM_005573.2		CDCA3	5.86022	0.00335294	NM_031299.3
HIST2H2AA3	4.82258	0.00333069	NM_003516.2		RRM2	5.79286	0.000851899	NM_001034.1		CCL20	5.99797	0.00832341	NM_004591.1		QPRT	5.843	0.0112548	NM_014298.3
KIF12	4.81676	0.0074132	NM_138424.1		AGR2	5.7531	0.00441323	NM_006408.3		ASF1B	5.89151	0.00158408	NM_018154.2		TPX2	5.69332	0.000558532	NM_012112.4
CAPN9	4.76063	0.00460449	NM_016452.1		RAB26	5.74793	0.000213592	NM_014353.4		DLX5	5.85129	0.0267196	NM_005221.4		CDCA5	5.68618	0.00106487	NM_080668.2
HIST1H2AC	4.74226	0.0235446	NM_003512.3		HMMR	5.72954	7.04303e-05	NM_012485.1		TRIP13	5.84733	0.000213165	NM_004237.2		GABBR2	5.68307	0.0262441	NM_005458.5
OVOL2	4.71247	0.0172163	NM_021220.2		LOC643431	5.63468	0.0243676	XM_928128.1		GSDMC	5.84614	0.0221892	NM_031415.1		STARD3	5.65953	0.00284498	NM_006804.2
F12	4.68837	0.0151852	NM_000505.2		HMGB3	5.61773	0.00278774	NM_005342.2		SGOL1	5.84218	1.11271e-05	NM_001012413.1		CXCL10	5.65037	0.0349458	NM_001565.1
PGR	4.6837	0.0358694	NM_000926.2		MELK	5.61204	0.000911326	NM_014791.2		ADAMDEC1	5.8269	0.0190766	NM_014479.2		PHEX	5.62916	6.05011e-05	NM_000444.2
POSTN	4.64034	0.0148629	NM_006475.1		PTTG3P	5.55288	0.00102111	NR_002734.1		CHEK1	5.80775	5.75677e-05	NM_001274.2		TMEM45B	5.61264	0.0211231	NM_138788.2
SPAG6	4.6096	0.0442787	NM_172242.1		CST2	5.54658	0.0192465	NM_001322.2		MCM10	5.80102	7.70885e-06	NM_018518.3		C16ORF59	5.58457	8.40421e-05	NM_025108.1
PRLR	4.56669	0.00153349	NM_000949.2		HIST2H2AB	5.52337	0.00142072	NM_175065.2		CDCA8	5.79672	0.000267624	NM_018101.2		ESM1	5.55619	0.0144494	NM_007036.2
CTXN1	4.4582	0.0233532	NM_206833.1		COL11A1	5.5227	0.000329915	NM_080629.2		BIRC5	5.71138	8.29883e-05	NM_001012271.1		PPEF1	5.53759	0.0035922	NM_006240.2
RSPH1	4.43359	0.00421705	NM_080860.2		ACMSD	5.52189	0.0293871	NM_138326.1		KIF14	5.69559	4.01074e-05	NM_014875.1		CCNA2	5.50851	0.000325069	NM_001237.2
SUSD3	4.42644	0.0297215	NM_145006.2		TOP2A	5.52089	0.00740377	NM_001067.2		POLQ	5.63316	1.22417e-05	NM_199420.2		UBE2T	5.46887	0.0008263	NM_014176.1
BIK	4.31625	0.0163436	NM_001197.3		TPX2	5.51372	0.00060132	NM_012112.4		HMMR	5.53831	1.28409e-05	NM_012485.1		DLGAP5	5.44385	0.000684152	NM_014750.3
UHMK1	4.26764	0.00435394	NM_175866.2		SALL4	5.51151	0.0135523	NM_020436.2		DTL	5.53212	0.000113338	NM_016448.1		C5ORF46	5.37846	0.0292863	NM_206966.1
ENPP1	4.26018	0.00601579	NM_006208.1		CDCA5	5.47941	0.00119257	NM_080668.2		HIST1H2BJ	5.51393	0.00129869	NM_021058.3		NEK2	5.31633	0.00417297	NM_002497.2
COL1A1	4.26	0.00393068	NM_000088.2		KISS1R	5.47628	0.0100742	NM_032551.3		TK1	5.45053	4.61133e-05	NM_003258.1		TTK	5.31167	0.000290932	NM_003318.3
NPAS1	4.23229	0.000176851	NM_002517.2		SPDEF	5.46797	0.0356047	NM_012391.1		C5ORF46	5.44624	0.011815	NM_206966.1		C2ORF54	5.3105	0.000287226	NM_024861.1
TUBA3D	4.22052	0.0242364	NM_080386.1		KIFC1	5.46202	0.000813514	NM_002263.2		MMP13	5.44337	0.0400623	NM_002427.2		KIF20A	5.26295	0.00326152	NM_005733.1
SLC44A4	4.13559	0.000251182	NM_025257.1		NCAPG	5.42519	0.000784574	NM_022346.3		PRR11	5.41464	8.72792e-06	NM_018304.1		KIFC1	5.25397	0.00114505	NM_002263.2
DSP	4.13416	0.0046745	NM_004415.2		CENPM	5.41762	0.000242036	NM_024053.3		CDCA2	5.3856	0.000149938	NM_152562.2		NCAPG	5.21568	0.00111036	NM_022346.3
GRHL2	4.13367	0.037412	NM_024915.1		UBE2T	5.34983	0.00084612	NM_014176.1		E2F2	5.37743	0.000100302	NM_004091.2		MFSD2	5.20286	0.000380813	NM_032793.2
PRR15L	4.13017	0.0354308	NM_024320.2		ASF1B	5.32425	0.00958624	NM_018154.2		PTTG1	5.2529	3.41992e-05	NM_004219.2		LRRC15	5.19651	0.00571869	NM_130830.2
CST9	4.06506	0.00283008	NM_001008693.1		AURKA	5.27181	0.00070733	NM_198434.1		TROAP	5.24927	2.41097e-05	NM_005480.2		LOC730240	5.19142	0.00156716	Hs.516108
BMPR1B	4.00902	0.044416	NM_001203.1		DTL	5.24844	0.00085825	NM_016448.1		KCNK12	5.24378	0.00493063	NM_022055.1		DKK1	5.16635	0.0184704	NM_012242.2
ZMYND10	3.97659	0.000414656	NM_015896.2		ATAD2	5.18065	5.75146e-05	NM_014109.2		ATAD2	5.20939	7.36051e-06	NM_014109.2		SLC9A3R1	5.09376	0.000498899	NM_004252.1
LOC653610	3.97076	0.0313774	XM_928387.1		CENPF	5.15633	0.00130827	NM_016343.3		VGF	5.206	0.0287855	NM_003378.2		FMO9P	5.04089	0.0229527	NM_138784.1
C17ORF75	3.95963	0.0373664	NM_022344.2		KIF11	5.03977	0.000264915	NM_004523.2		OIP5	5.18412	5.25792e-06	NM_007280.1		PSMD3	5.03063	0.00621929	NM_002809.2
HPN	3.93387	0.0144789	NM_182983.1		CDCA3	5.01104	0.00754696	NM_031299.3		CENPE	5.17121	2.76233e-06	NM_001813.2		PRR11	5.00727	0.00015595	NM_018304.1
AKR7A3	3.89839	0.00819075	NM_012067.2		CENPA	4.99819	0.00138887	NM_001809.2		CKS2	5.14036	2.14237e-06	NM_001827.1		ERV3	4.99864	0.0497949	NM_001007253.1
LOC400768	3.89661	0.0336642	XM_378883.2		LMNB1	4.98693	3.54162e-05	NM_005573.2		PCSK1N	5.13194	0.0153132	NM_013271.2		IGSF9	4.98391	0.00891827	NM_020789.2
LOC338579	3.89035	0.0245297	XM_495807.2		CDC45L	4.959	0.00706995	NM_003504.3		CENPM	5.00664	7.20452e-05	NM_024053.3		WNT2	4.98154	0.00495718	NM_003391.1
IRX5	3.88383	0.0210929	NM_005853.4		FSIP1	4.94967	0.0108587	NM_152597.3		CXCL10	5.00151	0.0251409	NM_001565.1		EGFL6	4.94466	0.0248695	NM_015507.2
GOLT1A	3.88184	0.0323075	NM_198447.1		ADM2	4.87724	0.00131141	NM_024866.3		MND1	4.99238	6.82105e-05	NM_032117.2		PKMYT1	4.93974	6.83351e-05	NM_182687.1
SORD	3.87359	0.00595456	NM_003104.3		LOC653610	4.83554	0.0106587	XM_928387.1		C1ORF106	4.98949	0.0343069	NM_018265.1		KIF2C	4.91633	0.00216545	NM_006845.2
OLR1	3.8427	0.0135978	NM_002543.2		BIK	4.81179	0.0079319	NM_001197.3		LOC651816	4.96025	1.67592e-05	XM_941060.1		C1ORF135	4.90279	0.00431071	NM_024037.1
TRIB3	3.83456	0.0106284	NM_021158.3		C19ORF51	4.81083	0.00545761	NM_001031802.1		PRC1	4.93667	3.63308e-05	NM_003981.2		AURKA	4.88715	0.00125321	NM_198434.1
HIST2H4A	3.78661	0.00925969	NM_003548.2		AURKB	4.77525	0.00468501	NM_004217.1		FLJ21511	4.91672	0.0406208	NM_025087.1		SLC16A3	4.81847	0.000586218	NM_004207.2
LOC388743	3.78587	0.0339586	XM_943925.1		OLR1	4.7727	0.00320625	NM_002543.2		PKMYT1	4.91285	6.05181e-06	NM_182687.1		SERINC2	4.81448	0.0266748	NM_178865.3
HIST1H2BC	3.78186	0.00929301	NM_003526.2		METRN	4.74163	0.00299739	NM_024042.2		CXORF61	4.90046	0.000115116	NM_001017978.1		KCNK1	4.80677	0.0104022	NM_002245.2
HIST2H2AC	3.75008	0.0127586	NM_003517.2		CDC20	4.70132	0.0183667	NM_001255.1		C15ORF42	4.89724	1.74332e-05	NM_152259.2		TMEM118	4.79354	0.000659915	NM_032814.1
FLJ22184	3.70764	0.02259	XM_940456.1		CEACAM5	4.69311	0.0402164	NM_004363.1		LOC653610	4.89575	0.00301322	XM_928387.1		EGLN3	4.78937	0.0144494	NM_022073.2
SFXN1	3.7023	0.00448078	NM_022754.4		PKMYT1	4.68544	7.04303e-05	NM_182687.1		KIF11	4.87569	5.90678e-05	NM_004523.2		TDO2	4.78917	0.0400387	NM_005651.1
LOC554208	3.69674	0.00276516	XR_001280.1		SFXN1	4.66974	0.000660764	NM_022754.4		AQP9	4.87427	0.0375697	NM_020980.2		SULF1	4.7449	0.00633249	NM_015170.1
KIAA1467	3.67998	0.0317256	NM_020853.1		HIST1H2BJ	4.65411	0.0118831	NM_021058.3		MCM4	4.85996	1.92449e-05	NM_005914.2		SMPDL3B	4.74347	0.000377453	NM_001009568.1
CST9L	3.67357	0.000673244	NM_080610.1		ANLN	4.64041	0.00356311	NM_018685.2		CDKN3	4.82226	0.00268494	NM_005192.2		FN1	4.73746	0.00031438	NM_054034.2
RAB17	3.66758	0.0445652	NM_022449.1		HIST1H2AM	4.63476	0.00301833	NM_003514.2		HS.72010	4.80837	0.00201977	Hs.72010		HMGB3	4.73329	0.00678329	NM_005342.2
LYPD6B	3.65628	0.0390353	NM_177964.3		F12	4.63449	0.0138426	NM_000505.2		PGBD5	4.79416	0.0385575	NM_024554.2		SLC16A10	4.72833	0.0139709	NM_018593.3
ZNF552	3.62764	0.0017721	NM_024762.2		PTTG1	4.58849	0.000575949	NM_004219.2		SLC7A5	4.78789	0.000396589	NM_003486.5		C3ORF57	4.71505	0.00766742	NM_145035.2
FKBP4	3.61889	0.0047617	NM_002014.2		CORIN	4.58679	0.0306326	NM_006587.2		CENPN	4.78232	6.03801e-06	NM_018455.3		CDCA8	4.71434	0.00431676	NM_018101.2
CBLC	3.60815	0.041915	NM_012116.2		HIST1H4E	4.58187	0.00208303	NM_003545.3		CLEC5A	4.76331	0.00112205	NM_013252.2		TRIP13	4.66517	0.00410875	NM_004237.2
MYT1	3.57672	0.0176467	NM_004535.2		HPN	4.53914	0.00552133	NM_182983.1		TMEM158	4.7554	0.00283953	NM_015444.1		CDC2	4.63278	0.00118068	NM_033379.2
STARD10	3.56064	0.0122717	NM_006645.1		TNRC9	4.51571	0.0419651	XM_931515.1		RAD51AP1	4.7219	9.87298e-06	NM_006479.2		ASF1B	4.62481	0.0166357	NM_018154.2
EPN3	3.53895	0.0231467	NM_017957.1		TMEM145	4.49391	0.0416297	NM_173633.1		EZH2	4.68958	1.29428e-05	NM_152998.1		TK1	4.62077	0.000957539	NM_003258.1
SQLE	3.53602	0.00240917	NM_003129.3		STARD10	4.48715	0.00236032	NM_006645.1		UBE2C	4.67841	1.78288e-05	NM_181800.1		OLR1	4.59007	0.00410875	NM_002543.2
TNFSF4	3.51658	0.0252837	NM_003326.2		DEPDC1B	4.47214	0.000140675	NM_018369.1		RECQL4	4.67149	0.000158993	NM_004260.1		AGR2	4.5402	0.0131811	NM_006408.3
GRM4	3.51384	0.0106284	NM_000841.1		CDC25C	4.46598	9.00841e-05	NM_001790.3		FNDC1	4.66677	0.0357555	NM_032532.1		HIST1H2BG	4.53675	0.0293928	NM_003518.3
BCAS4	3.5124	0.000188687	NM_017843.3		TK1	4.46554	0.00110129	NM_003258.1		C16ORF59	4.65446	4.01074e-05	NM_025108.1		PBK	4.53669	0.0320122	NM_018492.2
RANBP3L	3.49232	0.01728	NM_145000.2		TRIB3	4.46103	0.00356311	NM_021158.3		RCOR2	4.63625	0.00476449	NM_173587.2		DNAJC22	4.52412	0.0258989	NM_024902.2
COL5A2	3.48438	0.00867513	NM_000393.2		HIST1H2BH	4.43544	0.00680596	NM_003524.2		NDC80	4.61739	7.96916e-05	NM_006101.1		TNFSF4	4.52058	0.00522151	NM_003326.2
GP2	3.48284	0.0458648	NM_001007241.1		SLC16A6	4.43278	0.015358	NM_004694.2		FANCI	4.60704	0.000104971	NM_018193.1		PAQR4	4.51695	0.000234373	NM_152341.2
HIST1H2BD	3.47719	0.0054571	NM_138720.1		HIST2H4A	4.42259	0.00288884	NM_003548.2		NMU	4.55892	0.0230356	NM_006681.1		CORIN	4.50039	0.0294182	NM_006587.2
TSPAN5	3.43369	0.0363424	NM_005723.2		NPAS1	4.42147	7.67529e-05	NM_002517.2		C13ORF3	4.50057	0.000161286	NM_145061.3		CDT1	4.49179	0.0131761	NM_030928.2
MS4A14	3.42539	0.0213815	NM_001079692.1		TMPRSS6	4.40907	0.0188547	NM_153609.2		C6ORF173	4.46225	0.000614973	NM_001012507.1		IYD	4.48889	0.00381427	NM_203395.1
HS.25318	3.41944	0.0438195	Hs.25318		HSH2D	4.40169	0.0182695	NM_032855.2		E2F7	4.46132	0.000950528	NM_203394.1		OSTALPHA	4.48727	0.000855635	NM_152672.3
CILP2	3.39582	0.00268955	NM_153221.1		MICALCL	4.39734	0.0270727	NM_032867.1		DEPDC1B	4.40842	2.41097e-05	NM_018369.1		EDN2	4.43709	0.0360666	NM_001956.2
TTC6	3.36531	0.0488021	NM_001007795.1		HIST2H2AC	4.37494	0.00441323	NM_003517.2		CCNB1	4.39701	0.000133889	NM_031966.2		TMEM132A	4.42374	0.00578415	NM_178031.2
WNT3	3.36344	0.03507	NM_030753.3		C16ORF59	4.37298	0.000394842	NM_025108.1		MAD2L1	4.34594	6.70472e-05	NM_002358.2		SPAG4	4.42141	0.00228959	NM_003116.1
SPATA17	3.34621	0.00240917	NM_138796.2		SLC39A6	4.36478	0.0227338	NM_012319.2		B3GALNT2	4.30464	2.14237e-06	NM_152490.1		TH	4.39415	0.0492484	NM_000360.2
ASB13	3.32334	0.000901954	NM_024701.2		MTL5	4.34675	0.00723472	NM_001039656.1		LOC649362	4.29081	0.00053001	XM_943669.1		CAPN9	4.38401	0.00568762	NM_016452.1
SHROOM2	3.31636	0.00102746	NM_001649.2		IGF1R	4.33698	0.0247759	NM_000875.2		GPSM2	4.28051	3.53583e-05	NM_013296.3		HJURP	4.33921	0.00465619	NM_018410.2
PTK6	3.30749	0.0478447	NM_005975.2		TNNT1	4.32427	0.02047	NM_003283.3		HIST2H2AA3	4.25233	0.00151753	NM_003516.2		C17ORF28	4.33178	0.000478547	NM_030630.1
HIST2H2BE	3.28687	0.0145247	NM_003528.2		ZNF552	4.32265	0.00032234	NM_024762.2		PLK1	4.24786	7.61438e-05	NM_005030.3		CTXN1	4.32075	0.0209485	NM_206833.1
NKAIN1	3.27935	0.00522484	NM_024522.1		TROAP	4.28799	0.000737023	NM_005480.2		BLM	4.21629	0.000143306	NM_000057.1		FBXL20	4.31929	0.000375331	NM_032875.1
MAL2	3.20868	0.0210649	NM_052886.1		CTXN1	4.2859	0.0241202	NM_206833.1		STIL	4.19292	6.07459e-05	NM_003035.2		MCM10	4.29253	0.000647802	NM_018518.3
TBC1D9	3.1926	0.0040544	NM_015130.1		PPAPDC1A	4.27641	0.0140907	NM_001030059.1		DHDH	4.185	0.014348	NM_014475.2		CDKN3	4.25238	0.0153511	NM_005192.2
MRPS30	3.18848	0.00230036	NM_016640.3		FLJ22184	4.26829	0.00909664	XM_940456.1		COL11A1	4.18207	0.000501736	NM_080629.2		SDS	4.22505	0.0149281	NM_006843.2
EVPL	3.16582	0.0108966	NM_001988.1		TTK	4.25976	0.00112785	NM_003318.3		MCM2	4.16104	0.000956792	NM_004526.2		PLCH1	4.20737	0.0246892	NM_014996.1
ASPM	3.15615	0.0458648	NM_018136.2		CENPE	4.25899	0.000117158	NM_001813.2		KPNA2	4.15572	0.000810299	XM_930156.1		ADORA3	4.2032	0.00152122	NM_000677.2
SIX4	3.13568	0.00191761	NM_017420.2		CDKN3	4.2536	0.0170112	NM_005192.2		LRP8	4.10045	0.00017381	NM_033300.2		KCNK12	4.20162	0.0345731	NM_022055.1
LOC653381	3.13533	0.0074915	XR_017364.2		PANX2	4.2056	0.0264586	NM_052839.2		SPOCD1	4.08122	0.026437	NM_144569.3		DTL	4.18227	0.00387876	NM_016448.1
LRRC56	3.12334	0.0117294	NM_198075.1		C6ORF191	4.17301	0.00401254	NM_001010876.1		EN1	4.05317	0.0112046	NM_001426.2		NUSAP1	4.17879	0.000729575	NM_018454.5
SLC22A15	3.12075	0.00484487	NM_018420.1		RAMP1	4.1675	0.015691	NM_005855.2		HIST1H2BG	4.03205	0.0218593	NM_003518.3		EPN3	4.17441	0.00729075	NM_017957.1
C6ORF211	3.11105	0.00817038	NM_024573.1		MSI2	4.10639	0.000166998	NM_170721.1		FAM64A	4.0226	5.88571e-05	NM_019013.1		C12ORF28	4.15447	0.0166835	NM_182530.1
CASC1	3.1098	0.0300472	NM_018272.2		OIP5	4.09336	0.000293538	NM_007280.1		TYMS	4.00506	0.000176759	NM_001071.1		SOX11	4.1539	0.00250823	NM_003108.3
PLS1	3.10286	0.0297877	NM_002670.1		HIST1H2AC	4.07894	0.0388068	NM_003512.3		ECT2	3.98751	8.29883e-05	NM_018098.4		KIAA1024	4.15024	0.00147843	NM_015206.1
TRPS1	3.09365	0.0201978	NM_014112.1		GOLT1A	4.04473	0.0233447	NM_198447.1		ESM1	3.93446	0.0270782	NM_007036.2		PSPH	4.13409	0.000860727	NM_004577.3
GPR160	3.09253	0.0218271	NM_014373.1		C1ORF135	4.03472	0.0131634	NM_024037.1		CENPL	3.93233	1.80068e-05	NM_033319.1		EZH2	4.13113	0.000322409	NM_152998.1
FBP1	3.09107	0.0220973	NM_000507.2		HIST1H3D	4.02533	0.00640283	NM_003530.3		C16ORF75	3.92326	7.18375e-05	NM_152308.1		HS.150067	4.1196	0.000877654	Hs.150067
CTHRC1	3.09046	0.0219407	NM_138455.2		POSTN	4.02112	0.0252918	NM_006475.1		CCNE1	3.91474	5.1398e-06	NM_001238.1		VOPP1	4.09201	0.00137367	NM_030796.3
COL5A1	3.07491	0.0306128	NM_000093.2		KIF15	4.01292	0.00117095	NM_020242.1		GBP5	3.90916	0.0334974	NM_052942.2		SLC16A6	4.08077	0.0207059	NM_004694.2
TOM1L1	3.07307	0.0344122	NM_005486.1		KIF2C	3.99831	0.00745161	NM_006845.2		OLR1	3.88759	0.00330399	NM_002543.2		SGOL1	4.07772	0.00122967	NM_001012413.1
HIST1H3D	3.07112	0.035474	NM_003530.3		LRRC15	3.99716	0.0228526	NM_130830.2		SLC16A3	3.88274	0.000552363	NM_004207.2		HES6	4.02148	0.0227416	NM_018645.3
ERBB3	3.03302	0.00819248	NM_001982.2		IRX5	3.98196	0.016017	NM_005853.4		ISG15	3.79981	0.0169539	NM_005101.1		ANKRD33	4.00437	0.00176888	NM_182608.2
TK1	3.02869	0.0193841	NM_003258.1		FKBP4	3.97951	0.00184867	NM_002014.2		42981	3.79533	0.0100774	NM_178450.2		COL1A1	3.98142	0.00467011	NM_000088.2
KLHL35	3.02642	0.0184791	NM_173583.1		C20ORF103	3.97489	0.034613	NM_012261.2		PPAPDC1A	3.76425	0.0096487	NM_001030059.1		KIF11	3.95142	0.00168582	NM_004523.2
HS.36053	3.02311	0.00639682	Hs.36053		SDS	3.96427	0.0227062	NM_006843.2		SKA1	3.75423	0.000181561	NM_145060.1		TROAP	3.94444	0.0014481	NM_005480.2
SPINT2	3.0224	0.0182134	NM_021102.2		POLQ	3.94486	0.00124692	NM_199420.2		DSC2	3.74436	0.00888422	NM_004949.2		CST6	3.9193	0.0330794	XM_938803.1
MSI2	3.00864	0.00340891	NM_170721.1		PRC1	3.91491	0.00129142	NM_003981.2		RSAD2	3.70276	0.0143725	NM_080657.3		ADM2	3.90969	0.00553189	NM_024866.3
HS.63311	3.00311	0.0117331	Hs.63311		LOC388743	3.90354	0.0256885	XM_943925.1		WDR51A	3.67296	0.000374611	NM_015426.2		CENPM	3.90113	0.00267801	NM_024053.3
PAFAH1B3	2.99775	0.00391781	NM_002573.2		RAD51AP1	3.89573	0.000354029	NM_006479.2		PLAUR	3.66159	0.000719168	NM_002659.2		LOC649362	3.89806	0.00441711	XM_943669.1
FAM174B	2.98737	0.00327145	NM_207446.1		HIST1H2BC	3.892	0.00663238	NM_003526.2		CCKBR	3.65996	0.0307882	NM_176875.2		SLC2A6	3.89436	0.00287507	NM_017585.2
PARD6B	2.98043	0.00522484	NM_032521.1		CYP21A2	3.89164	0.0051258	NM_000500.5		PLK4	3.65979	1.34998e-05	NM_014264.2		SQLE	3.85443	0.000991847	NM_003129.3
HOOK1	2.97759	0.0460167	NM_015888.3		MND1	3.89073	0.00238111	NM_032117.2		TMEM79	3.64193	0.00385398	NM_032323.1		TTYH3	3.83775	0.00044538	NM_025250.2
PRRT3	2.9763	0.0416562	NM_207351.2		CHEK1	3.87125	0.00504702	NM_001274.2		PVRL4	3.63665	0.00800505	NM_030916.1		HS.72010	3.82727	0.0208389	Hs.72010
WISP1	2.96258	0.00284303	NM_003882.2		MCM10	3.85188	0.00127641	NM_018518.3		C19ORF59	3.63649	0.0343256	NM_174918.1		HS.50125	3.81209	0.00330721	Hs.50125
ADM2	2.95023	0.0359824	NM_024866.3		HJURP	3.8386	0.0100229	NM_018410.2		KRT75	3.63518	0.0426238	NM_004693.1		LOC441763	3.8092	0.037585	XM_930284.1
CRB3	2.94104	0.0100118	NM_174881.2		KRT8	3.83471	0.0465998	NM_002273.2		EXO1	3.63501	1.8857e-06	NM_006027.3		SIX4	3.79948	0.00031021	NM_017420.2
BNIPL	2.9289	0.0265035	NM_138279.1		C18ORF45	3.82466	0.0266958	NM_032933.3		HMGB3	3.63131	0.0106128	NM_005342.2		HMMR	3.798	0.00167802	NM_012485.1
HS.60257	2.91672	0.0199626	Hs.60257		UHMK1	3.82304	0.00691888	NM_175866.2		ESPL1	3.62479	0.000275019	NM_012291.3		KIF14	3.79659	0.00412702	NM_014875.1
SLC1A4	2.91317	0.0308933	NM_003038.2		SPAG5	3.82152	0.00781995	NM_006461.3		RAD54L	3.61872	0.00950408	NM_003579.2		CENPE	3.79059	0.000385711	NM_001813.2
FAM83H	2.90992	0.0485081	NM_198488.1		HIST1H2BD	3.81732	0.00223699	NM_138720.1		C9ORF140	3.6171	0.00741193	NM_178448.2		VSTM2L	3.78263	0.0203637	NM_080607.1
C9ORF116	2.90089	0.012729	NM_144654.1		CDCA8	3.81107	0.0148293	NM_018101.2		CDC25C	3.608	0.000105492	NM_001790.3		SLAMF8	3.78082	0.0380711	NM_020125.1
SLC39A11	2.89256	0.00409338	NM_139177.2		POLE2	3.811	0.000181494	NM_002692.2		GINS4	3.57783	0.00682249	NM_032336.1		GOLT1A	3.76984	0.0288658	NM_198447.1
KIFC1	2.86971	0.046963	NM_002263.2		BCAS4	3.76726	6.17222e-05	NM_017843.3		WNT2	3.57027	0.0109892	NM_003391.1		MND1	3.75444	0.00319283	NM_032117.2
HIST1H2BE	2.8488	0.0442659	NM_003523.2		CBLC	3.76482	0.0309402	NM_012116.2		IGF2BP3	3.56243	0.0298548	NM_006547.2		SLC7A5	3.73741	0.00831587	NM_003486.5
RBAK	2.83476	0.045109	NM_021163.2		HS.125056	3.75661	0.00836181	Hs.125056		SQLE	3.53803	0.000384496	NM_003129.3		SEC61A2	3.73551	0.00680133	NM_018144.2
TBX3	2.82285	0.0055145	NM_016569.3		C15ORF48	3.69023	0.0431886	NM_032413.2		HORMAD1	3.5282	0.0117752	NM_032132.2		BIRC5	3.72241	0.00726524	NM_001012271.1
MFSD3	2.81967	0.00962414	NM_138431.1		SULF1	3.68869	0.0253551	NM_015170.1		SLAMF8	3.5263	0.0244245	NM_020125.1		BIK	3.66492	0.0278191	NM_001197.3
CCDC110	2.81529	0.0386984	NM_152775.1		HIST1H3F	3.68581	0.0219941	NM_021018.2		DIAPH3	3.5035	2.33301e-05	Hs.576922		SLC39A11	3.64494	0.000467936	NM_139177.2
CDS1	2.80724	0.0378279	NM_001263.2		CENPK	3.67957	5.44275e-05	NM_022145.2		CHAF1B	3.49449	0.00277534	NM_005441.2		ENPP1	3.64264	0.0116747	NM_006208.1
SFXN2	2.80024	0.0133113	NM_178858.3		TNFRSF18	3.67524	0.0139802	NM_148902.1		HIST1H2AM	3.49259	0.00556917	NM_003514.2		OPN3	3.64123	0.00116134	NM_001030011.1
NDUFS1	2.79936	0.0451199	NM_005006.5		RAB17	3.66585	0.0403684	NM_022449.1		IGSF9	3.47909	0.0217131	NM_020789.2		DNAJC3	3.62772	0.000234373	NM_006260.2
C14ORF79	2.79349	0.0117627	NM_174891.2		LYPD6B	3.64126	0.035761	NM_177964.3		HIST1H3D	3.45751	0.00525654	NM_003530.3		C6ORF105	3.62294	0.0331582	NM_032744.1
ACADSB	2.78568	0.0215472	NM_001609.2		CKS2	3.63948	0.000364817	NM_001827.1		SPAG5	3.45329	0.00469022	NM_006461.3		IFI6	3.61136	0.0220781	NM_002038.2
CENPP	2.76539	0.0281436	NM_001012267.1		CDH1	3.5949	0.0412849	NM_004360.2		POSTN	3.4401	0.021379	NM_006475.1		DHCR24	3.60076	0.0360032	NM_014762.2
HSF2BP	2.76109	0.00237022	NM_007031.1		COL1A1	3.58819	0.00935851	NM_000088.2		C15ORF48	3.43719	0.0250517	NM_032413.2		ERCC6L	3.58868	0.0029941	NM_017669.2
SC65	2.75897	0.00322253	NM_006455.2		HOXB2	3.5689	0.0405989	NM_002145.2		C11ORF82	3.42263	0.000378411	NM_145018.2		LOC644774	3.57002	0.00952767	XM_927868.1
LOC389033	2.75748	0.021192	XM_374010.3		HIST1H2BE	3.56877	0.0105578	NM_003523.2		ORC1L	3.39655	0.000153504	NM_004153.2		RAD51AP1	3.56441	0.0008548	NM_006479.2
CCNB1	2.75663	0.0242364	NM_031966.2		ECT2	3.56209	0.00117095	NM_018098.4		ERCC6L	3.38872	0.00113829	NM_017669.2		ENTPD7	3.56381	6.05011e-05	NM_020354.2
ALKBH8	2.74537	0.0100168	NM_138775.1		PRR15	3.54802	0.000104433	NM_175887.2		AMTN	3.38399	0.00772312	NM_212557.1		PLAUR	3.51643	0.00408483	NM_002659.2
TMEM118	2.7224	0.0336472	NM_032814.1		GP2	3.54207	0.0382187	NM_001007241.1		PANX2	3.3748	0.0302234	NM_052839.2		PTTG3P	3.48799	0.0158755	NR_002734.1
RAB26	2.71742	0.038938	NM_014353.4		CENPN	3.5406	0.000632898	NM_018455.3		SLC2A1	3.36114	0.00577978	NM_006516.1		PRC1	3.48558	0.00327089	NM_003981.2
FAM108C1	2.71266	0.0174369	XM_051862.7		NPNT	3.50683	0.00241494	NM_001033047.1		BUB1B	3.35553	0.000241807	NM_001211.4		GRM8	3.48555	0.0134073	NM_000845.1
RBM35A	2.70714	0.0222797	NM_017697.2		FANCI	3.50086	0.00441464	NM_018193.1		C1ORF112	3.35192	7.18375e-05	NM_018186.2		IFI30	3.45849	0.0186411	NM_006332.3
AMFR	2.69875	0.0372712	NM_001144.3		PAFAH1B3	3.49812	0.000784574	NM_002573.2		SULF1	3.35143	0.0158882	NM_015170.1		KIF15	3.45519	0.00376111	NM_020242.1
GRTP1	2.68013	0.00130268	NM_024719.2		TRIP13	3.49205	0.0217329	NM_004237.2		UHRF1	3.34313	5.29582e-05	NM_013282.3		PODXL2	3.44722	0.0384669	NM_015720.1
HS.105791	2.66488	0.021192	Hs.105791		SPATA17	3.48176	0.00128364	NM_138796.2		GSG2	3.32968	2.25661e-05	NM_031965.2		RGS4	3.44288	0.0492484	NM_005613.3
CACNA2D2	2.65634	0.028635	NM_001005505.1		WDR51A	3.47781	0.00265233	NM_015426.2		NUF2	3.32597	6.21531e-05	NM_031423.2		MTL5	3.44051	0.0233524	NM_001039656.1
GADD45G	2.64671	0.0124682	NM_006705.2		HS3ST3A1	3.47637	0.0225075	NM_006042.1		GGH	3.30193	0.0119704	NM_003878.1		NDC80	3.43385	0.00421159	NM_006101.1
SLC4A8	2.61086	0.0317563	NM_004858.1		LOC651816	3.4753	0.00195728	XM_941060.1		SLC2A6	3.30086	0.00261275	NM_017585.2		CKS2	3.43064	0.00071587	NM_001827.1
MAP7	2.59715	0.0386984	NM_003980.3		SQLE	3.46819	0.00210079	NM_003129.3		LOC731049	3.29921	0.000261986	NM_014501.1		SPAG5	3.42313	0.0140008	NM_006461.3
UNC5B	2.59159	0.0372591	NM_170744.2		CRB3	3.43494	0.00252162	NM_174881.2		CCL7	3.28993	0.00269882	NM_006273.2		ELMOD2	3.41626	0.00040855	NM_153702.1
RABL5	2.59105	0.0168799	NM_022777.1		FOXM1	3.42827	0.0403513	NM_202002.1		LOC646817	3.27967	0.00187238	XM_937132.1		C9ORF140	3.40119	0.0262003	NM_178448.2
ARSG	2.58524	0.00656289	NM_014960.2		HIST1H2BF	3.41665	0.0113928	NM_003522.3		SFXN1	3.27953	0.00249106	NM_022754.4		ST14	3.39953	0.0234782	NM_021978.2
LASS6	2.5821	0.0012383	NM_203463.1		TNFSF4	3.40134	0.0262641	NM_003326.2		FAM91A1	3.27924	6.13574e-05	NM_144963.1		MYCN	3.39909	0.0167813	NM_005378.4
RAB31	2.55592	0.0158305	NM_006868.2		SLC44A4	3.37328	0.00107701	NM_025257.1		IFI30	3.27554	0.0102693	NM_006332.3		MCM4	3.39421	0.00252054	NM_005914.2
TMED3	2.55144	0.0005808	NM_007364.2		FAM72D	3.3677	0.0329491	XM_001128582.1		CD80	3.27527	0.00165665	NM_005191.2		E2F2	3.38806	0.0109012	NM_004091.2
ZBTB41	2.54309	0.00304511	NM_194314.2		MCM4	3.36622	0.00251883	NM_005914.2		LOC651524	3.25547	0.0216453	XM_940688.1		FANCI	3.38677	0.00538338	NM_018193.1
ATAD2	2.53901	0.0216682	NM_014109.2		SGOL1	3.34933	0.00511896	NM_001012413.1		PSPH	3.2381	0.00135854	NM_004577.3		RBM35A	3.38351	0.00375606	NM_017697.2
UGDH	2.53797	0.00795766	NM_003359.2		HIST1H4K	3.34705	0.0206978	NM_003541.2		KIF23	3.22993	3.95866e-06	NM_004856.4		WDR51A	3.37415	0.00346419	NM_015426.2
MAPK13	2.51559	0.0109346	NM_002754.3		ECGF1	3.34355	0.000116272	NM_001953.2		COL1A1	3.21738	0.00611582	NM_000088.2		TCAP	3.36837	0.00100254	NM_003673.2
C17ORF28	2.51345	0.0308844	NM_030630.1		NDC80	3.33714	0.0053059	NM_006101.1		CHI3L2	3.21339	0.00968855	NM_004000.2		EFNA4	3.36215	0.00852243	NM_005227.2
NUSAP1	2.51303	0.0340382	NM_018454.5		CENPL	3.32449	0.000593533	NM_033319.1		NPTX2	3.21075	0.0477162	NM_002523.1		ZNF296	3.35354	0.00442105	NM_145288.1
ECT2	2.51128	0.0233532	NM_018098.4		TMEM118	3.32443	0.00784888	NM_032814.1		HIST2H2AB	3.20408	0.0129678	NM_175065.2		FAM72D	3.3085	0.0318452	XM_001128582.1
THSD4	2.50911	0.00956401	NM_024817.1		LOC645143	3.31922	0.00243704	XM_928175.1		HS3ST3A1	3.20109	0.0132015	NM_006042.1		RAB26	3.29931	0.00930806	NM_014353.4
PFKFB4	2.50692	0.0107748	NM_004567.2		AFAR3	3.31702	0.00207882	NM_201252.1		LRRC15	3.19506	0.0275869	NM_130830.2		SYT17	3.29441	0.0299106	NM_016524.2
SH3RF1	2.49685	0.0428946	NM_020870.2		EZH2	3.31449	0.00167771	NM_152998.1		ADAM8	3.19017	0.0139075	NM_001109.2		PVRL4	3.29332	0.0334317	NM_030916.1
FN1	2.48694	0.0370698	NM_054034.2		SORD	3.28679	0.0141884	NM_003104.3		HIST2H2AC	3.18572	0.0103124	NM_003517.2		RAG1AP1	3.29131	0.00317646	NM_018845.1
LOC651816	2.48289	0.030261	XM_941060.1		PLK4	3.27035	0.000293538	NM_014264.2		CDCA1	3.17256	0.000431862	NM_145697.1		SPINT2	3.29105	0.00818451	NM_021102.2
KIF11	2.4715	0.0483628	NM_004523.2		PRLR	3.24469	0.0118644	NM_000949.2		MKI67	3.16611	0.000271971	NM_002417.2		LOC651816	3.29022	0.00317646	XM_941060.1
SUSD4	2.4617	0.0344211	NM_001037175.1		KPNA2	3.23258	0.0167259	XM_930156.1		TMEM132A	3.13675	0.0156949	NM_178031.2		PDIA4	3.28642	0.000159516	NM_004911.3
MICAL2	2.44944	0.0248792	NM_014632.2		ESPN	3.22391	0.0467571	NM_031475.1		CLLU1OS	3.13139	0.0188685	NM_001025232.1		CDC6	3.28394	0.00604521	NM_001254.3
DOK7	2.43987	0.0151886	NM_173660.2		ITPKA	3.20206	0.0243676	NM_002220.1		HIST1H2BH	3.1051	0.0184468	NM_003524.2		PRLR	3.27796	0.0101118	NM_000949.2
RASSF7	2.43949	0.0199626	NM_003475.2		TLCD1	3.19931	0.0208528	NM_138463.2		LOC649366	3.1041	0.049055	XM_938439.1		STRA8	3.2726	0.00621929	NM_182489.1
AP1S1	2.41732	0.0266056	NM_057089.1		CENPP	3.19573	0.00929817	NM_001012267.1		GK	3.10389	0.00390759	NM_000167.3		METRN	3.27187	0.0237635	NM_024042.2
STRBP	2.41436	0.00239286	NM_018387.2		UBE2C	3.1895	0.00288884	NM_181800.1		HOMER3	3.09373	7.61438e-05	NM_004838.2		CTSD	3.27055	0.0383557	NM_001909.3
ADC	2.39302	0.0400973	NM_052998.2		MAD2L1	3.18303	0.00466426	NM_002358.2		PTK7	3.09148	0.00739658	NM_152880.2		ACP5	3.24942	0.00701036	NM_001611.2
NR2C2	2.39082	0.0146576	NM_003298.2		ERBB3	3.17287	0.00507662	NM_001982.2		TMEM48	3.08413	0.00201615	NM_018087.3		CD300LF	3.24352	0.0361683	NM_139018.2
FLJ20273	2.38757	0.0430334	NM_019027.1		TOR2A	3.16404	0.000467897	NM_130459.1		DEPDC1	3.06911	1.31379e-06	NM_017779.3		DPP3	3.23117	2.09216e-05	NM_005700.3
HS.535360	2.38003	0.00126339	Hs.535360		GOLM1	3.15595	0.000498086	NM_177937.1		IL1RN	3.06513	0.00998741	NM_173842.1		UFD1L	3.21791	0.000115251	NM_001035247.1
C1ORF168	2.37354	0.0246119	NM_001004303.2		SHROOM2	3.15587	0.00112251	NM_001649.2		PCDH17	3.06353	0.00930046	NM_014459.2		OIP5	3.21037	0.0023954	NM_007280.1
LMNB1	2.37259	0.0239981	NM_005573.2		PRR11	3.15436	0.00468501	NM_018304.1		DONSON	3.0625	6.92554e-05	NM_017613.2		PLAU	3.20884	0.0265829	NM_002658.2
TOB1	2.36895	0.0377216	NM_005749.2		RBM35A	3.13995	0.00656336	NM_017697.2		FAM54A	3.06168	9.54324e-05	NM_138419.2		C6ORF129	3.20452	0.000119417	NM_138493.1
P4HTM	2.3595	0.0127321	NM_177939.2		PPDPF	3.13563	0.0345975	NM_024299.2		NOD2	3.0568	0.0260903	NM_022162.1		CHEK1	3.20449	0.0150721	NM_001274.2
NPNT	2.35725	0.0493363	NM_001033047.1		SEC61A2	3.13109	0.021862	NM_018144.2		RBM35A	3.0532	0.00237861	NM_017697.2		C11ORF82	3.19725	0.00320836	NM_145018.2
GLA	2.35268	0.0121565	NM_000169.1		E2F2	3.12461	0.019751	NM_004091.2		OTX1	3.0336	0.0404039	NM_014562.2		CLEC5A	3.19446	0.034619	NM_013252.2
RSPRY1	2.34205	0.0442659	NM_133368.1		RET	3.12384	0.0379111	NM_020630.3		CDCP1	3.02736	0.000353829	NM_022842.3		MSI2	3.19292	0.00163352	NM_170721.1
LPPR3	2.34178	0.0402853	NM_024888.1		C6ORF211	3.1015	0.00719312	NM_024573.1		GTSE1	3.01995	0.000360074	NM_016426.4		UBE2C	3.17416	0.00317054	NM_181800.1
COL1A2	2.34152	0.0162039	NM_000089.3		HS.249957	3.10014	0.000255515	Hs.249957		DBNDD1	3.0074	0.0181826	NM_024043.2		STARD10	3.1726	0.019032	NM_006645.1
LRRC8E	2.33375	0.0435168	NM_025061.3		SKA1	3.09073	0.0046104	NM_145060.1		IFI6	3.0019	0.0261505	NM_002038.2		CENPL	3.16306	0.00102954	NM_033319.1
AFMID	2.33322	0.0276955	NM_001010982.1		CCNF	3.08422	0.000467897	NM_001761.1		CTPS	2.99815	0.000567951	NM_001905.1		HIST1H3H	3.16212	0.0387879	NM_003536.2
SLC35A3	2.32562	0.00810338	NM_012243.1		KIF14	3.07918	0.0167638	NM_014875.1		SDS	2.99572	0.0375196	NM_006843.2		PFKFB4	3.16068	0.00120517	NM_004567.2
PLEK2	2.32461	0.0307883	NM_016445.1		FAM83H	3.07274	0.0329491	NM_198488.1		PAQR4	2.99387	0.00139544	NM_152341.2		LMNB1	3.15408	0.00195562	NM_005573.2
NDUFC2	2.32448	0.0166297	NM_004549.3		HIST2H2BE	3.06239	0.0193252	NM_003528.2		PLAC2	2.98479	0.0379565	NM_153375.1		SFXN1	3.13801	0.0103925	NM_022754.4
KIAA1598	2.32197	0.00222147	NM_018330.3		CTHRC1	3.00525	0.0225834	NM_138455.2		TACC3	2.97053	0.0120414	NM_006342.1		COL5A2	3.13651	0.0136491	NM_000393.2
KIF26B	2.32189	0.0181034	XM_929208.1		ELL3	3.00419	0.0102813	NM_025165.2		UHMK1	2.97031	0.0118933	NM_175866.2		ATAD2	3.13498	0.00356614	NM_014109.2
CENPL	2.30996	0.0195616	NM_033319.1		TYMS	3.0035	0.00835792	NM_001071.1		WDR62	2.96899	0.00900127	NM_173636.3		MCM2	3.13291	0.0203637	NM_004526.2
XBP1	2.30497	0.00448239	NM_005080.2		C8ORF38	2.99412	0.00128187	NM_152416.1		PRAME	2.96243	0.0370957	NM_206956.1		MSR1	3.13002	0.00482456	NM_138716.2
ZNF281	2.29951	0.00198813	NM_012482.3		BIRC5	2.9882	0.029444	NM_001012271.1		PFKFB4	2.95392	0.00045552	NM_004567.2		DNASE1	3.11712	0.00254077	NM_005223.3
TMEM54	2.29943	0.0157113	NM_033504.2		TBC1D9	2.98432	0.00555909	NM_015130.1		HIST1H2BC	2.94405	0.0134054	NM_003526.2		CSF3R	3.11119	0.037231	NM_172313.1
REPS2	2.29883	0.0484245	NM_001080975.1		C1ORF218	2.97734	0.0125594	NM_019049.1		CCNF	2.94272	0.000147395	NM_001761.1		CDH15	3.10429	0.0214713	NM_004933.2
CKS2	2.29479	0.025239	NM_001827.1		MMEL1	2.97661	0.0454045	NM_033467.2		CDK5R1	2.93935	0.0116215	NM_003885.2		C16ORF75	3.08838	0.00325313	NM_152308.1
LRTOMT	2.27774	0.0265942	NM_145309.1		LOC152195	2.97344	0.00651286	NM_194289.1		PIF1	2.93653	0.00016811	NM_025049.2		COL5A1	3.08689	0.0233524	NM_000093.2
DEPDC1B	2.27124	0.0414101	NM_018369.1		MB	2.96236	0.0369345	NM_005368.2		LMNB2	2.92906	0.000226816	NM_032737.2		ECT2	3.07519	0.00408483	NM_018098.4
GOT2	2.26041	0.0195238	NM_002080.2		C16ORF75	2.95202	0.00471358	NM_152308.1		LIN9	2.92168	0.00404154	NM_173083.2		POLQ	3.0698	0.0079135	NM_199420.2
B3GALNT2	2.25734	0.0127586	NM_152490.1		HS.60257	2.94844	0.0161034	Hs.60257		CHAF1A	2.91609	0.000573303	NM_005483.2		DHRS13	3.06594	0.0294795	NM_144683.2
RICS	2.2522	0.00659355	NM_014715.2		UHRF1	2.94634	0.00103588	NM_013282.3		ADM2	2.91211	0.0131279	NM_024866.3		KPNA2	3.04576	0.0214808	XM_930156.1
SSX2IP	2.24816	0.0116928	NM_014021.2		ENPP1	2.94626	0.0417306	NM_006208.1		MMP14	2.91016	0.0153591	NM_004995.2		CCNB1	3.04342	0.00968713	NM_031966.2
C19ORF21	2.24512	0.0122078	NM_173481.2		MKI67	2.91644	0.00271985	NM_002417.2		PTPN20	2.90435	0.0498752	XM_937744.1		C9ORF75	3.04157	0.00526172	NM_173691.1
PIB5PA	2.23626	0.00965579	NM_014422.2		B3GALNT2	2.91462	0.000840413	NM_152490.1		HELLS	2.90157	0.000528522	NM_018063.3		HS3ST3A1	3.03333	0.0402844	NM_006042.1
PDRG1	2.2355	0.0104578	NM_030815.2		PLS1	2.90467	0.0377729	NM_002670.1		CTSL2	2.89335	0.0300691	NM_001333.2		MICAL2	3.02228	0.00405025	NM_014632.2
ZNF239	2.2343	0.0204265	NM_005674.1		LOC646817	2.901	0.0157059	XM_937132.1		LOC732165	2.89056	0.0170533	XM_934933.1		FCGR1A	3.01707	0.0405318	NM_000566.2
[truncated: 2,270 more rows]
